# Supplementary material for: Germline Variants in the Immune Response-Related Genes: Possible Modifying Effect on Age-Dependent BRCA1 Penetrance in Breast Cancer Patient
Source: Cancers (Basel). 2025 Nov 25;17(23):3756. doi: 10.3390/cancers17233756 (PMC12691255; doi:10.3390/cancers17233756)
Supplement: Supplementary file 1 [file cancers-17-03756-s001.zip]

Archive with 7 entries (7 files):
- Table S1.xlsx
- Table S2a.xlsx
- Table S2b.xlsx
- Table S3.xlsx
- Table S4a.xlsx
- Table S4b.xlsx
- Table S5.xlsx
