# Supplementary material for: Germline Variants in the Immune Response-Related Genes: Possible Modifying Effect on Age-Dependent BRCA1 Penetrance in Breast Cancer Patient
Source: Cancers (Basel). 2025 Nov 25;17(23):3756. doi: 10.3390/cancers17233756 (PMC12691255; doi:10.3390/cancers17233756)
Supplement: Supplementary file 1 [file cancers-17-03756-s001.zip › Table S1.xlsx]

## Sheet: Table S1
Kuligina ES et al. Germline variants in immune response-related genes: possible modifying effects on age-dependent BRCA1 penetrance in breast cancer patients.
Correspondence to: Ekaterina S. Kuligina. N.N. Petrov Institute of Oncology, St.-Petersburg 197758, Russia. E-mail: kate.kuligina@gmail.com
Supplementary Table S1. Characteristics of patients with BRCA1-driven breast cancer (BC) subjected to targeted NGS of immunodeficiency genes
#	Age group	Age, y.o.	Patient ID	BRCA1 mutation	BRCA1 dbSNP-ID	Family history (FH)	FH	BC subtype	Second mutation (candidate variant)
1	late-onset	58	11672	BRCA1 c.1369delC (p.Ala457fs)	rs80357908	yes (first degree relative)	s-BC 49, m-CaTub 49	TNBC
2	late-onset	66	11994	BRCA1 c.5266dupC (5382insC)	rs80357906	yes (first degree relative)	m-OC 50	nd
3	late-onset	76	12314	BRCA1 c.5266dupC (5382insC)	rs80357906	yes (first degree relative)	d-BC 49	LumA
4	late-onset	61	13984	BRCA1 c.5266dupC (5382insC)	rs80357906	yes (first degree relative)	m-BC, d-BC	nd	DOCK8 p.Tyr1340Cys
5	late-onset	58	14118	BRCA1 c.5266dupC (5382insC)	rs80357906	yes (first degree relative)	m-BC, aunt(f)	TNBC
6	late-onset	83	15370	BRCA1 c.5266dupC (5382insC)	rs80357906	yes (first degree relative)	d-BC(BRCA), s-GaCa	LumA
7	late-onset	64	16299	BRCA1 c.5266dupC (5382insC)	rs80357906	no		nd	DDX58 rs61752945; DDX41 p.Val408Asp
8	late-onset	62	17066	BRCA1 c.5266dupC (5382insC)	rs80357906	no		nd
9	late-onset	70	17212	BRCA1 c.5266dupC (5382insC)	rs80357906	yes (first degree relative)	f-CRC, m-BC, aunt(f)-BC	LumA	TPP1 p.Arg208*
10	late-onset	60	5730	BRCA1 c.5266dupC (5382insC)	rs80357906	no		TNBC
11	late-onset	60	6395	BRCA1 c.5266dupC (5382insC)	rs80357906	yes (first degree relative)	m-OC, s-OC	TNBC
12	late-onset	68	6589	BRCA1 c.5266dupC (5382insC)	rs80357906	no		LumA	AK2 rs138577419; DNAJC21 p.Arg539Gln
13	late-onset	61	6773	BRCA1 c.5266dupC (5382insC)	rs80357906	yes (sec)	aunt(f)-BC	nd	SP110 p.Gly483Arg
14	late-onset	64	6786	BRCA1 c.5266dupC (5382insC)	rs80357906	yes (first degree relative)	s-BC 50	TNBC
15	late-onset	65	7015	BRCA1 c.5266dupC (5382insC)	rs80357906	yes (first degree relative)	f-LC	nd	JAGN1 p.Met1?
16	late-onset	61	7594	BRCA1 c.5266dupC (5382insC)	rs80357906	yes (first degree relative)	m-BC, aunt(m)-UtCa	TNBC
17	late-onset	62	7697	BRCA1 c.5266dupC (5382insC)	rs80357906	no		TNBC
18	late-onset	61	7705	BRCA1 c.5266dupC (5382insC)	rs80357906	yes (first degree relative)	f-EsophCa, aunt (m)-BC 56	LumA
19	late-onset	61	7750	BRCA1 c.4035delA (4153delA)	rs80357711	yes (first degree relative)	f-HNSSC	nd
20	late-onset	68	7959	BRCA1 c.5266dupC (5382insC)	rs80357906	yes (first degree relative)	m-GaCa, aunt(f), uncle(m)-GaCa	TNBC	DDX41 p.Val408Asp
21	late-onset	62	8029	BRCA1 c.5266dupC (5382insC)	rs80357906	yes (first degree relative)	m-BC, f-CRC, uncle(m)-GaCa, gm(m)-OvCa	TNBC
22	late-onset	58	8039	BRCA1 c.5266dupC (5382insC)	rs80357906	yes (first degree relative)	s-BC	LumB	DDX41 p.Val408Asp
23	late-onset	64	8721	BRCA1 c.4035delA (4153delA)	rs80357711	yes (sec)	gm(m)-GaCa 60, uncle(m)-GaCa 60, aunt(f)-UtCa 60	TNBC	TMC6 p.Pro502Leu
24	late-onset	63	8908	BRCA1 c.3615_3618del (p.L1205fs)	rs80357868	yes (first degree relative)	m-BC 38	nd
25	late-onset	61	9026	BRCA1 c.4035delA (4153delA)	rs80357711	yes (first degree relative)	m-UtCa	LumA	IL12B rs3213119
26	late-onset	59	11725	BRCA1 c.5266dupC (5382insC)	rs80357906	no		LumA
27	late-onset	61	11814	BRCA1 c.1303_1309del (p.D435fs)	rs80357906	yes (first degree relative)	m-BC 53, b-Enceph 29	LumA
28	late-onset	61	13606	BRCA1 c.5266dupC (5382insC)	rs80357906	no		nd	DDX58 rs61752945
29	late-onset	59	13833	BRCA1 c.4035delA (4153delA)	rs80357711	no		nd
30	late-onset	60	15065	BRCA1 c.5266dupC (5382insC)	rs80357906	yes (sec)	aunt(m)-GaCa	nd
31	late-onset	61	16005	BRCA1 c.5266dupC (5382insC)	rs80357906	nd		nd	IL12B rs3213119; TMC6 p.Pro502Leu
32	late-onset	61	16192	BRCA1 c.5266dupC (5382insC)	rs80357906	nd		nd
33	late-onset	59	17350	BRCA1 c.5266dupC (5382insC)	rs80357906	no		nd
34	late-onset	63	17809	BRCA1 c.5266dupC (5382insC)	rs80357906	no		nd
35	late-onset	62	17941	BRCA1 c.5266dupC (5382insC)	rs80357906	yes ( first degree relative)	m-BC	TNBC	ATP6AP1 p.Arg15*
36	young-onset	27	10141	BRCA1 c.5266dupC (5382insC)	rs80357906	yes (sec)	gm(m)-LC 45	LumA	NOP10 p.Asp12His; NLRP1 p.Phe629Leu
37	young-onset	36	10210	BRCA1 c.1961delA (2080delA)	rs80357522	yes (first degree relative)	m-BC 62, gm(m)-BC 70	TNBC
38	young-onset	37	10522	BRCA1 c.68_69delAG (185delAG )	rs386833395	yes (first degree relative)	m-BC, s-BC	nd	PEPD p.Arg237Cys
39	young-onset	35	10967	BRCA1 c.3629_3630delAG	rs80357589	nd		TNBC
40	young-onset	38	11342	BRCA1 c.5266dupC (5382insC)	rs80357906	yes (first degree relative)	m-BC 55, gm(m)-OC 48, aunt(f)-OC 50, gf(f)-HepCa 80, s(f)-ThyrCa 32	LumA
41	young-onset	38	11455	BRCA1 c.5215+1G>T	rs80358094	yes (first degree relative)	s-BC 40, f-CaSaliv 70	TNBC
42	young-onset	33	11837	BRCA1 c.3304_3307delAATT	rs1597864491	yes (first degree relative)	m-BC	TNBC	NOP10 p.Asp12His
43	young-onset	36	12105	BRCA1 c.4035delA (4153delA)	rs80357711	yes (first degree relative)	m-BiBC, OC 30, aunt(m)-CRC, gf(m)-LC 70	nd
44	young-onset	27	12176	BRCA1 c.843_846del (p.S281fs)	rs80357919	yes (first degree relative)	m-OvCa 36, gm(f)-CaRen	TNBC	STAT4 p.Thr446Ile
45	young-onset	30	12442	BRCA1 c.5266dupC (5382insC)	rs80357906	no		LumB	NOP10 p.Asp12His
46	young-onset	27	12733	BRCA1 c.5266dupC (5382insC)	rs80357906	yes (first degree relative)	m-BC 46, gm(m)-CaIntest 55, gm(f)-HepCa 60	HER2 +++
47	young-onset	29	14770	BRCA1 c.5177_5180del (p.R1726fs)	rs1391722830	no		TNBC
48	young-onset	29	15916	BRCA1 c.181T>G (C61G)	rs28897672	yes (first degree relative)	m-BC	TNBC
49	young-onset	30	16269	BRCA1 c.5266dupC (5382insC)	rs80357906	yes (first degree relative)	m-BC, gm(m)-BC	TNBC
50	young-onset	30	16338	BRCA1 c.5266dupC (5382insC)	rs80357906	yes (sec)	aunt(m)-CaUt	nd	RORC p.Arg10*; NLRC4 p.Arg310*
51	young-onset	26	16883	BRCA1 c.5266dupC (5382insC)	rs80357906	yes (sec)	aunt(f)-BC, gf(m)-LC	TNBC
52	young-onset	27	17633^	BRCA1 c.5266dupC (5382insC)	rs80357906	yes (sec)	gm(f)-small intestine Ca	TNBC	PRF1 p.Ala91Val
53	young-onset	34	6057	BRCA1 c.5266dupC (5382insC)	rs80357906	yes (sec)	gm-BC	nd
54	young-onset	28	7662	BRCA1 c.5266dupC (5382insC)	rs80357906	yes (sec)	gm(f)-BC, aunts (m,f)-BC	TNBC
55	young-onset	33	8040	BRCA1 c.5266dupC (5382insC)	rs80357906	no		LumB	NOD2 p.Gly908Arg
56	young-onset	31	8215	BRCA1 c.5266dupC (5382insC)	rs80357906	yes (first degree relative)	m-BC 27, gm(m)-BC, aunt(m)-BC 75	TNBC	NOD2 p.Gly908Arg
57	young-onset	37	8877	BRCA1 c.5266dupC (5382insC)	rs80357906	no		LumA
58	young-onset	35	13070	BRCA1 c.5266dupC (5382insC)	rs80357906	yes (sec)	gm(m)-melanoma 60, uncle(m)-CRC 58, gm(f)-BC 50	TNBC
59	young-onset	36	13370	BRCA1 c.4035delA (4153delA)	rs80357711	yes (sec)	aunt(f)-OC 45, gm(f)-CRC 68, gf(f)-CaLarynx 62, aunt(cousin,f)-OC 55, aunt(cousin, f)-BC 50	LumA	PRF1 p.Ala91Val (homo)
60	young-onset	37	13550	BRCA1 c.5266dupC (5382insC)	rs80357906	yes (sec)	aunt(f)-GaCa 39	LumA
61	young-onset	36	13851	BRCA1 c.5266dupC (5382insC)	rs80357906	yes (first degree relative)	m-BC 38, aunt(m)-Enceph 42	nd
62	young-onset	27	14030	BRCA1 c.5266dupC (5382insC)	rs80357906	no		TNBC
63	young-onset	34	14568	BRCA1 c.5075-1G>C	rs1800747	yes (first degree relative)	m-LC 54, aunt(m)-BC >50	LumA
64	young-onset	31	14595	BRCA1 c.5266dupC (5382insC)	rs80357906	yes (sec)	gf(m)-LC	TNBC
65	young-onset	37	14632	BRCA1 c.5266dupC (5382insC)	rs80357906	yes (sec)	gm(m)-BC 43	nd	PNP rs104894453
66	young-onset	31	14790	BRCA1 c.4035delA (4153delA)	rs80357711	yes (first degree relative)	m-BC, s-BC, gm(m)-gyn	nd	IL17RC rs148575246
67	young-onset	32	14848	BRCA1 c.5266dupC (5382insC)	rs80357906	yes (first degree relative)	m-OC	TNBC
68	young-onset	34	15717	BRCA1 c.5266dupC (5382insC)	rs80357906	yes (first degree relative)	f-ProstCa	nd
69	young-onset	34	15853	BRCA1 c.5537_5556del (5656del20)	rs886040302	no		TNBC
70	young-onset	33	15922	BRCA1 c.5266dupC (5382insC)	rs80357906	yes (sec)	gf(f) - GaCa	LumA
71	young-onset	38	16141	BRCA1 c.5266dupC (5382insC)	rs80357906	yes (first degree relative)	m-BC, s-BC, aunt-BC	TNBC
72	young-onset	32	16483	BRCA1 c.5266dupC (5382insC)	rs80357906	yes (first degree relative)	f-CaLarynx, ggm(m)-brain	TNBC	RORC p.Arg10*
73	young-onset	35	16853	BRCA1 c.5266dupC (5382insC)	rs80357906	yes (sec)	gm(f)-CaGyn, sec gm(f)-BC	TNBC
74	young-onset	33	16970	BRCA1 c.5266dupC (5382insC)	rs80357906	yes (sec)	gm-CRC, gf(m)-LC	LumA	PRF1 p.Ala91Val
75	young-onset	37	17555	BRCA1 c.5266dupC (5382insC)	rs80357906	yes (sec)	gm(f)-PanCa	TNBC
76	young-onset	32	17588	BRCA1 c.5266dupC (5382insC)	rs80357906	nd		TNBC
77	young-onset	38	17801	BRCA1 c.5266dupC (5382insC)	rs80357906	yes (first degree relative)	m-BC	TNBC
^ This patient had a breast carcinoma with TILs-excluded immunophenotype (data of CD8/GZMB imunostating), and medium PD-L1 expression (data of RT-PCR); no BRCA1 locus LOH, no BRCAness (data of NGS profiling)
