# Supplementary material for: Germline Variants in the Immune Response-Related Genes: Possible Modifying Effect on Age-Dependent BRCA1 Penetrance in Breast Cancer Patient
Source: Cancers (Basel). 2025 Nov 25;17(23):3756. doi: 10.3390/cancers17233756 (PMC12691255; doi:10.3390/cancers17233756)
Supplement: Supplementary file 1 [file cancers-17-03756-s001.zip › Table S2a.xlsx]

## Sheet: Table_S2a
Kuligina ES et al. Germline variants in immune response-related genes: possible modifying effects on age-dependent BRCA1 penetrance in breast cancer patients.
Correspondence to: Ekaterina S. Kuligina. N.N. Petrov Institute of Oncology, St.-Petersburg 197758, Russia. E-mail: kate.kuligina@gmail.com
Supplementary Table S2a. List of genes associated with inborn errors of immunity*, included in the target NGS panel.
Gene	Ensembl	Description
ACP5	ENSG00000102575	acid phosphatase 5, tartrate resistant
ACTB	ENSG00000075624	actin beta
ADA	ENSG00000196839	adenosine deaminase
ADA2 (CECR1)	ENSG00000093072	Cat Eye Syndrome Critical Region Protein 1
ADAM17	ENSG00000151694	ADAM metallopeptidase domain 17
ADAR1	ENSG00000160710	Adenosine Deaminase RNA Specific
AICDA	ENSG00000111732	activation induced cytidine deaminase
AIRE	ENSG00000160224	autoimmune regulator
AK2	ENSG00000004455	adenylate kinase 2
AP1S3	ENSG00000152056	adaptor related protein complex 1 subunit sigma 3
AP3B1	ENSG00000132842	adaptor related protein complex 3 subunit beta 1
AP3D1	ENSG00000065000	adaptor related protein complex 3 subunit delta 1
APOL1	ENSG00000100342	apolipoprotein L1
ARPC1B	ENSG00000130429	actin related protein 2/3 complex subunit 1B
ATM	ENSG00000149311	ATM serine/threonine kinase
ATP6AP1	ENSG00000071553	ATPase H+ transporting accessory protein 1
BACH2	ENSG00000112182	BTB domain and CNC homolog 2
B2M	ENSG00000166710	beta-2-microglobulin
BCL10	ENSG00000142867	BCL10 immune signaling adaptor
BCL11B	ENSG00000127152	BCL11 transcription factor B
BLM	ENSG00000197299	BLM RecQ like helicase
BLNK	ENSG00000095585	B cell linker
BTK	ENSG00000010671	Bruton tyrosine kinase
C1QA	ENSG00000173372	complement C1q A chain
C1QB	ENSG00000173369	complement C1q B chain
C1QC	ENSG00000159189	complement C1q C chain
C1R	ENSG00000159403	complement C1r
C1S	ENSG00000182326	complement C1s
C2	ENSG00000166278	complement C2
C3	ENSG00000125730	complement C3
C4A	ENSG00000244731	complement C4A (Rodgers blood group)
C4B	ENSG00000224389	complement C4B (Chido blood group)
C5	ENSG00000106804	complement C5
C6	ENSG00000039537	complement C6
C7	ENSG00000112936	complement C7
C8A	ENSG00000157131	complement C8 alpha chain
C8B	ENSG00000021852	complement C8 beta chain
C8G	ENSG00000176919	complement C8 gamma chain
C9	ENSG00000113600	complement C9
CARD11	ENSG00000198286	caspase recruitment domain family member 11
CARD9	ENSG00000187796	caspase recruitment domain family member 9
CARD14	ENSG00000141527	caspase recruitment domain family member 14
CASP8	ENSG00000064012	caspase 8
CASP10	ENSG00000003400	caspase 10
CCBE1	ENSG00000183287	collagen and calcium binding EGF domains 1
CD19	ENSG00000177455	CD19 molecule
CD247	ENSG00000198821	CD247 molecule
CD27 (TNFRSF7)	ENSG00000139193	CD27 molecule
CD3D	ENSG00000167286	CD3 delta subunit of T-cell receptor complex
CD3E	ENSG00000198851	CD3 epsilon subunit of T-cell receptor complex
CD3G	ENSG00000160654	CD3 gamma subunit of T-cell receptor complex
CD40	ENSG00000101017	CD40 molecule
CD40LG	ENSG00000102245	CD40 ligand
CD46	ENSG00000117335	CD46 molecule
CD55	ENSG00000196352	CD55 molecule (Cromer blood group)
CD59	ENSG00000085063	CD59 molecule (CD59 blood group)
CD70	ENSG00000125726	CD70 molecule
CD79A	ENSG00000105369	CD79a molecule
CD79B	ENSG00000007312	CD79b molecule
CD81	ENSG00000110651	CD81 molecule
CD8A	ENSG00000153563	CD8 subunit alpha
CDCA7	ENSG00000144354	cell division cycle associated 7
CEBPE	ENSG00000092067	CCAAT enhancer binding protein epsilon
CFB	ENSG00000243649	complement factor B
CFD	ENSG00000197766	complement factor D
CFH	ENSG00000000971	complement factor H
CFHR1	ENSG00000244414	complement factor H related 1
CFHR2	ENSG00000080910	complement factor H related 2
CFHR3	ENSG00000116785	complement factor H related 3
CFHR4	ENSG00000134365	complement factor H related 4
CFHR5	ENSG00000134389	complement factor H related 5
CFI	ENSG00000205403	complement factor I
CFP	ENSG00000126759	complement factor properdin
CHD7	ENSG00000171316	chromodomain helicase DNA binding protein 7
CIITA	ENSG00000179583	class II major histocompatibility complex transactivator
CLEC7A	ENSG00000172243	C-type lectin domain containing 7A
CLCN7	ENSG00000103249	chloride voltage-gated channel 7
CLPB	ENSG00000162129	ClpB family mitochondrial disaggregase
COPA	ENSG00000122218	COPI coat complex subunit alpha
CORO1A	ENSG00000102879	coronin 1A
CR2 (CD21)	ENSG00000117322	complement C3d receptor 2
CSF2RA	ENSG00000198223	colony stimulating factor 2 receptor subunit alpha
CSF2RA	ENSG00000292357	colony stimulating factor 2 receptor subunit alpha
CSF2RB	ENSG00000100368	colony stimulating factor 2 receptor subunit beta
CSF3R	ENSG00000119535	colony stimulating factor 3 receptor
CTC1	ENSG00000178971	CST telomere replication complex component 1
CTLA4	ENSG00000163599	cytotoxic T-lymphocyte associated protein 4
CTPS1	ENSG00000171793	CTP synthase 1
CTSC	ENSG00000109861	cathepsin C
CXCR4	ENSG00000121966	C-X-C motif chemokine receptor 4
CYBA	ENSG00000051523	cytochrome b-245 alpha chain
CYBB	ENSG00000165168	cytochrome b-245 beta chain
DCLRE1C	ENSG00000152457	DNA cross-link repair 1C
DCLRE1B	ENSG00000118655	DNA cross-link repair 1B
DDX58 (RIG1)	ENSG00000107201	Antiviral Innate Immune Response Receptor RIG-I
DKC1	ENSG00000130826	dyskerin pseudouridine synthase 1
DNAJC21	ENSG00000168724	DnaJ heat shock protein family (Hsp40) member C21
DNMT3B	ENSG00000088305	DNA methyltransferase 3 beta
DOCK2	ENSG00000134516	dedicator of cytokinesis 2
DOCK8	ENSG00000107099	dedicator of cytokinesis 8
ELANE	ENSG00000197561	elastase, neutrophil expressed
EPG5	ENSG00000152223	ectopic P-granules 5 autophagy tethering factor
ERCC6L2	ENSG00000182150	ERCC excision repair 6 like 2
EXTL3	ENSG00000012232	exostosin like glycosyltransferase 3
F12	ENSG00000131187	coagulation factor XII
FAAP24	ENSG00000131944	FA core complex associated protein 24
FADD	ENSG00000168040	Fas associated via death domain
FANCA	ENSG00000187741	FA complementation group A
FANCM	ENSG00000187790	FA complementation group M
FAS (TNFRSF6)	ENSG00000026103	Fas cell surface death receptor
FASLG	ENSG00000117560	Fas ligand
FAT4	ENSG00000196159	FAT atypical cadherin 4
FCGR3A	ENSG00000203747	Fc gamma receptor IIIa
FCN3	ENSG00000142748	ficolin 3
FERMT3	ENSG00000149781	FERM domain containing kindlin 3
FOXN1	ENSG00000109101	forkhead box N1
FOXP3	ENSG00000049768	forkhead box P3
FOXP3	ENSG00000290184	novel protein
FPR1	ENSG00000171051	formyl peptide receptor 1
G6PC3	ENSG00000141349	glucose-6-phosphatase catalytic subunit 3
G6PD	ENSG00000160211	glucose-6-phosphate dehydrogenase
GATA2	ENSG00000179348	GATA binding protein 2
GFI1	ENSG00000162676	growth factor independent 1 transcriptional repressor
GINS1	ENSG00000101003	GINS complex subunit 1
GJC2	ENSG00000198835	gap junction protein gamma 2
GTF2H5	ENSG00000272047	general transcription factor IIH subunit 5
HAX1	ENSG00000143575	HCLS1 associated protein X-1
HELLS	ENSG00000119969	helicase, lymphoid specific
HMOX1	ENSG00000100292	heme oxygenase 1
HYOU1	ENSG00000149428	hypoxia up-regulated 1
ICOS	ENSG00000163600	inducible T cell costimulator
IFIH1	ENSG00000115267	interferon induced with helicase C domain 1
IFNAR2	ENSG00000159110	interferon alpha and beta receptor subunit 2
IFNGR1	ENSG00000027697	interferon gamma receptor 1
IFNGR2	ENSG00000159128	interferon gamma receptor 2
IGHM	ENSG00000211899	immunoglobulin heavy constant mu
IGKC	ENSG00000211592	immunoglobulin kappa constant
IGLL1	ENSG00000128322	immunoglobulin lambda like polypeptide 1
IKBKB	ENSG00000104365	inhibitor of nuclear factor kappa B kinase subunit beta
IKBKG (NEMO)	ENSG00000269335	inhibitor of nuclear factor kappa B kinase regulatory subunit gamma
IKZF1 (IKAROS)	ENSG00000185811	IKAROS family zinc finger 1
IL2	ENSG00000109471	interleukin 2
IL2RA	ENSG00000134460	interleukin 2 receptor subunit alpha
IL10	ENSG00000136634	interleukin 10
IL10RA	ENSG00000110324	interleukin 10 receptor subunit alpha
IL10RB	ENSG00000243646	interleukin 10 receptor subunit beta
IL12B	ENSG00000113302	interleukin 12B
IL12RB1	ENSG00000096996	interleukin 12 receptor subunit beta 1
IL17F	ENSG00000112116	interleukin 17F
IL17RA	ENSG00000177663	interleukin 17 receptor A
IL17RC	ENSG00000163702	interleukin 17 receptor C
IL17RC	ENSG00000288550	novel protein
IL1RN	ENSG00000136689	interleukin 1 receptor antagonist
IL21	ENSG00000138684	interleukin 21
IL21R	ENSG00000103522	interleukin 21 receptor
IL2RG	ENSG00000147168	interleukin 2 receptor subunit gamma
IL36RN	ENSG00000136695	interleukin 36 receptor antagonist
IL7R	ENSG00000168685	interleukin 7 receptor
INO80	ENSG00000128908	INO80 complex ATPase subunit
IRAK1	ENSG00000184216	interleukin 1 receptor associated kinase 1
IRAK4	ENSG00000198001	interleukin 1 receptor associated kinase 4
IRF3	ENSG00000126456	interferon regulatory factor 3
IRF7	ENSG00000185507	interferon regulatory factor 7
IRF8	ENSG00000140968	interferon regulatory factor 8
IRF2BP2	ENSG00000168264	interferon regulatory factor 2 binding protein 2
ISG15	ENSG00000187608	ISG15 ubiquitin like modifier
ITCH	ENSG00000078747	itchy E3 ubiquitin protein ligase
ITCH	ENSG00000289720	novel protein
ITGB2	ENSG00000160255	integrin subunit beta 2
ITK	ENSG00000113263	IL2 inducible T cell kinase
JAGN1	ENSG00000171135	jagunal homolog 1
JAK1	ENSG00000162434	Janus kinase 1
JAK3	ENSG00000105639	Janus kinase 3
KDM6A	ENSG00000147050	lysine demethylase 6A
KMT2D	ENSG00000167548	lysine methyltransferase 2D
KRAS	ENSG00000133703	KRAS proto-oncogene, GTPase
LACC1	ENSG00000179630	laccase domain containing 1
LAMTOR2	ENSG00000116586	late endosomal/lysosomal adaptor, MAPK and MTOR activator 2
LCK	ENSG00000182866	LCK proto-oncogene, Src family tyrosine kinase
LIG1	ENSG00000105486	DNA ligase 1
LIG4	ENSG00000174405	DNA ligase 4
LPIN2	ENSG00000101577	lipin 2
LRBA	ENSG00000198589	LPS responsive beige-like anchor protein
LRRC8A	ENSG00000136802	leucine rich repeat containing 8 VRAC subunit A
LYST	ENSG00000143669	lysosomal trafficking regulator
MAGT1	ENSG00000102158	magnesium transporter 1
MAL (MKL1)	ENSG00000172005	mal, T cell differentiation protein
MALT1	ENSG00000172175	MALT1 paracaspase
MAP3K14 (NIK)	ENSG00000006062	mitogen-activated protein kinase kinase kinase 14
MASP2	ENSG00000009724	MBL associated serine protease 2
MBL2	ENSG00000165471	mannose binding lectin 2
MCM4	ENSG00000104738	minichromosome maintenance complex component 4
MEFV	ENSG00000103313	MEFV innate immunity regulator, pyrin
MOGS	ENSG00000115275	mannosyl-oligosaccharide glucosidase
MPO	ENSG00000005381	myeloperoxidase
MRE11A	ENSG00000020922	MRE11 homolog, double strand break repair nuclease
MS4A1/CD20	ENSG00000156738	B-Lymphocyte Surface Antigen B1
MSH6	ENSG00000116062	mutS homolog 6
MSN	ENSG00000147065	moesin
MTHFD1	ENSG00000100714	methylenetetrahydrofolate dehydrogenase, cyclohydrolase and formyltetrahydrofolate synthetase 1
MVK	ENSG00000110921	mevalonate kinase
MYD88	ENSG00000172936	MYD88 innate immune signal transduction adaptor
MYSM1	ENSG00000162601	Myb like, SWIRM and MPN domains 1
NBAS	ENSG00000151779	NBAS subunit of NRZ tethering complex
NBN	ENSG00000104320	nibrin
NCF1	ENSG00000158517	neutrophil cytosolic factor 1
NCF2	ENSG00000116701	neutrophil cytosolic factor 2
NCF4	ENSG00000100365	neutrophil cytosolic factor 4
NCSTN	ENSG00000162736	nicastrin
NFAT5	ENSG00000102908	nuclear factor of activated T cells 5
NFKB1	ENSG00000109320	nuclear factor kappa B subunit 1
NFKB2	ENSG00000077150	nuclear factor kappa B subunit 2
NFKBIA	ENSG00000100906	NFKB inhibitor alpha
NHEJ1	ENSG00000187736	non-homologous end joining factor 1
NHP2	ENSG00000145912	NHP2 ribonucleoprotein
NLRC4	ENSG00000091106	NLR family CARD domain containing 4
NLRP1	ENSG00000091592	NLR family pyrin domain containing 1
NLRP3	ENSG00000162711	NLR family pyrin domain containing 3
NLRP12	ENSG00000142405	NLR family pyrin domain containing 12
NOD2	ENSG00000167207	nucleotide binding oligomerization domain containing 2
NOP10	ENSG00000182117	NOP10 ribonucleoprotein
NRAS	ENSG00000213281	NRAS proto-oncogene, GTPase
NSMCE3	ENSG00000185115	NSE3 homolog, SMC5-SMC6 complex component
ORAI1	ENSG00000276045	ORAI calcium release-activated calcium modulator 1
OSTM1	ENSG00000081087	osteoclastogenesis associated transmembrane protein 1
OTULIN	ENSG00000154124	OTU deubiquitinase with linear linkage specificity
PARN	ENSG00000140694	poly(A)-specific ribonuclease
PEPD	ENSG00000124299	peptidase D
PGM3	ENSG00000013375	phosphoglucomutase 3
PIK3CD	ENSG00000171608	phosphatidylinositol-4,5-bisphosphate 3-kinase catalytic subunit delta
PIK3R1	ENSG00000145675	phosphoinositide-3-kinase regulatory subunit 1
PLCG2	ENSG00000197943	phospholipase C gamma 2
PLEKHM1	ENSG00000225190	pleckstrin homology and RUN domain containing M1
PMS2	ENSG00000122512	PMS1 homolog 2, mismatch repair system component
PNP	ENSG00000198805	purine nucleoside phosphorylase
POLA1	ENSG00000101868	DNA polymerase alpha 1, catalytic subunit
POLE	ENSG00000177084	DNA polymerase epsilon, catalytic subunit
POLE2	ENSG00000100479	DNA polymerase epsilon 2, accessory subunit
PRF1	ENSG00000180644	perforin 1
PRKCD	ENSG00000163932	protein kinase C delta
PRKDC	ENSG00000253729	protein kinase, DNA-activated, catalytic subunit
PSEN1	ENSG00000080815	presenilin 1
PSENEN	ENSG00000205155	presenilin enhancer, gamma-secretase subunit
PSMB8	ENSG00000204264	proteasome 20S subunit beta 8
PSTPIP1	ENSG00000140368	proline-serine-threonine phosphatase interacting protein 1
PTEN	ENSG00000171862	phosphatase and tensin homolog
PTPRC	ENSG00000081237	protein tyrosine phosphatase receptor type C
RAB27A	ENSG00000069974	RAB27A, member RAS oncogene family
RAC2	ENSG00000128340	Rac family small GTPase 2
RANBP2	ENSG00000153201	RAN binding protein 2
RAG1	ENSG00000166349	recombination activating 1
RAG2	ENSG00000175097	recombination activating 2
RASGRP1	ENSG00000172575	RAS guanyl releasing protein 1
RASGRP2	ENSG00000068831	RAS guanyl releasing protein 2
RBCK1 (HOIL1)	ENSG00000125826	RANBP2-type and C3HC4-type zinc finger containing 1
RECQL4	ENSG00000160957	RecQ like helicase 4
RELB	ENSG00000104856	RELB proto-oncogene, NF-kB subunit
RFX5	ENSG00000143390	regulatory factor X5
RFXANK	ENSG00000064490	regulatory factor X associated ankyrin containing protein
RFXAP	ENSG00000133111	regulatory factor X associated protein
RHOH	ENSG00000168421	ras homolog family member H
RLTPR	ENSG00000159753	Capping Protein Regulator And Myosin 1 Linker 2
RMRP	ENSG00000277027	RNA component of mitochondrial RNA processing endoribonuclease
RNASEH2A	ENSG00000104889	ribonuclease H2 subunit A
RNASEH2B	ENSG00000136104	ribonuclease H2 subunit B
RNASEH2C	ENSG00000172922	ribonuclease H2 subunit C
RNF168	ENSG00000163961	ring finger protein 168
RNF31	ENSG00000092098	ring finger protein 31
RNU4ATAC	ENSG00000264229	RNA, U4atac small nuclear
RORC	ENSG00000143365	RAR related orphan receptor C
RPSA	ENSG00000168028	ribosomal protein SA
RTEL1	ENSG00000258366	regulator of telomere elongation helicase 1
SAMD9	ENSG00000205413	sterile alpha motif domain containing 9
SAMD9L	ENSG00000177409	sterile alpha motif domain containing 9 like
SAMHD1	ENSG00000101347	SAM and HD domain containing deoxynucleoside triphosphate triphosphohydrolase 1
SBDS	ENSG00000126524	SBDS ribosome maturation factor
SEMA3E	ENSG00000170381	semaphorin 3E
SERPING1	ENSG00000149131	serpin family G member 1
SH2D1A	ENSG00000183918	SH2 domain containing 1A
SH3BP2	ENSG00000087266	SH3 domain binding protein 2
SLC29A3	ENSG00000198246	solute carrier family 29 member 3
SLC35A1	ENSG00000164414	solute carrier family 35 member A1
SLC35C1	ENSG00000181830	solute carrier family 35 member C1
SLC39A4	ENSG00000147804	solute carrier family 39 member 4
SLC37A4 (G6PT1)	ENSG00000137700	solute carrier family 37 member 4
SKIV2L	ENSG00000204351	SKI2 subunit of superkiller complex
SLC46A1	ENSG00000076351	solute carrier family 46 member 1
SMARCAL1	ENSG00000138375	SWI/SNF related, matrix associated, actin dependent regulator of chromatin, subfamily a like 1
SMARCD2	ENSG00000108604	SWI/SNF related, matrix associated, actin dependent regulator of chromatin, subfamily d, member 2
SNX10	ENSG00000086300	sorting nexin 10
SP110	ENSG00000135899	SP110 nuclear body protein
SPINK5	ENSG00000133710	serine peptidase inhibitor Kazal type 5
STAT1	ENSG00000115415	signal transducer and activator of transcription 1
STAT2	ENSG00000170581	signal transducer and activator of transcription 2
STAT4	ENSG00000138378	signal transducer and activator of transcription 4
STAT3	ENSG00000168610	signal transducer and activator of transcription 3
STAT5B	ENSG00000173757	signal transducer and activator of transcription 5B
STIM1	ENSG00000167323	stromal interaction molecule 1
STK4	ENSG00000101109	serine/threonine kinase 4
STN1	ENSG00000107960	STN1 subunit of CST complex
STX11	ENSG00000135604	syntaxin 11
STXBP2	ENSG00000076944	syntaxin binding protein 2
TAP1	ENSG00000168394	transporter 1, ATP binding cassette subfamily B member
TAP2	ENSG00000204267	transporter 2, ATP binding cassette subfamily B member
TAPBP	ENSG00000231925	TAP binding protein
TAZ	ENSG00000102125	tafazzin, phospholipid-lysophospholipid transacylase
TBK1	ENSG00000183735	TANK binding kinase 1
TBX1	ENSG00000184058	T-box transcription factor 1
TCIRG1	ENSG00000110719	T cell immune regulator 1, ATPase H+ transporting V0 subunit a3
TCF3	ENSG00000071564	transcription factor 3
TCN2	ENSG00000185339	transcobalamin 2
TERC	ENSG00000270141	telomerase RNA component
TERT	ENSG00000164362	telomerase reverse transcriptase
TFRC	ENSG00000072274	transferrin receptor
THBD	ENSG00000178726	thrombomodulin
TICAM1/TRIF	ENSG00000127666	TIR Domain Containing Adaptor Molecule 1
TINF2	ENSG00000092330	TERF1 interacting nuclear factor 2
TIRAP	ENSG00000150455	TIR domain containing adaptor protein
TLR3	ENSG00000164342	toll like receptor 3
TMC6	ENSG00000141524	transmembrane channel like 6
TMC8	ENSG00000167895	transmembrane channel like 8
TMEM173 (STING)	ENSG00000184584	Endoplasmic Reticulum Interferon Stimulator
TNFAIP3	ENSG00000118503	TNF alpha induced protein 3
TNFRSF11A	ENSG00000141655	TNF receptor superfamily member 11a
TNFRSF13B	ENSG00000240505	TNF receptor superfamily member 13B
TNFRSF13C	ENSG00000159958	TNF receptor superfamily member 13C
TNFRSF1A	ENSG00000067182	TNF receptor superfamily member 1A
TNFRSF4	ENSG00000186827	TNF receptor superfamily member 4
TNFSF12 (TWEAK)	ENSG00000239697	TNF superfamily member 12
TPP1	ENSG00000166340	tripeptidyl peptidase 1
TPP2	ENSG00000134900	tripeptidyl peptidase 2
TRAC (TCRA)	ENSG00000277734	T cell receptor alpha constant
TRAF3	ENSG00000131323	TNF receptor associated factor 3
TRNT1	ENSG00000072756	tRNA nucleotidyl transferase 1
TRAF3IP2	ENSG00000056972	TRAF3 interacting protein 2
ATRIP	ENSG00000164053	ATR interacting protein
TREX1	ENSG00000213689	three prime repair exonuclease 1
TTC7A	ENSG00000068724	tetratricopeptide repeat domain 7A
TYK2	ENSG00000105397	tyrosine kinase 2
UNC13D	ENSG00000092929	unc-13 homolog D
UNC93B1	ENSG00000110057	unc-93 homolog B1, TLR signaling regulator
UNG	ENSG00000076248	uracil DNA glycosylase
USB1	ENSG00000103005	U6 snRNA biogenesis phosphodiesterase 1
USP18	ENSG00000184979	ubiquitin specific peptidase 18
VPS13B	ENSG00000132549	vacuolar protein sorting 13 homolog B
VPS45	ENSG00000136631	vacuolar protein sorting 45 homolog
WAS	ENSG00000015285	WASP actin nucleation promoting factor
WDR1	ENSG00000071127	WD repeat domain 1
WRAP53	ENSG00000141499	WD repeat containing antisense to TP53
WIPF1	ENSG00000115935	WAS/WASL interacting protein family member 1
XIAP	ENSG00000101966	X-linked inhibitor of apoptosis
ZAP70	ENSG00000115085	zeta chain of T cell receptor associated protein kinase 70
ZBTB24	ENSG00000112365	zinc finger and BTB domain containing 24
* listed in the 2019 version of the IUIS classification [Bousfiha et al., 2020].
