# Supplementary material for: Germline Variants in the Immune Response-Related Genes: Possible Modifying Effect on Age-Dependent BRCA1 Penetrance in Breast Cancer Patient
Source: Cancers (Basel). 2025 Nov 25;17(23):3756. doi: 10.3390/cancers17233756 (PMC12691255; doi:10.3390/cancers17233756)
Supplement: Supplementary file 1 [file cancers-17-03756-s001.zip › Table S2b.xlsx]

## Sheet: Table S2b
Kuligina ES et al. Germline variants in immune response-related genes: possible modifying effects on age-dependent BRCA1 penetrance in breast cancer patients.
Correspondence to: Ekaterina S. Kuligina. N.N. Petrov Institute of Oncology, St.-Petersburg 197758, Russia. E-mail: kate.kuligina@gmail.com
Supplementary Table S2b. Inborn diseases associated with 363 genes included in the NGS panel.
Syndrome (OMIM)	Matching genes
Immune system disease	TNFRSF1A,UNC13D,NFKBIA,CORO1A,MEFV,CD79A,C5,BLNK,MPO,FOXN1,NFKB1,IL2,IL10RA,MVK,AICDA,IL12B,UNG,C3,RAC2,RFXAP,KRAS,CFHR5,BACH2,IL1RN,IL36RN,CYBA,TNFRSF13B,MCM4,C9,CD81,STAT3,ZAP70,PMS2,IRF8,SERPING1,FERMT3,OTULIN,CASP10,NCF1,IL10RB,RFX5,TNFRSF13C,AIRE,STAT5B,C2,RAG1,NOD2,CD3D,RFXANK,IL7R,RASGRP1,SLC35C1,CD19,PRKDC,CD46,CFHR1,RNF31,STAT2,ICOS,TMC8,IGLL1,PRKCD,TBX1,CARMIL2,NLRP3,IL17F,RASGRP2,GATA2…
Primary immunodeficiency disease	TNFRSF1A,UNC13D,NFKBIA,CORO1A,MEFV,C5,BLNK,MPO,FOXN1,NFKB1,IL2,IL10RA,MVK,AICDA,IL12B,UNG,C3,RAC2,RFXAP,CFHR5,BACH2,IL1RN,IL36RN,CYBA,TNFRSF13B,MCM4,C9,CD81,STAT3,ZAP70,PMS2,IRF8,SERPING1,FERMT3,NCF1,IL10RB,RFX5,TNFRSF13C,AIRE,STAT5B,C2,RAG1,NOD2,CD3D,RFXANK,IL7R,RASGRP1,SLC35C1,CD19,PRKDC,CD46,CFHR1,STAT2,ICOS,TMC8,IGLL1,PRKCD,TBX1,CARMIL2,NLRP3,IL17F,RASGRP2,GATA2,TRAF3IP2,TAP1,NHEJ1,LRBA,BCL11…
Disease of anatomical entity	TNFRSF1A,OSTM1,UNC13D,TCN2,HMOX1,POLE2,NFKBIA,ACP5,CORO1A,USB1,MEFV,CD79A,C5,BLNK,STN1,MPO,FOXN1,NFKB1,IL2,CTSC,IL10RA,MVK,AICDA,IL12B,MSH6,UNG,C3,SBDS,CFP,RAC2,TRNT1,F12,RFXAP,KRAS,CFHR5,BACH2,IL1RN,IL36RN,LPIN2,CYBA,TNFRSF13B,MCM4,C9,CD81,STAT3,ZAP70,NBN,TCIRG1,PMS2,TINF2,FANCM,IRF8,G6PC3,NHP2,SERPING1,ATM,FERMT3,NBAS,EPG5,RANBP2,OTULIN,CASP10,NCF1,IL10RB,RFX5,TNFRSF13C,AIRE,STAT5B,CLPB,GFI1,NC…
Monogenic disease	TNFRSF1A,OSTM1,UNC13D,POLE2,USB1,MEFV,RNASEH2A,BLNK,FOXN1,NFKB1,CTSC,IL10RA,MVK,AICDA,ZBTB24,MSH6,UNG,PEPD,C3,RAC2,TRNT1,F12,AP3B1,KRAS,CFHR5,BACH2,SP110,TNFRSF13B,MCM4,C9,CD81,STAT3,ZAP70,NBN,TCIRG1,PMS2,TINF2,FANCM,IRF8,G6PC3,NHP2,SERPING1,ATM,FERMT3,NBAS,EPG5,OTULIN,NCF1,RFX5,TNFRSF13C,STAT5B,CLPB,C2,TPP1,NOD2,CD3D,CDCA7,RNASEH2C,SLC35C1,CD19,PRKDC,CFHR1,RNF31,STAT2,ICOS,RNF168,POLE,ATRIP,WRAP…
Autosomal genetic disease	TNFRSF1A,OSTM1,UNC13D,POLE2,USB1,MEFV,RNASEH2A,BLNK,FOXN1,NFKB1,CTSC,IL10RA,MVK,AICDA,ZBTB24,MSH6,UNG,PEPD,C3,RAC2,TRNT1,F12,AP3B1,CFHR5,BACH2,SP110,TNFRSF13B,MCM4,C9,CD81,STAT3,ZAP70,NBN,TCIRG1,PMS2,TINF2,FANCM,IRF8,G6PC3,NHP2,SERPING1,ATM,FERMT3,NBAS,EPG5,OTULIN,NCF1,RFX5,TNFRSF13C,STAT5B,CLPB,C2,TPP1,NOD2,CD3D,CDCA7,RNASEH2C,SLC35C1,CD19,PRKDC,CFHR1,RNF31,STAT2,ICOS,RNF168,POLE,ATRIP,WRAP53,TM…
Combined immunodeficiency	CORO1A,FOXN1,RAC2,RFXAP,BACH2,ZAP70,IRF8,FERMT3,RFX5,STAT5B,RAG1,CD3D,RFXANK,IL7R,SLC35C1,PRKDC,CARMIL2,RASGRP2,TAP1,NHEJ1,LRBA,BCL11B,MSN,PNP,MAGT1,CD247,CD40LG,ADA,IL2RG,TAP2,PIK3CD,DCLRE1C,TNFRSF4,IL2RA,CARD11,ITGB2,ARPC1B,DOCK8,TAPBP,PTPRC,PGM3,PIK3R1,DOCK2,IKBKB,CD3G,JAK3,RAG2,LIG4,CIITA,AK2
Genetic disease	TNFRSF1A,OSTM1,UNC13D,TCN2,POLE2,USB1,MEFV,RNASEH2A,BLNK,FOXN1,NFKB1,CTSC,IL10RA,MVK,AICDA,ZBTB24,MSH6,UNG,PEPD,C3,RAC2,TRNT1,F12,AP3B1,KRAS,CFHR5,BACH2,SP110,TNFRSF13B,MCM4,C9,CD81,STAT3,ZAP70,NBN,TCIRG1,PMS2,TINF2,FANCM,IRF8,G6PC3,NHP2,SERPING1,ATM,FERMT3,NBAS,EPG5,OTULIN,NCF1,RFX5,TNFRSF13C,STAT5B,CLPB,C2,TPP1,NOD2,CD3D,SLC39A4,CDCA7,RNASEH2C,SLC35C1,CD19,PRKDC,C1QB,CFHR1,RNF31,STAT2,ICOS,RNF1…
Integumentary system disease	UNC13D,USB1,MEFV,MPO,FOXN1,IL2,CTSC,IL10RA,MVK,IL12B,MSH6,C3,CFP,F12,KRAS,IL1RN,IL36RN,CYBA,C9,STAT3,PMS2,TINF2,NHP2,SERPING1,ATM,FERMT3,NCF1,IL10RB,AIRE,NCSTN,NOD2,SLC39A4,TERT,ICOS,IL17RA,WRAP53,PSEN1,NOP10,IL17F,TRAF3IP2,BLM,CASP8,SPINK5,RTEL1,STAT1,NCF2,STX11,ADAR,NRAS,DKC1,ATP6AP1,CARD9,SLC29A3,CYBB,POLA1,IL2RA,LYST,G6PD,RAB27A,AP1S3,CARD11,NCF4,C1S,CD8A,PARN,IL10,STXBP2,SH3BP2,TYK2,PSTPIP1,…
Skin disease	USB1,MEFV,MPO,IL2,CTSC,IL10RA,MVK,IL12B,MSH6,C3,CFP,F12,KRAS,IL1RN,IL36RN,CYBA,C9,STAT3,PMS2,TINF2,NHP2,SERPING1,ATM,FERMT3,NCF1,IL10RB,AIRE,NCSTN,NOD2,SLC39A4,TERT,ICOS,IL17RA,WRAP53,PSEN1,NOP10,IL17F,TRAF3IP2,BLM,CASP8,SPINK5,RTEL1,STAT1,NCF2,ADAR,NRAS,DKC1,ATP6AP1,CARD9,CYBB,POLA1,IL2RA,G6PD,AP1S3,CARD11,NCF4,C1S,CD8A,PARN,IL10,SH3BP2,TYK2,PSTPIP1,NLRP1,PSENEN,TNFAIP3,RECQL4,TREX1,SAMHD1,ACTB,…
Autosomal recessive disease	OSTM1,UNC13D,USB1,BLNK,FOXN1,NFKB1,CTSC,IL10RA,AICDA,ZBTB24,MSH6,UNG,PEPD,TRNT1,F12,AP3B1,SP110,TNFRSF13B,MCM4,CD81,ZAP70,NBN,TCIRG1,PMS2,IRF8,G6PC3,NHP2,SERPING1,ATM,FERMT3,EPG5,OTULIN,NCF1,RFX5,TNFRSF13C,STAT5B,CLPB,TPP1,CD3D,CDCA7,SLC35C1,CD19,PRKDC,RNF31,STAT2,ICOS,RNF168,POLE,ATRIP,WRAP53,TMC8,MRE11,DNMT3B,HAX1,PRKCD,TBX1,NOP10,CARMIL2,RASGRP2,BLM,NHEJ1,LRBA,SMARCAL1,CASP8,VPS13B,SPINK5,RTEL…
Autoimmune disease	TNFRSF1A,MEFV,C5,MPO,NFKB1,IL2,IL10RA,MVK,IL12B,IL1RN,IL36RN,TNFRSF13B,CD81,STAT3,PMS2,IRF8,IL10RB,TNFRSF13C,AIRE,NOD2,IL7R,RASGRP1,CD19,ICOS,PRKCD,NLRP3,IL17F,TRAF3IP2,LRBA,STAT4,STAT1,CD247,NCF2,FCGR3A,NFKB2,IRAK1,CARD9,CD40,FOXP3,IL2RA,AP1S3,IRF7,CD8A,LACC1,C4A,PTPRC,IL10,C4B,TYK2,NLRP1,IRF3,TNFAIP3,TREX1,SAMHD1,CTLA4,IFIH1,IL21,CARD14
Severe combined immunodeficiency	CORO1A,FOXN1,RFXAP,ZAP70,RFX5,RAG1,CD3D,RFXANK,IL7R,PRKDC,TAP1,NHEJ1,BCL11B,CD247,ADA,IL2RG,TAP2,DCLRE1C,CARD11,TAPBP,PTPRC,IKBKB,CD3G,JAK3,RAG2,LIG4,CIITA,AK2
Hematopoietic system disease	TCN2,CD79A,MPO,IL2,TRNT1,F12,KRAS,LPIN2,TNFRSF13B,ZAP70,TCIRG1,FANCM,G6PC3,FERMT3,NBAS,STAT5B,GFI1,SLC35C1,CD19,HAX1,RASGRP2,LRBA,CASP8,CFH,NRAS,CD40,ADA,CSF3R,WAS,THBD,DNAJC21,FANCA,CD79B,G6PD,ITGB2,CD8A,CXCR4,LACC1,IL10,C4B,TNFRSF11A,ELANE,STIM1,ORAI1,BTK,LIG4,ACTB,VPS45,JAGN1,B2M,MALT1,BCL10,MYD88,CD59,JAK1
B cell deficiency	BLNK,NFKB1,AICDA,UNG,TNFRSF13B,CD81,STAT3,TNFRSF13C,CD19,ICOS,IGLL1,PRKCD,LRBA,NFKB2,CD40LG,SH2D1A,CD40,DOCK8,PGM3,TYK2,PLCG2,BTK,IL21
Autoimmune disease of musculoskeletal system	C5,IL2,IL12B,IL1RN,IL36RN,STAT3,PMS2,IRF8,AIRE,RASGRP1,ICOS,TRAF3IP2,STAT4,STAT1,CD247,NCF2,FCGR3A,IRAK1,CARD9,CD40,IL2RA,AP1S3,IRF7,LACC1,C4A,PTPRC,IL10,C4B,TYK2,NLRP1,TNFAIP3,TREX1,SAMHD1,CTLA4,IFIH1,IL21,CARD14
Connective tissue disease	OSTM1,ACP5,MEFV,C5,STN1,IL2,IL12B,IL1RN,IL36RN,LPIN2,CYBA,STAT3,TCIRG1,PMS2,TINF2,IRF8,NBAS,NCF1,AIRE,TLR3,TERT,RASGRP1,ICOS,IGLL1,TRAF3IP2,SMARCAL1,STAT4,RTEL1,STAT1,CD247,NCF2,DKC1,IRAK1,CARD9,CD40,CYBB,IL2RA,CLCN7,AP1S3,NCF4,C1S,CD8A,PARN,PLEKHM1,LACC1,SNX10,C4A,MOGS,PTPRC,IL10,C4B,SH3BP2,TYK2,C1R,NLRP1,TNFRSF11A,TNFAIP3,RECQL4,TREX1,CTLA4,CCBE1,IL21,CARD14
Musculoskeletal system disease	OSTM1,ACP5,MEFV,C5,STN1,IL2,IL12B,F12,IL1RN,IL36RN,LPIN2,CYBA,STAT3,TCIRG1,PMS2,TINF2,IRF8,NBAS,NCF1,AIRE,TLR3,TERT,RASGRP1,ICOS,IGLL1,TRAF3IP2,SMARCAL1,STAT4,RTEL1,STAT1,CD247,GJC2,NCF2,FCGR3A,DKC1,IRAK1,CARD9,CD40,CYBB,IL2RA,CLCN7,AP1S3,NCF4,IRF7,C1S,CD8A,PARN,PLEKHM1,LACC1,SNX10,C4A,MOGS,PTPRC,IL10,C4B,SH3BP2,TYK2,C1R,NLRP1,TNFRSF11A,CFD,TNFAIP3,RECQL4,ORAI1,TREX1,SAMHD1,CTLA4,CCBE1,IFIH1,B2M,…
Combined T cell and B cell immunodeficiency	BACH2,FERMT3,SLC35C1,CARMIL2,RASGRP2,NHEJ1,LRBA,PNP,MAGT1,CD40LG,ADA,PIK3CD,TNFRSF4,ITGB2,DOCK8,PGM3,PIK3R1,DOCK2,LIG4
Lymphatic system disease	UNC13D,MEFV,CD79A,FOXN1,IL2,MVK,ZAP70,CD19,CASP8,GJC2,STX11,FCGR3A,SH2D1A,CD40,LYST,CD79B,FAT4,CD8A,CXCR4,PRF1,IL10,STXBP2,BTK,ACTB,CCBE1,B2M,MALT1,BCL10,MYD88
Syndrome	UNC13D,USP18,POLE2,NFKBIA,MEFV,RNASEH2A,CTSC,ZBTB24,MSH6,SBDS,AP3B1,KRAS,SP110,LPIN2,NBN,PMS2,ATM,NBAS,EPG5,NCF1,NOD2,KMT2D,CDCA7,RNASEH2C,RNF168,POLE,ATRIP,MRE11,DNMT3B,TBX1,NLRP3,RNASEH2B,BLM,VPS13B,RTEL1,MSN,STX11,ADAR,NRAS,PTEN,SLC29A3,PSMB8,SKIV2L,WAS,KDM6A,SAMD9,DNAJC21,LYST,WIPF1,HELLS,FAT4,RAB27A,CD8A,CHD7,DOCK8,STXBP2,PIK3R1,PSTPIP1,ELANE,GTF2H5,RECQL4,LIG4,TREX1,SAMHD1,ACTB,AP3D1,CCBE1,…
Leukocyte disease	IL2,TNFRSF13B,TCIRG1,G6PC3,FERMT3,GFI1,SLC35C1,HAX1,RASGRP2,CSF3R,WAS,DNAJC21,ITGB2,CD8A,IL10,ELANE,LIG4,VPS45,JAGN1,B2M
Autosomal dominant disease	TNFRSF1A,OSTM1,POLE2,MEFV,MVK,MSH6,C3,RAC2,TRNT1,F12,CFHR5,BACH2,C9,STAT3,PMS2,TINF2,FANCM,NHP2,SERPING1,NBAS,NCF1,C2,TPP1,NOD2,CFHR1,TBX1,NOP10,NLRP3,GATA2,LRBA,BCL11B,RTEL1,MSN,GJC2,CFHR2,CFHR4,CFHR3,CFH,IFNGR1,NRAS,DKC1,PTEN,CSF3R,PIK3CD,DNAJC21,CLCN7,NLRP12,CFI,RAB27A,CARD11,C1S,CXCR4,LACC1,DOCK8,CFB,SH3BP2,PIK3R1,PSTPIP1,TNFRSF11A,ELANE,IRF3,STIM1,TNFAIP3,PLCG2,ORAI1,TREX1,ACTB,CCBE1,B2M,CTC1
Lung disease	STN1,MPO,KRAS,CYBA,TINF2,NCF1,TLR3,CLEC7A,TERT,IGLL1,RTEL1,NCF2,NRAS,DKC1,PTEN,CYBB,NCF4,CSF2RB,NLRC4,CD8A,PARN,CSF2RA,IL10,ELANE,CTLA4,MALT1
Agammaglobulinemia	BLNK,NFKB1,TNFRSF13B,CD81,TNFRSF13C,CD19,ICOS,PRKCD,LRBA,NFKB2,PLCG2,BTK,IL21
Bone inflammation disease	MEFV,C5,IL2,IL12B,LPIN2,STAT3,IRF8,RASGRP1,TRAF3IP2,STAT4,CD247,IRAK1,CARD9,CD40,IL2RA,LACC1,PTPRC,IL10,TYK2,TNFAIP3,CTLA4,IL21,CARD14
Lower respiratory tract disease	STN1,MPO,IL2,KRAS,CYBA,TINF2,NCF1,TLR3,CLEC7A,TERT,IGLL1,RTEL1,NCF2,NRAS,DKC1,PTEN,ADA,CYBB,NCF4,CSF2RB,NLRC4,CD8A,PARN,CSF2RA,IL10,ELANE,CTLA4,MALT1
Hematologic cancer	CD79A,MPO,IL2,KRAS,TNFRSF13B,ZAP70,STAT5B,CD19,CASP8,NRAS,CD40,CSF3R,CD79B,CD8A,CXCR4,IL10,STIM1,ORAI1,BTK,LIG4,ACTB,B2M,MALT1,BCL10,MYD88,JAK1
Bone disease	OSTM1,ACP5,MEFV,C5,IL2,IL12B,LPIN2,CYBA,STAT3,TCIRG1,IRF8,NBAS,NCF1,RASGRP1,TRAF3IP2,SMARCAL1,STAT4,CD247,NCF2,IRAK1,CARD9,CD40,CYBB,IL2RA,CLCN7,NCF4,C1S,PLEKHM1,LACC1,SNX10,MOGS,PTPRC,IL10,SH3BP2,TYK2,TNFRSF11A,TNFAIP3,RECQL4,CTLA4,IL21,CARD14
Respiratory system disease	STN1,MPO,NFKB1,IL2,KRAS,CYBA,TINF2,NCF1,TLR3,CLEC7A,TERT,IGLL1,RTEL1,NCF2,NRAS,DKC1,PTEN,ADA,CYBB,NCF4,CSF2RB,NLRC4,CD8A,PARN,CHD7,CSF2RA,IL10,ELANE,CTLA4,MALT1
Complement deficiency	C5,C3,CFHR5,C9,SERPING1,C2,CD46,CFHR1,CFHR3,CFH,THBD,CFI,CFB
Leukopenia	IL2,TCIRG1,G6PC3,GFI1,HAX1,CSF3R,WAS,DNAJC21,CD8A,IL10,ELANE,VPS45,JAGN1
X-linked recessive disease	UNC13D,ZBTB24,NHP2,NCF1,NOP10,LRBA,MSN,MAGT1,GJC2,STX11,DKC1,ATP6AP1,CD40LG,SH2D1A,XIAP,CD40,IL2RG,FOXP3,WAS,CYBB,POLA1,WIPF1,DOCK8,STXBP2,TAZ,PLCG2,BTK,CTLA4
Disease by infectious agent	TCN2,MEFV,IL2,C3,LPIN2,STAT3,AIRE,CLPB,NOD2,CLEC7A,CD46,C1QB,APOL1,IL17RA,TMC8,IL17F,STAT1,SH2D1A,CARD9,CD40,ADA,C1QC,C1QA,G6PD,NLRC4,CD8A,CXCR4,LACC1,DOCK8,C4A,IL10,NLRP1,TMC6
Arthritis	MEFV,C5,IL2,IL12B,IRF8,RASGRP1,TRAF3IP2,STAT4,CD247,IRAK1,CD40,IL2RA,LACC1,PTPRC,IL10,TYK2,TNFAIP3,CTLA4,IL21,CARD14
Severe congenital neutropenia	TCIRG1,G6PC3,GFI1,HAX1,CSF3R,WAS,DNAJC21,ELANE,VPS45,JAGN1
Common variable immunodeficiency	NFKB1,TNFRSF13B,CD81,TNFRSF13C,CD19,ICOS,PRKCD,LRBA,NFKB2,IL21
Dyskeratosis congenita	TINF2,NHP2,TERT,WRAP53,NOP10,RTEL1,DKC1,PARN,DCLRE1B,CTC1
Rheumatoid arthritis	C5,IL2,IRF8,RASGRP1,STAT4,CD247,IRAK1,CD40,IL2RA,LACC1,PTPRC,IL10,TYK2,TNFAIP3,CTLA4,IL21
Lupus erythematosus	RASGRP1,STAT4,STAT1,NCF2,FCGR3A,IRF7,C4A,IL10,C4B,TNFAIP3,TREX1,SAMHD1,CTLA4
Organ system cancer	CD79A,MPO,FOXN1,IL2,MSH6,KRAS,TNFRSF13B,STAT3,ZAP70,NBN,PMS2,ATM,STAT5B,KMT2D,TERT,CD19,POLE,MRE11,CASP8,STAT1,NRAS,C8B,PTEN,CD40,CSF3R,KDM6A,CD79B,CD8A,CXCR4,MOGS,IL10,STIM1,RECQL4,ORAI1,BTK,LIG4,ACTB,CTLA4,B2M,MALT1,BCL10,MYD88,JAK1
Atypical hemolytic-uremic syndrome	C3,CFHR5,CD46,CFHR1,CFHR3,CFH,THBD,CFI,CFB
Hypersensitivity reaction disease	C3,KRAS,STAT3,CASP10,NLRP3,CASP8,MAGT1,FASLG,NRAS,PIK3CD,CD8A,CTLA4
Autoimmune lymphoproliferative syndrome	KRAS,STAT3,CASP10,CASP8,MAGT1,FASLG,NRAS,PIK3CD,CTLA4
Autoimmune disease of skin and connective tissue	IL2,IL12B,IL1RN,IL36RN,STAT3,PMS2,AIRE,ICOS,TRAF3IP2,IL2RA,AP1S3,TYK2,NLRP1,TNFAIP3,CTLA4,CARD14
Hemolytic-uremic syndrome	C3,CFHR5,CD46,CFHR1,CFHR3,CFH,THBD,CFI,CFB
Hypersensitivity reaction type IV disease	KRAS,STAT3,CASP10,NLRP3,CASP8,MAGT1,FASLG,NRAS,PIK3CD,CD8A,CTLA4
Cancer	CD79A,MPO,FOXN1,IL2,MSH6,KRAS,TNFRSF13B,TCF3,STAT3,ZAP70,NBN,PMS2,ATM,RANBP2,STAT5B,KMT2D,TERT,CD19,POLE,MRE11,PRKCD,CASP8,STAT1,NRAS,NFKB2,C8B,PTEN,CD40,CSF3R,KDM6A,CD79B,CD8A,CXCR4,MOGS,IL10,LCK,STIM1,RECQL4,ORAI1,BTK,LIG4,ACTB,CTLA4,B2M,MALT1,BCL10,MYD88,JAK1
Lymphatic system cancer	CD79A,FOXN1,IL2,ZAP70,CD19,CASP8,CD40,CD79B,CD8A,CXCR4,IL10,BTK,ACTB,B2M,MALT1,BCL10,MYD88
Degeneration of macula and posterior pole	C3,CFHR5,C9,C2,CFHR1,CFHR2,CFHR4,CFHR3,CFH,SKIV2L,CFI,CFB
Lymphoma	CD79A,IL2,ZAP70,CD19,CASP8,CD40,CD79B,CD8A,CXCR4,IL10,BTK,ACTB,B2M,MALT1,BCL10,MYD88
Hyperimmunoglobulin syndrome	AICDA,UNG,STAT3,CD40LG,CD40,DOCK8,PGM3,TYK2
Disease of cellular proliferation	CD79A,MPO,FOXN1,IL2,MSH6,KRAS,TNFRSF13B,TCF3,STAT3,ZAP70,NBN,PMS2,ATM,RANBP2,STAT5B,KMT2D,TERT,CD19,POLE,MRE11,PRKCD,CASP8,STAT1,NRAS,NFKB2,C8B,PTEN,CD40,CSF3R,KDM6A,CD79B,CD8A,CXCR4,MOGS,IL10,SH3BP2,LCK,STIM1,RECQL4,ORAI1,BTK,LIG4,ACTB,CTLA4,B2M,MALT1,BCL10,MYD88,JAK1
Systemic lupus erythematosus	RASGRP1,STAT4,STAT1,NCF2,C4A,IL10,C4B,TNFAIP3,TREX1,CTLA4
Age related macular degeneration	C3,CFHR5,C9,C2,CFHR1,CFHR2,CFHR4,CFHR3,CFH,CFI,CFB
non-Hodgkin lymphoma	CD79A,IL2,CD19,CD79B,CD8A,CXCR4,BTK,ACTB,B2M,MALT1,BCL10,MYD88
Aicardi-Goutieres syndrome	RNASEH2A,RNASEH2C,RNASEH2B,ADAR,TREX1,SAMHD1,IFIH1
Urinary system disease	C5,MPO,IL2,C3,CFHR5,IL1RN,ATM,KMT2D,CD46,CFHR1,APOL1,CD55,CFHR3,CFH,PTEN,THBD,KDM6A,CFI,CD8A,C4B,CFB,ORAI1,CTLA4,B2M,CD59
Colitis	NFKB1,IL10RA,STAT3,IL10RB,NOD2,FCGR3A,CARD9,FOXP3,IL10
Inflammatory bowel disease	NFKB1,IL10RA,IL12B,STAT3,IL10RB,NOD2,FCGR3A,CARD9,FOXP3,IL10,TYK2
Omenn syndrome	RAG1,IL7R,DCLRE1C,CARD11,RAG2,LIG4
Kidney disease	C5,MPO,IL2,C3,CFHR5,IL1RN,CD46,CFHR1,APOL1,CD55,CFHR3,CFH,THBD,CFI,CD8A,C4B,CFB,ORAI1,CTLA4,B2M,CD59
B-cell lymphoma	CD79A,CD19,CD79B,CXCR4,BTK,B2M,MALT1,BCL10,MYD88
Lymphoproliferative syndrome	UNC13D,STX11,SH2D1A,XIAP,CD8A,CD70,STXBP2
Hemophagocytic lymphohistiocytosis	UNC13D,STX11,SH2D1A,LYST,PRF1,STXBP2
Ulcerative colitis	NFKB1,IL10RA,STAT3,IL10RB,NOD2,CARD9,IL10
Fungal infectious disease	LPIN2,AIRE,CLEC7A,IL17RA,TMC8,IL17F,STAT1,CARD9,CD8A,TMC6
Intestinal disease	NFKB1,IL10RA,IL12B,MSH6,KRAS,STAT3,PMS2,IL10RB,NOD2,TERT,FCGR3A,C8B,CARD9,FOXP3,TTC7A,CD8A,IL10,TYK2
Interstitial lung disease	STN1,TINF2,TLR3,TERT,IGLL1,RTEL1,DKC1,CD8A,PARN
X-linked lymphoproliferative syndrome 2	UNC13D,STX11,SH2D1A,XIAP,STXBP2
Griscelli syndrome type 2	UNC13D,STX11,LYST,RAB27A,STXBP2
Revesz syndrome	TINF2,NHP2,NOP10,DKC1,CTC1
Chronic mucocutaneous candidiasis	AIRE,IL17RA,IL17F,STAT1,CARD9
Chediak-Higashi syndrome	UNC13D,STX11,LYST,RAB27A,STXBP2
Gastrointestinal system disease	TCN2,ACP5,NFKB1,CTSC,IL10RA,IL12B,MSH6,KRAS,IL36RN,STAT3,PMS2,NBAS,IL10RB,NOD2,TERT,STAT4,STAT1,FCGR3A,NRAS,C8B,CARD9,PTEN,FOXP3,TTC7A,CD8A,IL10,TYK2,ACTB,CTLA4
T cell deficiency	FOXN1,ZAP70,TBX1,BCL11B,CARD11,CD8A
Glomerulonephritis	MPO,C3,CFHR5,APOL1,CFHR3,CFH,C4B,CFB
Idiopathic pulmonary fibrosis	STN1,TINF2,TLR3,TERT,RTEL1,DKC1,PARN
Osteopetrosis	OSTM1,TCIRG1,CLCN7,PLEKHM1,SNX10,TNFRSF11A
Candidiasis	AIRE,CLEC7A,IL17RA,IL17F,STAT1,CARD9
Myeloid neoplasm	TNFRSF13B,NRAS,CSF3R,STIM1,ORAI1,LIG4,B2M,JAK1
Opportunistic mycosis	AIRE,CLEC7A,IL17RA,IL17F,STAT1,CARD9,CD8A
Autoimmune disease of gastrointestinal tract	NFKB1,IL10RA,STAT3,IL10RB,NOD2,STAT4,CARD9,IL10
Juvenile rheumatoid arthritis	STAT4,CD247,IL2RA,LACC1,TYK2,TNFAIP3,CTLA4
Psoriasis	IL36RN,STAT3,TRAF3IP2,AP1S3,TYK2,TNFAIP3,CARD14
Chronic granulomatous disease	CYBA,NCF1,NCF2,CYBB,NCF4
Leukemia	MPO,IL2,KRAS,ZAP70,STAT5B,CD19,CASP8,NRAS,CSF3R,CD8A,BTK
Familial cold autoinflammatory syndrome	MEFV,NLRP3,NLRP12,PLCG2
Hidradenitis	NCSTN,PSEN1,PSTPIP1,PSENEN
MHC class II deficiency	RFXAP,RFX5,RFXANK,CIITA
Viral infectious disease	IL2,STAT3,CD46,TMC8,STAT1,SH2D1A,CD40,CD8A,CXCR4,DOCK8,C4A,IL10
Eye disease	MVK,C3,TRNT1,CFHR5,IL1RN,C9,SERPING1,EPG5,CLPB,C2,KMT2D,FADD,CD46,CFHR1,TBK1,CFHR2,CFHR4,CFHR3,CFH,NRAS,PSMB8,SKIV2L,CFI,CD8A,CHD7,IL10,CFB,RECQL4,ACTB,SEMA3E,CTC1
Physical disorder	USP18,POLE2,FOXN1,LPIN2,TCIRG1,FANCM,G6PC3,GFI1,SLC35C1,HAX1,TBX1,MAGT1,NRAS,SLC35A1,ATP6AP1,ADA,CSF3R,WAS,DNAJC21,FANCA,G6PD,LACC1,CHD7,MOGS,NLRP1,TNFRSF11A,ELANE,VPS45,JAGN1,CD59
Crohns disease	IL12B,STAT3,NOD2,CARD9,IL10,TYK2
Hyper IgM syndrome	AICDA,UNG,CD40LG,CD40
Immunodeficiency-centromeric instability-facial anomalies syndrome	ZBTB24,CDCA7,DNMT3B,HELLS
Dermatitis	MEFV,IL10RA,IL36RN,IL10RB,NOD2,SLC39A4,CARD11,PSTPIP1,CARD14
Hepatobiliary disease	NFKB1,KRAS,STAT3,NBAS,TERT,STAT4,STAT1,NRAS,PTEN,CD8A,IL10,ACTB,CTLA4
Waldenstroems macroglobulinemia	CXCR4,BTK,B2M,MYD88
Hyper IgE syndrome	STAT3,DOCK8,PGM3,TYK2
Autosomal dominant familial periodic fever	TNFRSF1A,MEFV,MVK,NLRP3
Spinal disease	OSTM1,IL12B,LPIN2,STAT3,SMARCAL1,CARD9,CLCN7,C1S,TYK2
Kuhnt-Junius degeneration	C2,CFH,SKIV2L,CFB
Pyoderma	MEFV,IL36RN,PSTPIP1,CARD14
Alopecia areata	IL2,IL1RN,PMS2,AIRE,ICOS,IL2RA,CTLA4
Disease of metabolism	TNFRSF1A,TCN2,MEFV,MVK,PEPD,C3,C9,STAT3,G6PC3,AIRE,CLPB,TPP1,SLC39A4,SLC35C1,RNF31,SAMD9L,PSEN1,NLRP3,VPS13B,MAGT1,SLC35A1,ATP6AP1,FOXP3,SAMD9,IL2RA,TFRC,G6PD,MOGS,ELANE,TAZ,SLC46A1,BTK,ACTB,CTLA4,IFIH1,B2M,MYD88
Female reproductive system disease	MSH6,KRAS,NBN,PMS2,FANCM,ATM,CLEC7A,TERT,POLE,MRE11,NRAS,CARD9,PTEN
Multiple sclerosis	TNFRSF1A,IL7R,IL2RA,CD8A,IL10
Parasitic protozoa infectious disease	TCN2,APOL1,G6PD,CD8A,IL10,NLRP1
Creutzfeldt-Jakob disease	C3,C1QB,C1QC,C1QA
Leukocyte adhesion deficiency	FERMT3,SLC35C1,RASGRP2,ITGB2
Liver disease	NFKB1,STAT3,NBAS,STAT4,STAT1,CD8A,IL10,ACTB,CTLA4
Endocrine system disease	POLE2,MSH6,SBDS,KRAS,MCM4,NBN,PMS2,FANCM,AIRE,TERT,MRE11,IL17F,CD40,FOXP3,IL2RA,CD79B,CHD7,BTK,CTLA4
Amyloidosis	TNFRSF1A,MEFV,C3,C9,PSEN1,NLRP3,ACTB,B2M
MHC class I deficiency	TAP1,TAP2,TAPBP
X-linked dyskeratosis congenita	NHP2,NOP10,DKC1
Severe combined immunodeficiency with sensitivity to ionizing radiation	PRKDC,NHEJ1,DCLRE1C
Immunodeficiency 14	LRBA,PIK3CD,PIK3R1
Hidradenitis suppurativa	NCSTN,PSEN1,PSENEN
Bone remodeling disease	OSTM1,ACP5,TCIRG1,CLCN7,PLEKHM1,SNX10,TNFRSF11A
Anemia	TCN2,TRNT1,LPIN2,FANCM,LRBA,ADA,FANCA,G6PD,LACC1,TNFRSF11A,CD59
Retinal disease	C3,TRNT1,CFHR5,C9,C2,CFHR1,CFHR2,CFHR4,CFHR3,CFH,SKIV2L,CFI,CD8A,CFB,RECQL4,CTC1
Primary bacterial infectious disease	MEFV,IL2,CLPB,NOD2,ADA,NLRC4,CD8A,LACC1,IL10
Sensory system disease	MVK,C3,TRNT1,CFHR5,IL1RN,C9,SERPING1,EPG5,CLPB,C2,KMT2D,FADD,CD46,CFHR1,TBK1,NLRP3,CFHR2,CFHR4,CFHR3,CFH,NRAS,PSMB8,SKIV2L,CFI,CD8A,CHD7,IL10,CFB,RECQL4,ACTB,SEMA3E,CTC1
Autoimmune disease of the nervous system	TNFRSF1A,IL7R,IL2RA,CD8A,IL10,CTLA4
Breast cancer	NBN,ATM,TERT,MRE11,CASP8,PTEN,CTLA4
Gastrointestinal system cancer	MSH6,KRAS,STAT3,PMS2,TERT,STAT1,NRAS,C8B,PTEN,CD8A,ACTB
X-linked lymphoproliferative syndrome 1	UNC13D,SH2D1A,STXBP2
Pustular psoriasis 14	IL36RN,AP1S3,CARD14
Immune dysregulation-polyendocrinopathy-enteropathy-X-linked syndrome	LRBA,FOXP3,CTLA4
Familial hemophagocytic lymphohistiocytosis 4	UNC13D,STX11,STXBP2
Membranoproliferative glomerulonephritis	C3,CFHR5,CFH
Wiskott-Aldrich syndrome	WAS,WIPF1,DOCK8
Lung cancer	KRAS,TERT,NRAS,PTEN,CD8A,CTLA4,MALT1
Autoimmune disease of endocrine system	AIRE,IL17F,CD40,FOXP3,IL2RA,CTLA4
Reproductive organ cancer	MSH6,KRAS,STAT3,NBN,PMS2,TERT,POLE,MRE11,NRAS,PTEN,CD79B
Retinal degeneration	C3,TRNT1,CFHR5,C9,C2,CFHR1,CFHR2,CFHR4,CFHR3,CFH,SKIV2L,CFI,CFB
Bacterial infectious disease	MEFV,IL2,LPIN2,CLPB,NOD2,ADA,NLRC4,CD8A,LACC1,IL10
Melanoma	ATM,TERT,CASP8,NRAS,CD8A,CTLA4
Paroxysmal nocturnal hemoglobinuria	C5,CD55,CD59
Hepatobiliary system cancer	KRAS,STAT3,TERT,STAT1,NRAS,PTEN,ACTB
T cell and NK cell immunodeficiency	IL12RB1,STIM1,ORAI1
Nijmegen breakage syndrome	NBN,ATM,MRE11
Allergic disease	IL2,IL7R,IGLL1,ADA,CARD11,CD8A,IL10
Mevalonic aciduria	MEFV,MVK,NLRP3
Hereditary angioedema	F12,SERPING1,C1S
Inherited metabolic disorder	TCN2,MEFV,MVK,PEPD,C3,C9,STAT3,G6PC3,CLPB,TPP1,SLC39A4,SLC35C1,RNF31,NLRP3,MAGT1,SLC35A1,ATP6AP1,FOXP3,IL2RA,TFRC,G6PD,MOGS,ELANE,TAZ,SLC46A1,BTK,ACTB,CTLA4,IFIH1,B2M,MYD88
Female reproductive organ cancer	MSH6,KRAS,NBN,PMS2,POLE,MRE11,NRAS,PTEN
Reproductive system disease	MSH6,KRAS,STAT3,NBN,PMS2,FANCM,ATM,CLEC7A,TERT,POLE,MRE11,NRAS,CARD9,PTEN,CD79B
Lymphadenitis	MEFV,MVK,FCGR3A
Familial Mediterranean fever	MEFV,MVK,NLRP3
Herpes zoster	STAT3,STAT1,IL10
Ankylosing spondylitis	IL12B,STAT3,CARD9,TYK2
Plasma protein metabolism disease	ELANE,BTK,MYD88
Intestinal cancer	MSH6,KRAS,PMS2,TERT,C8B,CD8A
Liver cirrhosis	NFKB1,STAT4,STAT1,CTLA4
Cell type cancer	FOXN1,IL2,MSH6,KRAS,STAT3,PMS2,ATM,RANBP2,TERT,POLE,CASP8,STAT1,NRAS,PTEN,CD8A,ACTB,CTLA4,B2M
Carbohydrate metabolic disorder	STAT3,G6PC3,SLC35C1,RNF31,MAGT1,SLC35A1,ATP6AP1,FOXP3,IL2RA,G6PD,MOGS,CTLA4,IFIH1
Nervous system disease	TNFRSF1A,POLE2,MPO,MVK,C3,TRNT1,CFHR5,IL1RN,C9,STAT3,SERPING1,ATM,EPG5,RANBP2,CLPB,C2,TPP1,KMT2D,FADD,IL7R,RNASEH2C,TERT,PRKDC,CD46,C1QB,CFHR1,PSEN1,TBK1,NLRP3,RNASEH2B,VPS13B,STAT1,GJC2,CFHR2,CFHR4,CFHR3,CFH,NRAS,PTEN,C1QC,C1QA,PSMB8,SKIV2L,FOXP3,IL2RA,CD79B,CFI,CD8A,CHD7,IL10,CFB,RECQL4,TREX1,ACTB,SEMA3E,CTLA4,MYD88,CTC1
Marginal zone B-cell lymphoma	CD79A,MALT1,BCL10
Hair disease	FOXN1,IL10RA,IL10RB,SPINK5,SLC29A3,CD8A
Lymphopenia	IL2,CD8A,IL10
Carcinoma	FOXN1,IL2,MSH6,KRAS,STAT3,PMS2,TERT,POLE,STAT1,NRAS,PTEN,CD8A,ACTB,CTLA4
Congenital disorder of glycosylation type II	SLC35C1,SLC35A1,ATP6AP1,MOGS
Skin cancer	ATM,TERT,CASP8,NRAS,ACTB,CTLA4
Blood coagulation disease	F12,RASGRP2,CFH,THBD,C4B,STIM1,ORAI1
Urinary system cancer	IL2,ATM,KMT2D,PTEN,KDM6A,CD8A,CTLA4
Acquired immunodeficiency syndrome	IL2,CD8A,CXCR4
Endocrine gland cancer	FOXN1,KRAS,STAT3,TERT,STAT1,CD8A,ACTB
Graves disease	CD40,IL2RA,CTLA4
Psoriatic arthritis	IL12B,TRAF3IP2,CARD14
CD3delta deficiency	CD3D,CD3G
CD3gamma deficiency	CD3D,CD3G
CD40 ligand deficiency	CD40LG,DOCK8
Immunodeficiency with hyper IgM type 3	CD40LG,CD40
X-linked chronic granulomatous disease	NCF1,CYBB
Normophosphatemic familial tumoral calcinosis	SAMD9L,SAMD9
PAPA syndrome	MEFV,PSTPIP1
Leukocyte adhesion deficiency 1	FERMT3,ITGB2
Familial hemophagocytic lymphohistiocytosis 5	STX11,STXBP2
Autosomal dominant osteopetrosis 2	OSTM1,CLCN7
Autosomal recessive osteopetrosis 5	OSTM1,CLCN7
Immunodeficiency 41	STAT5B,IL2RA
Immunodeficiency 35	TYK2,IL12RB1
Pigmentation disease	ADAR,POLA1,G6PD,PSENEN
Nezelof syndrome	FOXN1,TBX1
Myeloproliferative neoplasm	STIM1,ORAI1,JAK1
Vulvovaginal candidiasis	CLEC7A,CARD9
Folliculitis	IL10RA,IL10RB
Cervical adenitis	MEFV,MVK
Purine nucleoside phosphorylase deficiency	PNP,ADA
X-linked hyper IgM syndrome	CD40LG,CD40
Impetigo herpetiformis	IL36RN,CARD14
Pityriasis versicolor	TMC8,TMC6
Pityriasis rubra pilaris	IL36RN,CARD14
Encephalomyelitis	FOXP3,CD8A,IL10
