# Supplementary material for: Germline Variants in the Immune Response-Related Genes: Possible Modifying Effect on Age-Dependent BRCA1 Penetrance in Breast Cancer Patient
Source: Cancers (Basel). 2025 Nov 25;17(23):3756. doi: 10.3390/cancers17233756 (PMC12691255; doi:10.3390/cancers17233756)
Supplement: Supplementary file 1 [file cancers-17-03756-s001.zip › Table S3.xlsx]

## Sheet: Table S3
Kuligina ES et al. Germline variants in immune response-related genes: possible modifying effects on age-dependent BRCA1 penetrance in breast cancer patients.
Correspondence to: Ekaterina S. Kuligina. N.N. Petrov Institute of Oncology, St.-Petersburg 197758, Russia. E-mail: kate.kuligina@gmail.com
Supplementary Table S3. Molecular-epidemiological validation study: The primers and probe design for PCR.
Gene	Variant	Forward primer (5'-3')	Reverse primer (5'-3')
RORC	rs17582155	tgaacctccagcagtct	aggacggcaccaaggga
NLRC4	rs199475953	acccatctggattgcacaag	catcgtcaccactaccactg
STAT4	rs141331848	gggaatcgttggttgacacg	aggcgagggtcaagcataag
IL17RC	rs148575246	ggtggctgaggctcttgaaa	atcggctgagtagaggagca
PNP	rs104894453	tgccatgtctgatgcctacg	ccctccctcttcaagcttcc
NOP10	rs146261631	accctgttttctctcctca	tgggaccgctggcttat
NOD2	rs2066845	caggtactcactgacactgtc	tctccccaagaaaactgcag
NLRP1	rs149035689	gcccaataggaaacgtgtgg	ccatccctctgagctacagc
PEPD	rs766107449	aggagcgacttccaagcttg	agcctcttcgagcactactg
AK2	rs138577419	tgaccttggagttcagcagg	ggtggcagtgagagacttcg
SP110	rs149485401	cacgggtattttcctcccttcta	tgacctgtggtgaggcgaaa
JAGN1	rs143438463	agagtcggtcctccagagac	cctcgcctcacttcatacctc
IL12B	rs3213119	gcccattcgctccaagat	ttcacggacaagacctca
DOCK8	rs116920018	ccatcaacgcagctcaacag	gcagagatcctttccctgtg
DDX58	rs61752945	agtgagctcttgaggacagg	tgccagacaaagatgaagagag
TPP1	rs119455955	cttggctgttattgctggtg	tgtaaggtgggcattacagtc
TMC6	rs75400929	ctggatattcccgccaactg	gctggaccagaaatgtgaac
ATP6AP1	rs201620814	cttggtccaattacctgcg	gagcccccgagcaag
DDX41	p.Val408Asp	tcaggggctttgaatgaaacc	gcccttgtaaagcctgtgac
DNAJC21	rs146933471	tcagctgtacaacctgccat	aggtgctcttgcatgacctg
AIRE	rs121434254	tcccagcaagttcgaagactc	gggaaggtcaggtgcttacg
PRF1 (for HRM)	rs35947132	cttccagtcgttgcggatg	tggacacacaaaggttcctg
PRF1 (for AS-PCR)	rs35947132	prf1_a91a: gccagttggtgagcg prf1_a91v: gccagttggtgagca	common: gagggtgtggacgtg
