# Supplementary material for: Germline Variants in the Immune Response-Related Genes: Possible Modifying Effect on Age-Dependent BRCA1 Penetrance in Breast Cancer Patient
Source: Cancers (Basel). 2025 Nov 25;17(23):3756. doi: 10.3390/cancers17233756 (PMC12691255; doi:10.3390/cancers17233756)
Supplement: Supplementary file 1 [file cancers-17-03756-s001.zip › Table S4a.xlsx]

## Sheet: Table S4a
Kuligina ES et al. Germline variants in immune response-related genes: possible modifying effects on age-dependent BRCA1 penetrance in breast cancer patients.
Correspondence to: Ekaterina S. Kuligina. N.N. Petrov Institute of Oncology, St.-Petersburg 197758, Russia. E-mail: kate.kuligina@gmail.com
Supplementary Table S4a. Full list of alternative variants, detected by targeted NGS in 353 immunodeficiency-related genes in 42 early-onset vs. 35 late-onset BRCA1-driven breast cancer patients.
Chrom	Position	REF	ALT	Quality (>100)	Gene	Description	Protein	rs-id dbSNP	Effect	Impact	CADD	CinVar significance	CinVar disease	Protein domain affected	MAF popmax	MAF cancer (TCGA)	MAF noncancer	Odds_ratio (OR)	OR p-value	N carriers young-onset (<39 y.o.)	N carriers late-onset (>57 y.o.)	Homozygous young-onset (<39 y.o.)	Homozygous late-onset (>57 y.o.)
1	949597	C	T	11871.6	ISG15	ISG15 ubiquitin like modifier	.	rs61766284	structural_interaction_variant	HIGH	0.028	Benign	Immunodeficiency_38_with_basal_ganglia_calcification	.	0.854	0.563	0.869	0.646	0	1	0	0	0
1	949608	G	A	32280.8	ISG15	ISG15 ubiquitin like modifier	.	rs1921	structural_interaction_variant	HIGH	7.503	Benign	not_specified	Ubiquitin domain|Ubiquitin domain	41.459	37.97	35.814	1.097	0	27	23	3	5
1	1147337	C	T	5300.6	TNFRSF4	TNF receptor superfamily member 4	p.Val207Met	rs201461846	missense_variant	MODERATE	3.427	Likely_benign	Immunodeficiency_16	.	0.154	0.21	0.079	2.656	0.001	1	0	0	0
1	1147770	G	A	482.02	TNFRSF4	TNF receptor superfamily member 4	.	rs9661697	sequence_feature	MODERATE	0.627	.	.	.	.	.	.	.	.	1	3	0	1
1	1147822	C	T	108.78	TNFRSF4	TNF receptor superfamily member 4	.	rs139193785	sequence_feature	MODERATE	0.331	.	.	.	.	.	.	.	.	1	0	0	0
1	1147975	A	C	109.77	TNFRSF4	TNF receptor superfamily member 4	.	rs1176654519	sequence_feature	MODERATE	2.426	.	.	.	0.029	0	0.012	0	1	1	0	0	0
1	1147976	A	AC	372.64	TNFRSF4	TNF receptor superfamily member 4	.	rs773544484	sequence_feature	MODERATE	1.418	.	.	.	29.665	3.935	4.376	0.895	0.812	0	1	0	0
1	1229847	C	T	139.1	ACAP3	ArfGAP with coiled-coil, ankyrin repeat and PH domains 3	p.Ala692Thr	.	missense_variant	MODERATE	24.8	.	.	Ankyrin repeat-containing domain	.	.	.	.	.	1	0	1	0
1	1361641	C	T	112.1	TMEM88B	transmembrane protein 88B	p.Pro45Leu	rs12030806	missense_variant	MODERATE	9.064	.	.	.	99.522	42.536	47.007	0.834	0.003	1	0	1	0
1	9775972	T	A	9930.6	PIK3CD	phosphatidylinositol-4,5-bisphosphate 3-kinase catalytic subunit delta	p.Phe146Ile	rs142285826	missense_variant	MODERATE	17.77	Benign	Immunodeficiency_14	.	0.155	0.22	0.113	1.954	0.002	1	1	0	0
1	9777599	C	G	4414.6	PIK3CD	phosphatidylinositol-4,5-bisphosphate 3-kinase catalytic subunit delta	p.Ser312Cys	rs61755420	missense_variant	MODERATE	18.87	Benign	Immunodeficiency_14|not_specified	Phosphatidylinositol 3-kinase Ras-binding (PI3K RBD) domain|Phosphatidylinositol 3-kinase, C2 domain|Phosphatidylinositol 3-kinase Ras-binding (PI3K RBD) domain	2.957	2.561	1.988	1.296	0	3	2	0	0
1	11090897	A	G	7080.6	MASP2	mannan binding lectin serine peptidase 2	p.Val377Ala	rs2273346	missense_variant	MODERATE	12.83	Likely_benign	MASP2_deficiency	Sushi/SCR/CCP domain|Sushi/SCR/CCP domain|Sushi/SCR/CCP domain|Sushi/SCR/CCP domain	21.045	4.164	5.077	0.812	0	2	2	0	0
1	11090916	C	A	11213	MASP2	mannan binding lectin serine peptidase 2	p.Asp371Tyr	rs12711521	missense_variant	MODERATE	22.2	Benign	MASP2_deficiency|not_specified	Sushi/SCR/CCP domain|Sushi/SCR/CCP domain|Sushi/SCR/CCP domain|Sushi/SCR/CCP domain	81.603	74.592	74.488	1.006	0.783	37	33	22	22
1	11102940	G	A	6969.6	MASP2	mannan binding lectin serine peptidase 2	p.Thr294Met	rs139962539	missense_variant	MODERATE	13.37	.	.	CUB domain|CUB domain|CUB domain	1.536	0.471	0.692	0.679	0.001	1	1	0	0
1	11105542	C	T	5245.6	MASP2	mannan binding lectin serine peptidase 2	p.Cys156Tyr	rs41307788	missense_variant	MODERATE	26.5	Conflicting_interpretations_of_pathogenicity	MASP2_deficiency|not_specified	EGF-like calcium-binding domain|EGF-like calcium-binding, conserved site|EGF-like calcium-binding domain|EGF-like domain	0.905	0.744	0.588	1.266	0.028	0	1	0	0
1	11105545	T	C	3227.6	MASP2	mannan binding lectin serine peptidase 2	p.His155Arg	rs2273343	missense_variant	MODERATE	23.8	.	.	EGF-like calcium-binding domain|EGF-like calcium-binding, conserved site|EGF-like calcium-binding domain|EGF-like domain	2.92	0.19	0.245	0.773	0.236	0	1	0	0
1	11106648	G	A	3111.77	MASP2	mannan binding lectin serine peptidase 2	p.Pro126Leu	rs56392418	missense_variant	MODERATE	18.19	Likely_benign	MASP2_deficiency	CUB domain|CUB domain|CUB domain|CUB domain	12.366	1.253	0.891	1.412	0	0	1	0	0
1	11106666	T	C	6795.6	MASP2	mannan binding lectin serine peptidase 2	p.Asp120Gly	rs72550870	missense_variant	MODERATE	26.7	Conflicting_interpretations_of_pathogenicity	MASP2_deficiency|not_specified	CUB domain|CUB domain|CUB domain|CUB domain	3.231	2.617	2.112	1.246	0	3	2	0	0
1	15766841	G	A	462.6	CTRC	chymotrypsin C	p.Arg29Gln	rs772024986	missense_variant	MODERATE	24.9	.	.	Serine proteases, trypsin domain	0.027	0	0.004	0	1	1	0	0	0
1	22141206	A	C	158.98	LDLRAD2	low density lipoprotein receptor class A domain containing 2	p.Asn134Thr	rs10917051	missense_variant	MODERATE	14.91	.	.	.	83.161	66.384	68.569	0.905	0.012	1	3	1	3
1	22987340	G	A	2937.77	C1QB	complement C1q B chain	p.Gly75Arg	rs35477594	missense_variant	MODERATE	28.8	Uncertain_significance	C1q_deficiency	.	0.089	0.062	0.055	1.124	0.715	1	0	0	0
1	22987700	G	A	1198.6	C1QB	complement C1q B chain	p.Val195Ile	.	missense_variant	MODERATE	15.9	.	.	C1q domain|C1q domain|C1q domain	.	.	.	.	.	13	14	0	0
1	22987701	T	C	1201.6	C1QB	complement C1q B chain	p.Val195Ala	.	missense_variant	MODERATE	15.38	.	.	C1q domain|C1q domain|C1q domain	.	.	.	.	.	13	14	0	0
1	22987713	A	C	157.6	C1QB	complement C1q B chain	p.Asp199Ala	.	missense_variant	MODERATE	25	.	.	C1q domain|C1q domain|C1q domain	.	.	.	.	.	0	1	0	0
1	27699670	AG	A	11818	FCN3	ficolin 3	p.Leu117fs	rs532781899	frameshift_variant	HIGH	24.1	Pathogenic	Immunodeficiency_due_to_ficolin_3_deficiency	.	2.829	1.684	1.609	1.047	0.495	1	0	0	0
1	27700862	C	A	7371.6	FCN3	ficolin 3	p.Ala58Ser	rs1185012075	missense_variant	MODERATE	14.53	.	.	.	.	0	0	0	1	1	0	0	0
1	32740639	G	A	3008.77	LCK	LCK proto-oncogene, Src family tyrosine kinase	.	rs762005602	structural_interaction_variant	HIGH	18.11	.	.	SH3 domain|SH3 domain|SH3 domain|SH3 domain|Lck, SH3 domain	0.005	0	0.011	0	0.399	0	1	0	0
1	33478872	G	A	2487.6	AK2	adenylate kinase 2	.	rs746330303	structural_interaction_variant	HIGH	14.72	Likely_benign	Reticular_dysgenesis	.	0.001	0	0.002	0	1	23	10	0	0
1	33478877	C	T	5866.6	AK2	adenylate kinase 2	p.Ala209Thr	rs12116440	missense_variant	MODERATE	21.3	Benign/Likely_benign	Reticular_dysgenesis|not_specified|not_provided	.	1.225	1.149	0.688	1.678	0	0	1	0	0
1	33478878	G	A	3108.6	AK2	adenylate kinase 2	.	rs779366586	structural_interaction_variant	HIGH	10.05	.	.	.	0.006	0	0.002	0	1	27	13	0	0
1	33478888	C	T	3514.6	AK2	adenylate kinase 2	p.Gly205Glu	rs202182972	missense_variant	MODERATE	28.8	.	.	.	0.006	0	0.001	0	1	28	16	0	0
1	33478900	T	A	4258.6	AK2	adenylate kinase 2	p.Tyr201Phe	rs113711467	missense_variant	MODERATE	25.3	.	.	.	0.034	0	0.023	0	0.075	29	12	0	0
1	33478931	G	C	5430.6	AK2	adenylate kinase 2	.	rs80324279	structural_interaction_variant	HIGH	23.7	Benign	Reticular_dysgenesis	.	5.141	6.864	3.302	2.158	0	32	19	0	0
1	33478959	C	G	3280.64	AK2	adenylate kinase 2	p.Lys181Asn	rs72884305	missense_variant	MODERATE	22.6	.	.	.	15.383	20.548	10.651	2.17	0	18	3	0	0
1	33478983	G	A	2735.6	AK2	adenylate kinase 2	.	rs79403800	structural_interaction_variant	HIGH	16.17	.	.	.	12.591	17.432	8.329	2.324	0	14	2	0	0
1	33487007	C	T	1610.6	AK2	adenylate kinase 2	.	rs61750965	structural_interaction_variant	HIGH	19.46	Benign	Reticular_dysgenesis|not_specified	.	0.66	0.495	0.406	1.223	0.108	0	1	0	0
1	33502376	G	A	457.77	AK2	adenylate kinase 2	.	rs76061645	structural_interaction_variant	HIGH	19.52	.	.	.	1.878	2.269	0.839	2.744	0	0	1	0	0
1	33502381	G	C	1682.77	AK2	adenylate kinase 2	.	rs138577419	structural_interaction_variant	HIGH	25.8	Likely_benign	Reticular_dysgenesis	.	0.221	0.208	0.109	1.914	0.005	0	1	0	0
1	36932047	C	T	921.77	CSF3R	colony stimulating factor 3 receptor	p.Glu835Lys	rs146617729	missense_variant	MODERATE	24.9	Benign/Likely_benign	Neutropenia,_severe_congenital,_7,_autosomal_recessive|not_specified	.	0.852	0.779	0.646	1.208	0.064	0	1	0	0
1	36932458	G	A	9275.6	CSF3R	colony stimulating factor 3 receptor	p.Arg698Cys	rs3918021	missense_variant	MODERATE	17.11	.	.	.	0.431	0.386	0.209	1.853	0	0	1	0	0
1	36934805	C	G	127.77	CSF3R	colony stimulating factor 3 receptor	p.Asp510His	rs3917991	missense_variant	MODERATE	24.1	Benign	Neutropenia,_severe_congenital,_7,_autosomal_recessive|not_specified	Fibronectin type III|Fibronectin type III|Fibronectin type III	15.794	2.614	2.141	1.227	0	1	0	0	0
1	36937878	C	T	5035.6	CSF3R	colony stimulating factor 3 receptor	p.Asp320Asn	rs3918018	missense_variant	MODERATE	6.561	Benign	Neutropenia,_severe_congenital,_7,_autosomal_recessive|not_specified	Fibronectin type III|Fibronectin type III	2.812	2.561	1.84	1.402	0	1	4	0	0
1	41454328	A	G	5715.6	CTPS1	CTP synthase 1	.	rs5030799	structural_interaction_variant	HIGH	10.69	Benign	Immunodeficiency_24	.	9.788	1.624	2.596	0.619	0	1	0	0	0
1	43803818	G	A	2725.77	MPL	MPL proto-oncogene, thrombopoietin receptor	p.Arg43Gln	rs147938568	missense_variant	MODERATE	14.87	.	.	Growth hormone/erythropoietin receptor, ligand binding	0.004	0.007	0.003	2.719	0.341	1	0	0	0
1	46870761	C	A	101.1	FAAH	fatty acid amide hydrolase	p.Pro129Thr	rs324420	missense_variant	MODERATE	13.26	Benign	FAAH_POLYMORPHISM	Amidase signature domain	35.807	22.148	23.699	0.916	0	0	1	0	1
1	50884773	CCGGCGG	C	204.92	DMRTA2	DMRT like family A2	p.Ala396_Ala397del	rs761537995	disruptive_inframe_deletion	MODERATE	16.49	.	.	.	24.224	.	24.251	nan	1	1	0	1	0
1	51826898	G	A	119.77	EPS15	epidermal growth factor receptor pathway substrate 15	p.Ala830Val	.	missense_variant	MODERATE	23.4	.	.	.	.	.	.	.	.	1	0	0	0
1	53535478	G	A	191.98	PODN	podocan	p.Arg32His	rs1288386	missense_variant	MODERATE	11.13	.	.	.	57.216	40.018	42.139	0.916	0	1	1	1	1
1	53535499	C	T	245.62	PODN	podocan	p.Ala39Val	rs17107831	missense_variant	MODERATE	0.865	.	.	.	8.688	6.579	5.659	1.174	0.001	1	1	1	0
1	53544597	T	C	105.1	PODN	podocan	p.Val520Ala	rs1288389	missense_variant	MODERATE	16.58	.	.	.	88.71	80.011	73.704	1.428	0	0	1	0	1
1	54606804	C	T	119.84	CDCP2	CUB domain containing protein 2	p.Gly244Arg	rs3766465	missense_variant	MODERATE	31	.	.	CUB domain|CUB domain|CUB domain|CUB domain	89.086	83.336	82.823	1.037	0.122	0	1	0	1
1	55524197	A	G	134.9	PCSK9	proprotein convertase subtilisin/kexin type 9	.	rs540796	structural_interaction_variant	HIGH	8.393	Benign/Likely_benign	Familial_hypercholesterolemia|Familial_hypobetalipoproteinemia|Hypercholesterolemia,_autosomal_dominant,_3|not_specified	.	99.271	83.506	85.802	0.838	0	1	0	1	0
1	57333311	C	A	896.6	C8A	complement C8 alpha chain	p.Ala36Glu	rs116201358	missense_variant	MODERATE	22.4	.	.	.	11.417	0.915	2.028	0.446	0	1	0	0	0
1	57340727	C	A	10549	C8A	complement C8 alpha chain	p.Gln93Lys	rs652785	missense_variant	MODERATE	9.084	Benign	COMPLEMENT_COMPONENT_8,_ALPHA_SUBUNIT,_A/B_POLYMORPHISM|not_specified	.	49.81	36.769	36.512	1.011	0.533	22	21	4	6
1	57347155	T	C	694.77	C8A	complement C8 alpha chain	p.Tyr168His	rs376646572	missense_variant	MODERATE	24.1	.	.	Membrane attack complex component/perforin (MACPF) domain	0.009	0.014	0.004	3.617	0.13	1	0	0	0
1	57351666	A	G	1541.77	C8A	complement C8 alpha chain	p.Ile308Val	.	missense_variant	MODERATE	15.35	.	.	Membrane attack complex component/perforin (MACPF) domain|Membrane attack complex component/perforin (MACPF) domain|Membrane attack complex component/perforin (MACPF) domain	.	.	.	.	.	0	1	0	0
1	57373737	G	A	4083.77	C8A	complement C8 alpha chain	p.Arg444His	rs143908758	missense_variant	MODERATE	25.1	.	.	Membrane attack complex component/perforin (MACPF) domain|Membrane attack complex component/perforin (MACPF) domain|Membrane attack complex component/perforin (MACPF) domain	0.544	0.44	0.353	1.249	0.099	1	1	0	0
1	57378149	G	T	6233.6	C8A	complement C8 alpha chain	p.Arg485Leu	.	missense_variant	MODERATE	15.42	Benign	not_specified	Membrane attack complex component/perforin (MACPF) domain|Membrane attack complex component/perforin (MACPF) domain|Membrane attack complex component/perforin (MACPF) domain	22.462	6.215	7.637	0.802	0	6	1	0	0
1	57378149	G	A	3641.6	C8A	complement C8 alpha chain	p.Arg485His	rs1620075	missense_variant	MODERATE	12.33	.	.	Membrane attack complex component/perforin (MACPF) domain|Membrane attack complex component/perforin (MACPF) domain|Membrane attack complex component/perforin (MACPF) domain	0.359	0.2	0.195	1.027	0.846	0	2	0	0
1	57383315	G	C	4439.6	C8A	complement C8 alpha chain	p.Glu561Gln	rs1342440	missense_variant	MODERATE	16.26	Benign	not_specified	.	22.412	6.174	7.636	0.796	0	6	1	0	0
1	57383357	C	T	1598.77	C8A	complement C8 alpha chain	p.Pro575Ser	rs41285938	missense_variant	MODERATE	13.96	.	.	.	1.483	1.235	0.871	1.422	0	1	0	0	0
1	57383358	C	T	17792	C8A	complement C8 alpha chain	p.Pro575Leu	rs17300936	missense_variant	MODERATE	9.579	.	.	.	12.627	10.737	9.228	1.183	0	12	10	1	2
1	57395201	C	G	4628.6	C8B	complement C8 beta chain	p.Trp551Ser	.	missense_variant	MODERATE	28	.	.	.	.	.	.	.	.	0	1	0	0
1	57395228	G	A	3188.6	C8B	complement C8 beta chain	p.Thr542Ile	rs61737417	missense_variant	MODERATE	10.81	.	.	.	0.855	0.744	0.476	1.566	0	1	2	0	0
1	57415310	G	A	6928.6	C8B	complement C8 beta chain	p.Pro261Leu	rs12085435	missense_variant	MODERATE	9.33	.	.	.	6.548	5.511	4.766	1.166	0	5	6	0	0
1	57422484	C	T	16768	C8B	complement C8 beta chain	p.Gly117Arg	rs1013579	missense_variant	MODERATE	15.11	.	.	.	99.995	97.255	97.759	0.812	0	42	35	39	35
1	57422511	C	T	3992.6	C8B	complement C8 beta chain	p.Glu108Lys	rs12067507	missense_variant	MODERATE	23.5	.	.	.	6.564	5.53	4.778	1.167	0	5	6	0	0
1	57425784	A	G	361.77	C8B	complement C8 beta chain	p.Met53Thr	.	missense_variant	MODERATE	0.527	.	.	.	.	.	.	.	.	0	1	0	0
1	59125683	C	T	14832	MYSM1	Myb like, SWIRM and MPN domains 1	p.Glu825Lys	rs232777	missense_variant	MODERATE	17.28	.	.	.	40.938	20.772	23.506	0.853	0	20	17	3	1
1	59131171	G	A	2267.77	MYSM1	Myb like, SWIRM and MPN domains 1	p.Arg722Cys	rs200350305	missense_variant&splice_region_variant	MODERATE	34	.	.	.	0.045	0.062	0.041	1.53	0.207	0	1	0	0
1	59132774	T	C	5304.6	MYSM1	Myb like, SWIRM and MPN domains 1	p.His656Arg	.	missense_variant	MODERATE	26	Pathogenic	BONE_MARROW_FAILURE_SYNDROME_4	JAB1/MPN/MOV34 metalloenzyme domain|MPN domain|JAB1/MPN/MOV34 metalloenzyme domain	.	.	.	.	.	0	1	0	0
1	59147837	T	G	4215.6	MYSM1	Myb like, SWIRM and MPN domains 1	p.Glu293Asp	rs1332146831	missense_variant	MODERATE	7.841	.	.	.	0.002	0	0.001	0	1	1	0	0	0
1	59147926	T	C	26505	MYSM1	Myb like, SWIRM and MPN domains 1	p.Thr264Ala	rs12139511	missense_variant	MODERATE	3.849	.	.	.	65.304	59.625	60.931	0.947	0.002	34	32	12	13
1	59148118	A	T	25039	MYSM1	Myb like, SWIRM and MPN domains 1	p.Cys200Ser	rs17118103	missense_variant	MODERATE	11.53	.	.	.	24.83	15.294	18.412	0.8	0	16	13	3	0
1	59148136	T	C	1914.77	MYSM1	Myb like, SWIRM and MPN domains 1	p.Lys194Glu	rs141778225	missense_variant	MODERATE	7.587	.	.	.	2.719	1.411	1.398	1.009	0.884	1	0	0	0
1	59158542	A	C	3421.77	MYSM1	Myb like, SWIRM and MPN domains 1	p.Leu70Trp	rs776249864	missense_variant	MODERATE	28.4	.	.	.	.	.	.	.	.	1	0	0	0
1	85733374	C	T	5564.6	BCL10	BCL10 immune signaling adaptor	p.Gly213Glu	rs3768235	missense_variant	MODERATE	15.1	Benign	not_specified	.	15.198	5.189	6.589	0.776	0	2	8	0	1
1	85742023	C	A	8146.6	BCL10	BCL10 immune signaling adaptor	p.Ala5Ser	rs12037217	missense_variant	MODERATE	21.9	Benign	Immunodeficiency_37	.	12.005	3.097	2.998	1.034	0.496	1	2	0	0
1	92948938	C	T	9418.77	GFI1	growth factor independent 1 transcriptional repressor	p.Ser36Asn	rs34631763	missense_variant	MODERATE	21.4	Benign	Severe_congenital_neutropenia|Severe_congenital_neutropenia_2,_autosomal_dominant|not_specified	.	5.635	4.877	3.915	1.258	0	7	5	0	1
1	93303114	A	G	1141.6	RPL5	ribosomal protein L5	p.Tyr210Cys	rs11540832	missense_variant	MODERATE	22.8	Benign/Likely_benign	Diamond-Blackfan_anemia|not_specified|not_provided	Ribosomal protein L5 eukaryotic/L18 archaeal, C-terminal	0.807	0.792	0.451	1.764	0	1	2	0	0
1	109792735	A	ACGC	235.97	CELSR2	cadherin EGF LAG seven-pass G-type receptor 2	p.Pro16dup	rs59201433	disruptive_inframe_insertion	MODERATE	14.21	.	.	.	69.034	65.991	63.717	1.105	0	1	2	1	1
1	109792735	A	AAGC	235.1	CELSR2	cadherin EGF LAG seven-pass G-type receptor 2	p.Thr12delinsLysPro	.	disruptive_inframe_insertion	MODERATE	.	.	.	.	.	.	.	.	.	0	1	0	0
1	114448389	C	T	10451.8	DCLRE1B	DNA cross-link repair 1B	p.His61Tyr	rs11552449	missense_variant	MODERATE	22	.	.	.	59.22	17.423	22.647	0.721	0	12	13	0	1
1	114454398	G	A	2936.77	DCLRE1B	DNA cross-link repair 1B	p.Arg395Gln	rs146482651	missense_variant	MODERATE	0.041	.	.	.	0.025	0.014	0.017	0.818	1	0	1	0	0
1	118166385	G	A	440.6	FAM46C	terminal nucleotidyltransferase 5C	p.Glu299Lys	rs145471785	missense_variant	MODERATE	23.8	not_provided	not_specified	.	1.044	0.923	0.637	1.452	0	3	0	0	0
1	119466114	G	A	181.77	TBX15	T-box transcription factor 15	p.Thr163Met	rs763967043	missense_variant	MODERATE	28.1	.	.	.	0.006	0	0	0	1	1	0	0	0
1	120930088	C	T	4659.77	FCGR1B	Fc fragment of IgG receptor Ib	p.Met171Ile	rs148290064	missense_variant	MODERATE	6.134	.	.	.	1.029	0.949	0.67	1.421	0	1	1	0	0
1	120934573	C	T	196.62	FCGR1B	Fc fragment of IgG receptor Ib	p.Val39Ile	rs201922049	missense_variant	MODERATE	17.15	.	.	.	32.19	13.767	16.024	0.837	0.007	2	1	0	1
1	144854598	C	T	152.03	PDE4DIP	phosphodiesterase 4D interacting protein	p.Arg2291Gln	rs3863691	missense_variant	MODERATE	0.776	.	.	.	50	50	50	1	1	0	1	0	1
1	144873962	CT	C	110.73	PDE4DIP	phosphodiesterase 4D interacting protein	p.Gln1665fs	rs11341221	frameshift_variant	HIGH	34	.	.	.	44.839	33.516	26.719	1.383	0	1	0	0	0
1	144912153	A	G	104.9	PDE4DIP	phosphodiesterase 4D interacting protein	p.Cys708Arg	rs1628172	missense_variant	MODERATE	9.923	.	.	.	93.024	81.524	82.861	0.913	0	0	1	0	1
1	144923728	GT	G	336.73	PDE4DIP	phosphodiesterase 4D interacting protein	p.Glu243fs	rs3215779	frameshift_variant	HIGH	28.8	Benign	not_specified	.	38.145	16.404	17.317	0.937	0.005	1	0	0	0
1	145281613	C	A	124.6	NOTCH2NL	notch 2 N-terminal like A	p.Ser181Arg	rs12120756	missense_variant	MODERATE	17.39	.	.	.	43.683	36.323	38.386	0.916	0	0	1	0	0
1	145281633	C	A	124.6	NOTCH2NL	notch 2 N-terminal like A	p.Pro188His	rs28576333	missense_variant	MODERATE	24.6	.	.	.	41.352	34.63	36.625	0.917	0.001	0	1	0	0
1	147092479	G	T	136.78	BCL9	BCL9 transcription coactivator	p.Gly840Cys	.	missense_variant	MODERATE	21.6	.	.	.	.	.	.	.	.	0	1	0	0
1	149762961	T	C	1538.77	FCGR1A	Fc fragment of IgG receptor Ia	p.Ile338Thr	rs1050208	missense_variant	MODERATE	2.292	.	.	.	0.543	0.488	0.413	1.181	0.179	0	1	0	0
1	151315287	G	C	11023.6	RFX5	regulatory factor X5	p.Pro409Arg	rs2233854	missense_variant	MODERATE	17.94	Benign/Likely_benign	Bare_lymphocyte_syndrome_2|not_specified	RFX5, C-terminal|RFX5, C-terminal	16.652	13.75	11.594	1.216	0	6	8	1	1
1	151315843	T	A	1304.77	RFX5	regulatory factor X5	p.His278Leu	rs769764756	missense_variant	MODERATE	3.73	.	.	.	0.008	0.014	0.003	4.674	0.091	1	0	0	0
1	151374025	T	C	10968.8	PSMB4	proteasome 20S subunit beta 4	p.Ile234Thr	rs4603	missense_variant	MODERATE	26.2	.	.	.	36.104	17.412	19.963	0.845	0	11	8	1	1
1	151374129	G	T	4506.77	PSMB4	proteasome 20S subunit beta 4	.	rs200966633	sequence_feature	MODERATE	1.528	.	.	.	0.24	0.282	0.17	1.657	0.004	1	3	0	0
1	151374152	GCTTACA	G	6547.73	PSMB4	proteasome 20S subunit beta 4	.	rs72135104	sequence_feature	MODERATE	10.06	.	.	.	40.735	4.679	10.715	0.409	0	1	1	0	0
1	151374189	AG	A	255.73	PSMB4	proteasome 20S subunit beta 4	.	.	sequence_feature	MODERATE	.	.	.	.	.	.	.	.	.	1	0	0	0
1	151374199	T	TC	106.73	PSMB4	proteasome 20S subunit beta 4	.	.	sequence_feature	MODERATE	.	.	.	.	.	.	.	.	.	1	0	0	0
1	151780099	T	C	3536.6	RORC	RAR related orphan receptor C	p.Lys469Arg	rs200531029	missense_variant	MODERATE	23.9	.	.	.	0.165	0.117	0.592	0.197	0	1	0	0	0
1	151787778	G	A	5889.6	RORC	RAR related orphan receptor C	p.Ala141Val	rs201494136	missense_variant	MODERATE	3.138	Uncertain_significance	not_provided	.	0.01	0.007	0.006	1.078	0.617	1	0	0	0
1	151804213	G	A	4613.6	RORC	RAR related orphan receptor C	p.Arg10*	rs17582155	stop_gained	HIGH	36	Uncertain_significance	Immunodeficiency_42	.	0.368	0.284	0.206	1.377	0.061	2	0	0	0
1	153233488	C	CGGCGGT	265.02	LOR	loricrin cornified envelope precursor protein	p.Gly26_Gly27dup	rs150026164	disruptive_inframe_insertion	MODERATE	16.22	.	.	.	34.881	18.541	16.477	1.154	0	1	0	1	0
1	153233510	A	G	133.93	LOR	loricrin cornified envelope precursor protein	p.Ser29Gly	rs6661601	missense_variant	MODERATE	5.61	.	.	.	35.704	30.707	28.437	1.115	0	1	0	1	0
1	154245917	T	C	6642.6	HAX1	HCLS1 associated protein X-1	.	rs13796	sequence_feature	MODERATE	15.47	Benign/Likely_benign	Severe_congenital_neutropenia|not_specified	.	14.823	11.883	11.545	1.033	0.219	10	9	0	0
1	154562728	C	G	4302.77	ADAR	adenosine deaminase RNA specific	p.Val810Leu	.	missense_variant	MODERATE	22.1	.	.	.	.	.	.	.	.	0	1	0	0
1	154573967	T	C	45227	ADAR	adenosine deaminase RNA specific	p.Lys384Arg	rs2229857	missense_variant	MODERATE	4.927	Benign	Symmetrical_dyschromatosis_of_extremities|not_specified	.	81.72	67.513	70.448	0.872	0	41	34	20	18
1	154574820	T	C	34198	ADAR	adenosine deaminase RNA specific	p.Arg100Gly	rs1466731	missense_variant	MODERATE	2.488	Benign	not_specified	.	100	99.828	99.889	0.643	0.042	42	35	42	35
1	160276270	T	C	1892.6	COPA	COPI coat complex subunit alpha	p.Asn439Ser	rs150468408	missense_variant	MODERATE	24	.	.	.	0.004	0.007	0.002	4.072	0.258	0	1	0	0
1	160321968	G	A	5659.6	NCSTN	nicastrin	p.Arg323His	rs200596888	missense_variant	MODERATE	23.3	.	.	.	0.022	0	0.003	0	1	1	0	0	0
1	160323977	A	T	1755.77	NCSTN	nicastrin	p.Asn417Tyr	rs143039637	missense_variant	MODERATE	21.6	.	.	.	0.429	0.365	0.272	1.342	0.042	0	1	0	0
1	161476204	C	T	12865.8	FCGR2A	Fc fragment of IgG receptor IIa	p.Gln63*	rs9427397	stop_gained	HIGH	24.7	Benign	not_specified	.	12.996	11.262	10.334	1.101	0	3	4	0	0
1	161476205	A	G	12865.8	FCGR2A	Fc fragment of IgG receptor IIa	p.Gln63Arg	rs9427398	missense_variant	MODERATE	6.706	Benign	not_specified	.	13.059	11.723	10.737	1.104	0	3	4	0	0
1	161479745	A	G	19078	FCGR2A	Fc fragment of IgG receptor IIa	p.His167Arg	rs1801274	missense_variant	MODERATE	0.979	drug_response	Lupus_nephritis,_susceptibility_to|Pseudomonas_aeruginosa,_susceptibility_to_chronic_infection_by,_in_cystic_fibrosis|Malaria,_severe,_susceptibility_to|not_specified|trastuzumab_response_-_Efficacy	.	54.688	49.216	47.465	1.073	0	15	17	5	7
1	161512873	T	A	6713.6	FCGR3A	Fc fragment of IgG receptor IIIa	p.Asn337Tyr	rs115866423	missense_variant	MODERATE	12.97	.	.	.	2	1.204	1.054	1.144	0.088	1	0	0	0
1	161514542	A	C	12760.8	FCGR3A	Fc fragment of IgG receptor IIIa	p.Phe281Val	rs396991	missense_variant	MODERATE	0.566	drug_response	not_specified|rituximab_response_-_Efficacy|trastuzumab_response_-_Efficacy	Immunoglobulin-like domain|Immunoglobulin-like domain|Immunoglobulin subtype	34.431	34.507	32.378	1.1	0	23	19	7	4
1	161518214	T	C	4504.77	FCGR3A	Fc fragment of IgG receptor IIIa	p.Ile211Val	rs148181339	missense_variant	MODERATE	0.191	Benign	not_specified|not_provided	.	43.299	23.953	26.855	0.858	0	27	20	0	0
1	161518333	A	T	13103.6	FCGR3A	Fc fragment of IgG receptor IIIa	p.Leu171His	rs10127939	missense_variant	MODERATE	6.003	Uncertain_significance	Immunodeficiency_20|not_specified	Immunoglobulin-like domain|Immunoglobulin-like domain|Immunoglobulin subtype	7.653	6.553	5.479	1.21	0	4	3	0	0
1	161518333	A	C	6251.77	FCGR3A	Fc fragment of IgG receptor IIIa	p.Leu171Arg	.	missense_variant	MODERATE	13.07	Benign	not_specified	Immunoglobulin-like domain|Immunoglobulin-like domain|Immunoglobulin subtype	7.308	4.598	4.315	1.069	0.106	1	2	0	0
1	161518336	C	T	4278.77	FCGR3A	Fc fragment of IgG receptor IIIa	p.Ser170Asn	rs77144485	missense_variant	MODERATE	0.161	Benign	not_specified|not_provided	Immunoglobulin-like domain|Immunoglobulin-like domain|Immunoglobulin subtype	26.026	3.577	10.008	0.334	0	21	19	0	0
1	161519723	C	A	9814.6	FCGR3A	Fc fragment of IgG receptor IIIa	p.Gly40Val	rs546559546	missense_variant	MODERATE	0.861	.	.	.	.	.	.	.	.	3	3	0	0
1	161519724	C	T	9248.6	FCGR3A	Fc fragment of IgG receptor IIIa	p.Gly40Ser	rs566787481	missense_variant	MODERATE	1.788	.	.	.	.	.	.	.	.	3	3	0	0
1	161559571	C	T	12560.8	FCGR2C	Fc fragment of IgG receptor IIc (gene/pseudogene)	p.Thr118Ile	rs138747765	missense_variant	MODERATE	16.41	.	.	Immunoglobulin-like domain|Immunoglobulin-like domain|Immunoglobulin subtype 2|Immunoglobulin subtype	41.597	25.699	28.603	0.863	0	11	13	1	6
1	161561119	G	A	169.77	FCGR2C	Fc fragment of IgG receptor IIc (gene/pseudogene)	p.Asp193Asn	rs761135122	missense_variant	MODERATE	13.89	.	.	Immunoglobulin-like domain|Immunoglobulin-like domain|Immunoglobulin subtype 2|Immunoglobulin subtype	0.001	0	0	0	1	0	1	0	0
1	161561122	T	C	175.77	FCGR2C	Fc fragment of IgG receptor IIc (gene/pseudogene)	p.Tyr194His	rs1197274666	missense_variant	MODERATE	17.25	.	.	Immunoglobulin-like domain|Immunoglobulin-like domain|Immunoglobulin subtype 2|Immunoglobulin subtype	.	.	.	.	.	0	1	0	0
1	161561150	C	T	334.77	FCGR2C	Fc fragment of IgG receptor IIc (gene/pseudogene)	p.Thr203Met	rs201968350	missense_variant	MODERATE	3.359	.	.	Immunoglobulin-like domain|Immunoglobulin-like domain|Immunoglobulin subtype 2|Immunoglobulin subtype	0.226	0.036	0.179	0.203	0	0	1	0	0
1	161561156	A	T	3431.6	FCGR2C	Fc fragment of IgG receptor IIc (gene/pseudogene)	p.Tyr205Phe	rs76016754	missense_variant	MODERATE	6.029	.	.	Immunoglobulin-like domain|Immunoglobulin-like domain|Immunoglobulin subtype	3.479	0.271	1.123	0.239	0	2	1	0	0
1	161565381	A	G	1498.77	FCGR2C	Fc fragment of IgG receptor IIc (gene/pseudogene)	.	rs76277413	splice_donor_variant&intron_variant	HIGH	11.86	.	.	.	12.906	10.513	9.483	1.121	0	3	5	0	1
1	161569419	C	G	2370.03	FCGR2C	Fc fragment of IgG receptor IIc (gene/pseudogene)	.	rs430178	splice_acceptor_variant&intron_variant	HIGH	3.28	.	.	.	68.077	55.208	63.552	0.707	0	17	19	13	15
1	161569429	C	A	354.77	FCGR2C	Fc fragment of IgG receptor IIc (gene/pseudogene)	p.Arg270Ser	rs371845763	missense_variant	MODERATE	1.566	.	.	.	.	0	0.001	0	1	0	1	0	0
1	161599571	T	C	782.77	FCGR3B	Fc fragment of IgG receptor IIIb	p.Ile142Val	rs2290834	missense_variant	MODERATE	0.125	Benign	not_specified	.	47.917	21.891	26.961	0.759	0	6	1	2	1
1	161599643	T	C	534.77	FCGR3B	Fc fragment of IgG receptor IIIb	p.Asn118Asp	rs147574249	missense_variant	MODERATE	0.286	.	.	.	31.632	4.174	10.516	0.371	0	2	2	2	1
1	161599654	G	T	2576.6	FCGR3B	Fc fragment of IgG receptor IIIb	p.Ala114Asp	rs5030738	missense_variant	MODERATE	1.036	.	.	.	19.494	4.018	3.769	1.069	0.13	4	3	0	0
1	161599693	T	C	9962.03	FCGR3B	Fc fragment of IgG receptor IIIb	p.Asn101Ser	rs448740	missense_variant	MODERATE	6.267	.	.	.	67.205	62.371	61.835	1.023	0.215	36	30	13	17
1	161642981	C	T	143.77	FCGR2B	Fc fragment of IgG receptor IIb	p.Thr203Met	rs137950262	missense_variant	MODERATE	0.33	.	.	.	0.304	0.335	0.231	1.451	0.017	0	2	0	0
1	161642987	A	T	418.77	FCGR2B	Fc fragment of IgG receptor IIb	p.Tyr205Phe	rs1050499	missense_variant	MODERATE	6.123	.	.	.	0.721	0.14	0.242	0.576	0.013	1	0	0	0
1	161643798	T	C	417.02	FCGR2B	Fc fragment of IgG receptor IIb	p.Ile232Thr	rs1050501	missense_variant	MODERATE	14.08	protective,_risk_factor	Systemic_lupus_erythematosus,_susceptibility_to|Malaria,_resistance_to	.	25.445	16.795	16.021	1.058	0.2	3	5	0	1
1	167407858	G	A	4821.6	CD247	CD247 molecule	.	rs33937946	sequence_feature	MODERATE	3.565	Benign	Immunodeficiency_due_to_defect_in_cd3-zeta	.	15.756	4.719	3.804	1.253	0	4	3	0	0
1	183529339	G	A	8324.6	NCF2	neutrophil cytosolic factor 2	p.Pro454Ser	rs55761650	missense_variant	MODERATE	3.864	Conflicting_interpretations_of_pathogenicity	Chronic_granulomatous_disease|Chronic_granulomatous_disease,_autosomal_recessive_cytochrome_b-positive,_type_2|not_specified	.	0.66	0.509	0.441	1.154	0.248	1	0	0	0
1	183532364	T	A	3206.77	NCF2	neutrophil cytosolic factor 2	p.Asn419Ile	rs35012521	missense_variant	MODERATE	25.4	Benign/Likely_benign	Chronic_granulomatous_disease,_autosomal_recessive_cytochrome_b-positive,_type_2|not_specified	.	1.045	0.612	0.548	1.118	0.299	1	1	0	0
1	183532580	G	T	4075.6	NCF2	neutrophil cytosolic factor 2	p.His389Gln	rs17849502	missense_variant	MODERATE	22.8	Benign/Likely_benign	Chronic_granulomatous_disease|Chronic_granulomatous_disease,_autosomal_recessive_cytochrome_b-positive,_type_2|not_specified	.	4.88	3.668	3.423	1.074	0.116	2	4	0	0
1	183532666	T	A	3978.77	NCF2	neutrophil cytosolic factor 2	p.Thr361Ser	rs147744729	missense_variant	MODERATE	24.6	Uncertain_significance	Chronic_granulomatous_disease,_autosomal_recessive_cytochrome_b-positive,_type_2	.	0.274	0.2	0.191	1.045	0.769	1	0	0	0
1	183542387	T	C	37165	NCF2	neutrophil cytosolic factor 2	.	rs2274064	structural_interaction_variant	HIGH	16.95	Benign	Chronic_granulomatous_disease|not_specified	.	64.484	46.277	50.096	0.858	0	27	29	6	9
1	183559352	C	T	1879.77	NCF2	neutrophil cytosolic factor 2	.	rs147415774	structural_interaction_variant	HIGH	26.9	Uncertain_significance	Chronic_granulomatous_disease,_autosomal_recessive_cytochrome_b-positive,_type_2|not_provided	.	0.196	0.069	0.124	0.554	0.064	1	0	0	0
1	196642233	G	A	11064	CFH	complement factor H	p.Val62Ile	rs800292	missense_variant	MODERATE	7.181	Benign	Macular_degeneration|Mesangiocapillary_glomerulonephritis,_type_II|Basal_laminar_drusen|Age-related_macular_degeneration_4|Atypical_hemolytic_uremic_syndrome|not_provided	.	72.537	29.465	31.877	0.893	0	22	22	3	1
1	196659237	C	T	12826	CFH	complement factor H	p.His402Tyr	rs1061170	missense_variant	MODERATE	0.001	Benign	Macular_degeneration|Mesangiocapillary_glomerulonephritis,_type_II|Basal_laminar_drusen|Atypical_hemolytic_uremic_syndrome	.	95.412	64.742	68.173	0.857	0	37	31	15	18
1	196684751	T	A	1869.6	CFH	complement factor H	p.Asn516Lys	rs147403664	missense_variant	MODERATE	22	Likely_benign	Macular_degeneration|Mesangiocapillary_glomerulonephritis,_type_II|Basal_laminar_drusen|Atypical_hemolytic_uremic_syndrome	.	0.09	0.021	0.034	0.609	0.634	1	0	0	0
1	196695930	A	T	3244.6	CFH	complement factor H	p.His699Leu	.	missense_variant	MODERATE	23.2	.	.	.	.	.	.	.	.	1	0	0	0
1	196697633	T	A	2420.6	CFH	complement factor H	p.Asp798Glu	rs765759132	missense_variant	MODERATE	11.77	.	.	.	0.005	0	0	0	1	1	0	0	0
1	196709774	G	T	9552.03	CFH	complement factor H	p.Glu936Asp	rs1065489	missense_variant	MODERATE	7.39	Benign	Macular_degeneration|Mesangiocapillary_glomerulonephritis,_type_II|Basal_laminar_drusen|Atypical_hemolytic_uremic_syndrome	.	50.397	18.178	20.6	0.856	0	13	15	2	0
1	196709816	G	T	2469.77	CFH	complement factor H	p.Gln950His	rs149474608	missense_variant	MODERATE	14.41	Likely_benign	Macular_degeneration|Mesangiocapillary_glomerulonephritis,_type_II|Basal_laminar_drusen|Atypical_hemolytic_uremic_syndrome|not_specified	.	0.598	0.523	0.386	1.357	0.014	0	1	0	0
1	196709833	C	T	5027.6	CFH	complement factor H	p.Thr956Met	rs145975787	missense_variant	MODERATE	14.86	Likely_benign	Macular_degeneration|Mesangiocapillary_glomerulonephritis,_type_II|Basal_laminar_drusen|Atypical_hemolytic_uremic_syndrome	.	0.336	0.165	0.13	1.27	0.24	0	1	0	0
1	196712596	A	T	4739.6	CFH	complement factor H	p.Asn1050Tyr	rs35274867	missense_variant	MODERATE	13.58	Likely_benign	Macular_degeneration|Mesangiocapillary_glomerulonephritis,_type_II|Basal_laminar_drusen|Atypical_hemolytic_uremic_syndrome	.	2.885	1.906	1.403	1.365	0	2	0	0	0
1	196757711	G	A	251.6	CFHR3	complement factor H related 3	.	rs562605812	sequence_feature	MODERATE	0.25	.	.	.	.	.	.	.	.	0	1	0	0
1	196757728	T	C	673.03	CFHR3	complement factor H related 3	.	rs533287593	sequence_feature	MODERATE	3.756	.	.	.	.	.	.	.	.	1	0	1	0
1	196757874	G	A	16067	CFHR3	complement factor H related 3	.	rs387111	sequence_feature	MODERATE	0.862	.	.	.	53.781	28.698	28.045	1.033	0.549	13	15	5	4
1	196757881	G	T	16929	CFHR3	complement factor H related 3	.	rs387107	sequence_feature	MODERATE	0.187	.	.	.	53.784	26.152	27.487	0.934	0.238	13	15	5	4
1	196757960	G	A	5225.6	CFHR3	complement factor H related 3	.	rs116394410	sequence_feature	MODERATE	0.455	.	.	.	2.762	2.356	1.686	1.408	0.071	4	2	1	0
1	196758148	G	A	9938.03	CFHR3	complement factor H related 3	.	rs386185	sequence_feature	MODERATE	0.418	.	.	.	.	.	.	.	.	13	15	6	4
1	196758214	A	G	8189.03	CFHR3	complement factor H related 3	.	rs439365	sequence_feature	MODERATE	1.262	.	.	.	.	.	.	.	.	13	15	6	4
1	196758286	T	C	9491.03	CFHR3	complement factor H related 3	.	rs378283	sequence_feature	MODERATE	2.782	.	.	.	.	.	.	.	.	13	15	6	4
1	196758430	A	T	10156	CFHR3	complement factor H related 3	.	rs389897	sequence_feature	MODERATE	3.097	.	.	.	.	.	.	.	.	13	15	6	4
1	196758541	A	C	12721	CFHR3	complement factor H related 3	.	rs377298	sequence_feature	MODERATE	2.632	.	.	.	.	.	.	.	.	13	15	6	4
1	196758778	G	A	13852	CFHR3	complement factor H related 3	.	rs384032	sequence_feature	MODERATE	2.359	.	.	.	.	.	.	.	.	13	15	5	4
1	196758967	T	C	946.6	CFHR3	complement factor H related 3	.	.	sequence_feature	MODERATE	5.885	.	.	.	.	.	.	.	.	21	18	0	0
1	196758970	G	A	1282.6	CFHR3	complement factor H related 3	.	.	sequence_feature	MODERATE	3.247	.	.	.	.	.	.	.	.	27	22	0	0
1	196758977	C	CAT	111.73	CFHR3	complement factor H related 3	.	.	sequence_feature	MODERATE	.	.	.	.	.	.	.	.	.	0	1	0	0
1	196758980	ATATG	A	234.73	CFHR3	complement factor H related 3	.	.	sequence_feature	MODERATE	.	.	.	.	.	.	.	.	.	1	1	0	0
1	196759037	G	A	4831.01	CFHR3	complement factor H related 3	.	rs374905	sequence_feature	MODERATE	2.916	.	.	.	.	.	.	.	.	11	15	3	4
1	196759163	A	AT	300.84	CFHR3	complement factor H related 3	.	rs201265523	sequence_feature	MODERATE	3.533	.	.	.	29.945	4.066	8.275	0.47	0	4	1	3	0
1	196789006	C	T	284.77	CFHR1	complement factor H related 1	p.Ser11Leu	rs757397762	missense_variant	MODERATE	0.046	.	.	.	0.027	0	0.009	0	1	1	0	0	0
1	196797238	C	T	2701.77	CFHR1	complement factor H related 1	p.His157Tyr	rs425757	missense_variant	MODERATE	0.399	.	.	Sushi/SCR/CCP domain|Sushi/SCR/CCP domain|Sushi/SCR/CCP domain|Sushi/SCR/CCP domain	44.868	25.603	30.082	0.8	0	30	23	9	12
1	196797244	C	G	2575.77	CFHR1	complement factor H related 1	p.Leu159Val	rs410232	missense_variant	MODERATE	0.11	.	.	Sushi/SCR/CCP domain|Sushi/SCR/CCP domain|Sushi/SCR/CCP domain|Sushi/SCR/CCP domain	40.227	19.592	23.92	0.775	0	29	23	9	11
1	196797292	G	C	690.03	CFHR1	complement factor H related 1	p.Glu175Gln	rs388862	missense_variant	MODERATE	0.293	.	.	Sushi/SCR/CCP domain|Sushi/SCR/CCP domain|Sushi/SCR/CCP domain|Sushi/SCR/CCP domain	19.252	6.558	11.568	0.536	0	10	10	7	7
1	196801025	G	A	3895.6	CFHR1	complement factor H related 1	p.Glu297Lys	rs201995028	missense_variant	MODERATE	22.7	.	.	Sushi/SCR/CCP domain|Sushi/SCR/CCP domain|Sushi/SCR/CCP domain	0.066	0.029	0.037	0.793	0.819	0	1	0	0
1	196874356	G	T	18680	CFHR4	complement factor H related 4	p.Glu125Asp	rs10801578	missense_variant	MODERATE	5.265	.	.	.	100	99.773	99.841	0.701	0.056	42	35	42	35
1	196874409	C	G	4659.6	CFHR4	complement factor H related 4	p.Pro143Arg	rs1438992352	missense_variant	MODERATE	12.14	.	.	.	0.001	0	0	0	1	1	0	0	0
1	196876458	A	G	20525	CFHR4	complement factor H related 4	p.Asn210Ser	rs7417769	missense_variant	MODERATE	4.194	.	.	.	81.215	66.173	69.651	0.852	0	39	32	24	18
1	196884095	A	G	3104.6	CFHR4	complement factor H related 4	p.Glu456Gly	rs567803314	missense_variant	MODERATE	11.06	.	.	.	0.009	0.007	0.006	1.117	0.605	0	1	0	0
1	196887457	G	A	5529.6	CFHR4	complement factor H related 4	p.Gly553Glu	rs10494745	missense_variant	MODERATE	14.51	.	.	.	11.268	8.977	7.955	1.141	0	7	8	0	0
1	196918738	C	T	11222.6	CFHR2	complement factor H related 2	p.Thr71Met	rs144096230	missense_variant	MODERATE	4.893	.	.	.	0.56	0.516	0.355	1.455	0.003	2	1	0	0
1	196918741	G	A	9727.6	CFHR2	complement factor H related 2	p.Cys72Tyr	rs79351096	missense_variant	MODERATE	19.59	.	.	.	10.544	1.954	3.337	0.577	0	5	2	0	0
1	196920053	A	G	9098.6	CFHR2	complement factor H related 2	p.Thr109Ala	rs145405649	missense_variant	MODERATE	8.54	.	.	.	0.79	0.846	0.55	1.543	0	4	2	0	0
1	196927185	G	T	5179.6	CFHR2	complement factor H related 2	p.Glu199*	rs41257904	stop_gained	HIGH	35	.	.	.	0.956	0.661	0.733	0.9	0.34	2	0	0	0
1	196928185	T	G	198.77	CFHR2	complement factor H related 2	p.Val263Gly	.	missense_variant	MODERATE	0.033	.	.	.	.	.	.	.	.	0	2	0	0
1	196928188	A	G	5608.6	CFHR2	complement factor H related 2	p.Tyr264Cys	rs41310132	missense_variant	MODERATE	22.2	.	.	.	3.614	1.224	1.427	0.856	0.045	0	3	0	0
1	196928190	C	A	201.77	CFHR2	complement factor H related 2	p.Pro265Thr	.	missense_variant	MODERATE	17.96	.	.	.	.	.	.	.	.	0	2	0	0
1	196963211	A	T	2191.6	CFHR5	complement factor H related 5	p.Lys144Asn	rs181511327	missense_variant&splice_region_variant	MODERATE	13.03	.	.	.	0.247	0.153	0.116	1.318	0.21	1	0	0	0
1	196963258	C	CAA	6734.64	CFHR5	complement factor H related 5	p.Glu163fs	rs565457964	frameshift_variant	HIGH	19.32	Likely_benign	Mesangiocapillary_glomerulonephritis,_type_II	.	0.554	0.676	0.629	1.075	0.483	4	1	0	0
1	196963258	C	CA	4345.64	CFHR5	complement factor H related 5	p.Glu163fs	rs886045749	frameshift_variant	HIGH	19.36	Uncertain_significance	CFHR5_deficiency|not_specified|not_provided	.	0.313	0.255	0.2	1.275	0.154	0	1	0	0
1	196964861	T	C	3721.6	CFHR5	complement factor H related 5	p.Cys208Arg	rs41299613	missense_variant	MODERATE	22.1	Uncertain_significance	Mesangiocapillary_glomerulonephritis,_type_II|not_provided	Sushi/SCR/CCP domain|Sushi/SCR/CCP domain|Sushi/SCR/CCP domain|Sushi/SCR/CCP domain	0.213	0.179	0.132	1.357	0.13	0	1	0	0
1	196967354	G	A	1314.77	CFHR5	complement factor H related 5	p.Arg356His	rs35662416	missense_variant	MODERATE	13.47	Likely_benign	not_specified	Sushi/SCR/CCP domain|Sushi/SCR/CCP domain	2.458	1.993	1.611	1.242	0.001	2	2	0	0
1	198668761	G	C	4094.6	PTPRC	protein tyrosine phosphatase receptor type C	p.Asp123His	rs41269905	missense_variant	MODERATE	22.2	Benign	Severe_combined_immunodeficiency,_autosomal_recessive,_T_cell-negative,_B_cell-positive,_NK_cell-positive|not_specified	.	1.562	1.473	1.478	0.997	1	2	3	0	1
1	198671653	A	G	6394.6	PTPRC	protein tyrosine phosphatase receptor type C	p.Thr193Ala	rs4915154	missense_variant	MODERATE	0.002	Benign	Severe_combined_immunodeficiency,_autosomal_recessive,_T_cell-negative,_B_cell-positive,_NK_cell-positive	.	20.023	1.74	4.454	0.38	0	1	0	0	0
1	198676063	A	C	3072.6	PTPRC	protein tyrosine phosphatase receptor type C	p.Ile296Leu	rs2230606	missense_variant	MODERATE	0.001	Benign	Severe_combined_immunodeficiency,_autosomal_recessive,_T_cell-negative,_B_cell-positive,_NK_cell-positive|not_specified	.	1.625	1.688	1.751	0.963	0.602	2	3	0	1
1	198691595	T	A	1822.6	PTPRC	protein tyrosine phosphatase receptor type C	p.His570Gln	rs12136658	missense_variant	MODERATE	0.019	Benign	Severe_combined_immunodeficiency,_autosomal_recessive,_T_cell-negative,_B_cell-positive,_NK_cell-positive|not_specified	.	1.455	1.422	1.45	0.98	0.829	2	3	0	1
1	204966428	C	G	103.92	NFASC	neurofascin	p.Ile971Met	rs2802808	missense_variant	MODERATE	15.37	.	.	.	44.244	29.564	30.498	0.957	0.035	0	1	0	1
1	207495112	T	C	3619.77	CD55	CD55 molecule (Cromer blood group)	p.Met1?	.	start_lost	HIGH	23.2	.	.	.	.	.	.	.	.	0	1	0	0
1	207498973	C	T	1769.77	CD55	CD55 molecule (Cromer blood group)	p.Ser162Leu	rs149215462	missense_variant	MODERATE	21.8	.	.	Sushi/SCR/CCP domain	0.039	0.048	0.017	2.825	0.019	0	1	0	0
1	207643142	C	T	924.77	CR2	complement C3d receptor 2	p.Pro307Leu	rs138199106	missense_variant	MODERATE	24.4	.	.	Sushi/SCR/CCP domain|Sushi/SCR/CCP domain|Sushi/SCR/CCP domain|Sushi/SCR/CCP domain	0.018	0.021	0.01	2.123	0.189	1	0	0	0
1	207646214	T	C	9108.6	CR2	complement C3d receptor 2	.	rs745545593	sequence_feature	MODERATE	3.24	.	.	.	0.003	0	0	0	1	0	1	0	0
1	207646462	G	A	7799.03	CR2	complement C3d receptor 2	p.Ser639Asn	rs17615	missense_variant	MODERATE	25.5	Benign	not_specified	Sushi/SCR/CCP domain|Sushi/SCR/CCP domain|Sushi/SCR/CCP domain|Sushi/SCR/CCP domain	38.678	29.609	25.866	1.206	0	19	17	1	0
1	207646898	T	C	6521.03	CR2	complement C3d receptor 2	p.Ser663Pro	rs4308977	missense_variant	MODERATE	10.27	Benign	not_specified	.	50.265	30.617	26.766	1.207	0	19	16	1	0
1	207646923	G	A	7535.03	CR2	complement C3d receptor 2	p.Arg671His	rs17616	missense_variant	MODERATE	8.784	Benign	not_specified	.	38.621	29.46	25.735	1.205	0	19	16	1	0
1	207648456	G	T	689.77	CR2	complement C3d receptor 2	p.Val871Leu	rs144572703	missense_variant	MODERATE	13.28	Likely_benign	Common_variable_immunodeficiency_7|not_provided	Sushi/SCR/CCP domain|Sushi/SCR/CCP domain|Sushi/SCR/CCP domain|Sushi/SCR/CCP domain	0.665	0.378	0.332	1.142	0.335	1	0	0	0
1	207653364	A	G	6948.03	CR2	complement C3d receptor 2	p.Ile1052Val	rs17618	missense_variant	MODERATE	1.947	.	.	.	9.042	7.413	6.386	1.174	0	8	7	1	1
1	207653395	C	A	10610	CR2	complement C3d receptor 2	p.Ala1062Glu	rs17617	missense_variant	MODERATE	10.07	Benign	not_specified	.	99.967	85.294	88.328	0.766	0	39	33	23	19
1	207933018	G	C	151.77	CD46	CD46 molecule	p.Glu142Gln	rs371106885	missense_variant	MODERATE	0.289	.	.	Sushi/SCR/CCP domain|Sushi/SCR/CCP domain|Sushi/SCR/CCP domain|Sushi/SCR/CCP domain	0.017	0.007	0.008	0.864	1	0	1	0	0
1	207958446	C	T	3590.77	CD46	CD46 molecule	p.Ala353Val	rs35366573	missense_variant	MODERATE	0.001	Likely_benign	Atypical_hemolytic_uremic_syndrome	.	1.957	1.31	1.52	0.86	0.045	0	1	0	0
1	209605636	TAGCAGCAGCAGC	T	887.03	MIR205HG	MIR205 host gene	p.Ala94_Ala97del	rs3842530	conservative_inframe_deletion	MODERATE	5.832	.	.	.	70.591	55.79	60.475	0.825	0	21	22	14	9
1	209605636	TAGCAGCAGC	T	103.6	MIR205HG	MIR205 host gene	p.Ala95_Ala97del	rs1164899894	conservative_inframe_deletion	MODERATE	5.116	.	.	.	.	.	.	.	.	1	0	0	0
1	217793803	A	G	133.77	GPATCH2	G-patch domain containing 2	p.Leu32Pro	.	missense_variant	MODERATE	28.3	.	.	.	.	.	.	.	.	0	1	0	0
1	228345912	CGAG	C	424.73	GJC2	gap junction protein gamma 2	p.Glu158del	rs746050475	conservative_inframe_deletion	MODERATE	13.06	.	.	.	11.222	4.054	8.267	0.469	0.286	2	1	0	0
1	228588747	A	G	104.84	TRIM11	tripartite motif containing 11	p.Leu218Pro	.	missense_variant	MODERATE	22.4	.	.	.	.	.	.	.	.	0	1	0	1
1	234744417	G	A	3099.77	IRF2BP2	interferon regulatory factor 2 binding protein 2	p.Thr275Ile	.	missense_variant	MODERATE	16.75	.	.	.	.	.	.	.	.	1	0	0	0
1	234744480	G	A	4458.6	IRF2BP2	interferon regulatory factor 2 binding protein 2	p.Ala254Val	rs11502	missense_variant	MODERATE	17.9	.	.	.	11.571	12.64	8.366	1.585	0	5	10	0	0
1	234744889	G	A	661.6	IRF2BP2	interferon regulatory factor 2 binding protein 2	p.Pro118Ser	rs148187914	missense_variant	MODERATE	13.9	.	.	.	2.959	0	2.273	0	1	1	1	0	0
1	234744945	A	AGCT	1486.64	IRF2BP2	interferon regulatory factor 2 binding protein 2	p.Gln98dup	rs371994015	conservative_inframe_insertion	MODERATE	13.7	.	.	.	5	6.25	3.251	1.984	0.286	3	2	0	0
1	234744945	A	AGCTGCTGCT	308.64	IRF2BP2	interferon regulatory factor 2 binding protein 2	p.Gln96_Gln98dup	.	conservative_inframe_insertion	MODERATE	.	.	.	.	.	0	0	nan	1	1	0	0	0
1	234745009	A	G	9379.03	IRF2BP2	interferon regulatory factor 2 binding protein 2	p.Ser78Pro	rs7545855	missense_variant	MODERATE	8.348	Benign	not_specified	.	76	72	60.918	1.65	0.024	34	29	20	16
1	235866186	C	T	5001.6	LYST	lysosomal trafficking regulator	p.Arg3412His	rs148409403	missense_variant	MODERATE	29.9	Uncertain_significance	Ch??diak-Higashi_syndrome|not_provided	BEACH domain|BEACH domain|BEACH domain|BEACH domain	0.106	0.144	0.063	2.297	0.001	1	0	0	0
1	235883969	C	A	1216.77	LYST	lysosomal trafficking regulator	p.Leu3184Phe	rs556200563	missense_variant	MODERATE	4.671	Uncertain_significance	not_provided	BEACH domain|BEACH domain|BEACH domain|BEACH domain	0.157	0.014	0.028	0.486	0.439	1	0	0	0
1	235922443	T	G	6281.6	LYST	lysosomal trafficking regulator	p.Gln2237Pro	rs138443479	missense_variant	MODERATE	25.1	Conflicting_interpretations_of_pathogenicity	Ch??diak-Higashi_syndrome|not_specified	.	0.195	0.262	0.13	2.008	0	0	3	0	0
1	235929405	G	A	902.77	LYST	lysosomal trafficking regulator	p.Thr2032Met	rs368119710	missense_variant	MODERATE	25.1	.	.	.	0.004	0.007	0.001	5.442	0.212	1	0	0	0
1	242121540	G	A	111.03	BECN2	beclin 2	p.Glu158Lys	rs56335758	missense_variant	MODERATE	5.51	.	.	.	.	.	.	.	.	0	1	0	1
1	247587155	G	A	1186.77	NLRP3	NLR family pyrin domain containing 3	p.Arg137His	rs138946894	missense_variant	MODERATE	15.84	Uncertain_significance	not_provided	.	0.045	0.069	0.021	3.269	0.002	0	1	0	0
1	247588858	C	A	6966.6	NLRP3	NLR family pyrin domain containing 3	p.Gln705Lys	rs35829419	missense_variant	MODERATE	2.17	Conflicting_interpretations_of_pathogenicity	Familial_amyloid_nephropathy_with_urticaria_AND_deafness|Familial_cold_autoinflammatory_syndrome|Chronic_infantile_neurological,_cutaneous_and_articular_syndrome|Cryopyrin_associated_periodic_syndrome|not_specified|not_provided	.	5.173	4.018	3.907	1.03	0.508	7	1	0	0
2	3691548	A	G	2045.77	COLEC11	collectin subfamily member 11	p.His233Arg	rs7567833	missense_variant	MODERATE	14.42	.	.	.	68.457	9.511	8.385	1.148	0	1	1	0	0
2	9630541	G	A	9570.6	ADAM17	ADAM metallopeptidase domain 17	p.Ser747Leu	rs55796712	missense_variant	MODERATE	12.56	.	.	.	1.699	1.472	1.147	1.288	0.001	1	1	0	0
2	9645345	G	T	2691.6	ADAM17	ADAM metallopeptidase domain 17	p.Asn498Lys	.	missense_variant	MODERATE	15.78	.	.	Disintegrin domain|Disintegrin domain|Disintegrin domain	.	.	.	.	.	1	0	0	0
2	9683364	T	C	1700.77	ADAM17	ADAM metallopeptidase domain 17	p.Ile50Val	rs61754178	missense_variant	MODERATE	20.8	Likely_benign	Inflammatory_skin_and_bowel_disease,_neonatal_1	Peptidase M12B, propeptide	0.554	0.462	0.37	1.248	0.093	2	1	0	0
2	15319113	G	A	1274.77	NBAS	NBAS subunit of NRZ tethering complex	p.Thr2280Met	rs762988102	missense_variant&splice_region_variant	MODERATE	21.3	.	.	.	0.011	0.007	0.002	3.265	0.3	1	0	0	0
2	15319147	C	T	2438.6	NBAS	NBAS subunit of NRZ tethering complex	p.Glu2269Lys	rs150030853	missense_variant	MODERATE	10.4	.	.	.	0.778	0.117	0.175	0.669	0.12	0	1	0	0
2	15372562	C	T	1695.6	NBAS	NBAS subunit of NRZ tethering complex	p.Ala2074Thr	rs6710817	missense_variant	MODERATE	16.25	.	.	.	14.309	7.887	8.424	0.931	0.023	8	6	0	0
2	15432775	C	T	1377.77	NBAS	NBAS subunit of NRZ tethering complex	p.Arg1638His	rs146449593	missense_variant	MODERATE	24.5	.	.	.	0.472	0.378	0.287	1.321	0.057	2	0	0	0
2	15467970	G	C	3272.6	NBAS	NBAS subunit of NRZ tethering complex	p.Gln1496Glu	.	missense_variant	MODERATE	16.28	.	.	.	.	.	.	.	.	0	1	0	0
2	15468425	A	C	10013	NBAS	NBAS subunit of NRZ tethering complex	p.Cys1453Trp	rs34962722	missense_variant	MODERATE	14.36	.	.	.	5.685	1.169	1.52	0.767	0.001	1	0	1	0
2	15468426	C	T	1338.77	NBAS	NBAS subunit of NRZ tethering complex	p.Cys1453Tyr	rs148644578	missense_variant	MODERATE	9.096	.	.	.	0.434	0.151	0.12	1.256	0.326	0	2	0	0
2	15470775	C	T	3854.6	NBAS	NBAS subunit of NRZ tethering complex	p.Val1432Ile	rs139954703	missense_variant	MODERATE	23	.	.	.	0.098	0.007	0.012	0.562	1	0	1	0	0
2	15519924	C	T	1431.77	NBAS	NBAS subunit of NRZ tethering complex	p.Arg1131His	rs116210837	missense_variant	MODERATE	21.3	.	.	Sec39 domain	2.612	2.236	2.273	0.983	0.796	2	2	0	0
2	15542352	C	T	3154.6	NBAS	NBAS subunit of NRZ tethering complex	p.Arg1004Gln	rs16862653	missense_variant	MODERATE	25.1	.	.	Sec39 domain	13.47	6.343	6.264	1.013	0.698	8	2	1	1
2	15564519	T	C	5531.6	NBAS	NBAS subunit of NRZ tethering complex	p.Arg833Gly	rs751615350	missense_variant	MODERATE	20.3	.	.	Sec39 domain	0.003	0	0.008	0	0.622	1	0	0	0
2	15601897	G	A	1091.6	NBAS	NBAS subunit of NRZ tethering complex	p.His706Tyr	rs116458109	missense_variant	MODERATE	24.7	.	.	.	0.175	0.175	0.111	1.582	0.04	1	0	0	0
2	15607842	T	C	18071	NBAS	NBAS subunit of NRZ tethering complex	p.Lys655Arg	rs4668909	missense_variant	MODERATE	10.74	.	.	.	67.723	59.615	55.134	1.201	0	29	29	13	13
2	15618404	C	G	1915.77	NBAS	NBAS subunit of NRZ tethering complex	p.Asp365His	rs76459791	missense_variant	MODERATE	25.7	Likely_benign	not_provided	Neuroblastoma-amplified sequence, N-terminal	1.322	1.178	0.768	1.541	0	1	0	0	0
2	15674686	T	C	9663.03	NBAS	NBAS subunit of NRZ tethering complex	p.Ile243Val	rs13029846	missense_variant	MODERATE	8.422	.	.	Neuroblastoma-amplified sequence, N-terminal	67.667	60.161	55.712	1.2	0	29	29	13	13
2	32449832	C	A	2050.6	NLRC4	NLR family CARD domain containing 4	p.Ala929Ser	rs61754192	missense_variant&splice_region_variant	MODERATE	5.77	Benign	Autoinflammation_with_infantile_enterocolitis|Familial_cold_autoinflammatory_syndrome_4	.	1.13	0.908	0.742	1.226	0.028	1	0	0	0
2	32476005	G	A	4587.77	NLRC4	NLR family CARD domain containing 4	p.Arg310*	rs199475953	stop_gained	HIGH	35	Uncertain_significance	Autoinflammation_with_infantile_enterocolitis|Familial_cold_autoinflammatory_syndrome_4|not_provided	NACHT nucleoside triphosphatase	0.031	0.055	0.014	3.836	0.003	1	0	0	0
2	32667182	G	C	108.9	BIRC6	baculoviral IAP repeat containing 6	p.Val1332Leu	rs60197615	missense_variant	MODERATE	22.6	.	.	.	100	100	100	nan	1	1	0	1	0
2	42515388	A	G	169.78	EML4	EMAP like 4	p.Ile382Val	rs10202624	missense_variant	MODERATE	19.78	.	.	.	94.605	90.5	83.805	1.841	0	1	0	1	0
2	47233088	G	A	777.77	TTC7A	tetratricopeptide repeat domain 7A	p.Val365Met	rs202176990	missense_variant	MODERATE	8.787	.	.	.	0.005	0.007	0.021	0.333	0.368	1	0	0	0
2	47238530	G	A	5286.6	TTC7A	tetratricopeptide repeat domain 7A	p.Val450Met	rs114276698	missense_variant	MODERATE	23.7	Benign	Multiple_gastrointestinal_atresias	.	0.259	0.207	0.154	1.346	0.129	0	1	0	0
2	47251469	G	C	12010	TTC7A	tetratricopeptide repeat domain 7A	p.Val538Leu	rs2304290	missense_variant	MODERATE	12.12	.	.	Tetratricopeptide repeat-containing domain	57.866	17.154	19.682	0.845	0	12	12	1	1
2	47273468	A	G	2510.6	TTC7A	tetratricopeptide repeat domain 7A	p.Lys606Arg	rs139010200	missense_variant	MODERATE	28.4	Conflicting_interpretations_of_pathogenicity	Multiple_gastrointestinal_atresias|not_provided	.	0.324	0.401	0.202	1.988	0	0	1	0	0
2	47274443	G	T	5962.6	TTC7A	tetratricopeptide repeat domain 7A	p.Arg653Met	rs4953451	missense_variant	MODERATE	2.463	.	.	.	31.627	2.283	4.387	0.509	0	1	1	0	0
2	47277182	T	C	1290.6	TTC7A	tetratricopeptide repeat domain 7A	p.Ser696Pro	rs149602485	missense_variant	MODERATE	26.2	Conflicting_interpretations_of_pathogenicity	Multiple_gastrointestinal_atresias|not_provided	.	0.32	0.38	0.201	1.898	0	0	1	0	0
2	47278901	G	A	5021.6	TTC7A	tetratricopeptide repeat domain 7A	.	rs3739100	sequence_feature	MODERATE	1.872	.	.	.	46.142	7.308	11.017	0.637	0	5	7	0	0
2	47287925	C	A	2787.77	TTC7A	tetratricopeptide repeat domain 7A	p.Gln748Lys	rs140166160	missense_variant	MODERATE	20.6	Benign	Multiple_gastrointestinal_atresias	Tetratricopeptide repeat-containing domain	0.733	0.495	0.499	0.992	1	0	1	0	0
2	48010488	G	A	4794.03	MSH6	mutS homolog 6	p.Gly39Glu	rs1042821	missense_variant	MODERATE	14.12	Benign	Hereditary_nonpolyposis_colon_cancer|Hereditary_cancer-predisposing_syndrome|Lynch_syndrome|Hereditary_nonpolyposis_colorectal_cancer_type_5|Lynch_syndrome_I|not_specified|not_provided	.	25.312	19.823	18.127	1.117	0	10	12	1	1
2	48026936	C	G	7311.6	MSH6	mutS homolog 6	.	rs587781616	structural_interaction_variant	HIGH	22.8	Uncertain_significance	Endometrial_carcinoma|Hereditary_nonpolyposis_colon_cancer|Hereditary_cancer-predisposing_syndrome|Turcot_syndrome|Lynch_syndrome|Hereditary_nonpolyposis_colorectal_cancer_type_5|not_provided	.	0.006	0	0.003	0	1	0	1	0	0
2	69741753	CTGT	C	257.6	AAK1	AP2 associated kinase 1	p.Gln542del	rs3832159	disruptive_inframe_deletion	MODERATE	15.9	.	.	.	51.844	39.346	40.315	0.96	0.031	5	3	5	1
2	74274072	C	G	115.6	TET3	tet methylcytosine dioxygenase 3	p.Ala343Gly	.	missense_variant	MODERATE	26.2	.	.	.	.	.	.	.	.	1	0	0	0
2	74274077	A	G	115.6	TET3	tet methylcytosine dioxygenase 3	p.Ser345Gly	.	missense_variant	MODERATE	23.2	.	.	.	.	.	.	.	.	1	0	0	0
2	74688563	C	T	8786.6	MOGS	mannosyl-oligosaccharide glucosidase	p.Gly785Ser	rs35533773	missense_variant	MODERATE	13.81	Benign/Likely_benign	Congenital_disorder_of_glycosylation|Congenital_disorder_of_glycosylation_type_2B|not_specified|not_provided	Glycosyl hydrolase family 63, C-terminal	4.58	1.175	0.953	1.235	0.01	0	2	0	0
2	74688899	C	T	5149.6	MOGS	mannosyl-oligosaccharide glucosidase	p.Val673Ile	rs114933392	missense_variant	MODERATE	14.37	Benign	Congenital_disorder_of_glycosylation_type_2B|not_specified	Glycosyl hydrolase family 63, C-terminal	1.221	1.354	1.108	1.225	0.008	1	2	0	0
2	74689078	C	T	4913.6	MOGS	mannosyl-oligosaccharide glucosidase	p.Arg613Gln	rs142032474	missense_variant	MODERATE	0.407	Conflicting_interpretations_of_pathogenicity	Congenital_disorder_of_glycosylation|Congenital_disorder_of_glycosylation_type_2B|not_specified|not_provided	Glycosyl hydrolase family 63, C-terminal	0.952	0.796	0.671	1.187	0.085	1	0	0	0
2	74690039	G	A	20100	MOGS	mannosyl-oligosaccharide glucosidase	p.Pro293Ser	rs2268416	missense_variant	MODERATE	12.12	Benign	Congenital_disorder_of_glycosylation|not_specified	.	84.09	23.462	27.202	0.82	0	11	9	0	3
2	74690378	C	T	21513	MOGS	mannosyl-oligosaccharide glucosidase	p.Asp239Asn	rs1063588	missense_variant	MODERATE	21.4	Benign	Congenital_disorder_of_glycosylation|not_specified	Glycosyl hydrolase family 63, N-terminal	84.097	22.156	26.172	0.803	0	11	7	0	3
2	74692191	C	T	9804.6	MOGS	mannosyl-oligosaccharide glucosidase	p.Val62Met	rs79181168	missense_variant	MODERATE	13.45	Benign/Likely_benign	Congenital_disorder_of_glycosylation|not_specified	.	6.644	5.079	3.874	1.328	0.001	2	2	0	0
2	87201265	C	G	881.6	RGPD2	RANBP2 like and GRIP domain containing 2	p.Pro448Arg	rs1211238652	missense_variant	MODERATE	18.38	.	.	.	.	.	.	.	.	1	0	0	0
2	87214123	A	T	896.77	RGPD2	RANBP2 like and GRIP domain containing 2	p.Lys1367Asn	rs200614914	missense_variant	MODERATE	23.3	.	.	Ran binding domain|Ran binding domain|Ran binding domain	1.318	1.047	0.81	1.296	0.14	0	1	0	0
2	87214163	G	T	400.6	RGPD2	RANBP2 like and GRIP domain containing 2	p.Asp1381Tyr	rs200335053	missense_variant	MODERATE	23.4	.	.	Ran binding domain|Ran binding domain|Ran binding domain	12.97	.	3.407	nan	1	1	0	0	0
2	88082621	C	T	540.77	RGPD1	RANBP2 like and GRIP domain containing 1	p.Val1300Ile	rs199539996	missense_variant	MODERATE	17.33	.	.	.	1.825	1.346	1.204	1.119	0.275	0	1	0	0
2	88083784	G	A	243.6	RGPD1	RANBP2 like and GRIP domain containing 1	p.Ser912Leu	rs199618447	missense_variant	MODERATE	13.6	.	.	.	36.111	.	27.536	nan	1	3	5	0	0
2	88125212	C	G	862.6	RGPD2	RANBP2 like and GRIP domain containing 2	p.Ala13Pro	rs192443832	missense_variant	MODERATE	22.3	.	.	.	3.776	2.588	3.237	0.794	0	3	1	0	0
2	96525640	G	T	1040.03	ANKRD36C	ankyrin repeat domain 36C	p.Leu1655Ile	rs77864759	missense_variant	MODERATE	8.796	.	.	.	46.875	47.241	45.945	1.053	0.094	17	19	16	17
2	96525652	T	C	1818.77	ANKRD36C	ankyrin repeat domain 36C	p.Lys1651Glu	rs77710257	missense_variant	MODERATE	6.723	.	.	.	50.081	50	49.986	1.001	0.989	17	21	17	20
2	96525702	C	T	439.77	ANKRD36C	ankyrin repeat domain 36C	p.Ser1634Asn	rs113412941	missense_variant	MODERATE	7.505	.	.	.	0.105	0.804	0.088	9.206	0	10	14	1	0
2	96525717	A	AT	1254.06	ANKRD36C	ankyrin repeat domain 36C	p.Leu1629fs	rs111957693	frameshift_variant	HIGH	24.9	.	.	.	35.502	48.242	22.356	3.237	0	15	21	14	19
2	96525718	G	T	1254.03	ANKRD36C	ankyrin repeat domain 36C	p.Leu1629Met	rs77057279	missense_variant	MODERATE	0.035	.	.	.	39.699	48.566	25.883	2.704	0	15	21	14	19
2	96525723	C	T	1156.03	ANKRD36C	ankyrin repeat domain 36C	p.Arg1627Gln	rs77757712	missense_variant	MODERATE	7.519	.	.	.	34.45	47.929	19.691	3.754	0	15	21	13	19
2	96525736	T	C	677.03	ANKRD36C	ankyrin repeat domain 36C	p.Arg1623Gly	rs78585559	missense_variant	MODERATE	11.36	.	.	.	25.133	47.212	13.601	5.681	0	15	21	13	19
2	96525750	T	A	858.77	ANKRD36C	ankyrin repeat domain 36C	p.His1618Leu	rs76379993	missense_variant	MODERATE	15.44	.	.	.	16.304	45.291	6.442	12.023	0	15	17	13	15
2	96525755	A	T	858.77	ANKRD36C	ankyrin repeat domain 36C	p.Asp1616Glu	rs77658288	missense_variant	MODERATE	14.4	.	.	.	23.406	47.143	10.171	7.877	0	14	17	12	15
2	96525768	G	A	682.77	ANKRD36C	ankyrin repeat domain 36C	p.Thr1612Ile	rs78780931	missense_variant	MODERATE	1.128	.	.	.	30.238	46.72	12.125	6.355	0	11	14	10	13
2	96525771	A	C	707.77	ANKRD36C	ankyrin repeat domain 36C	p.Leu1611*	rs74941794	stop_gained	HIGH	27.2	.	.	.	30.346	46.625	12.361	6.193	0	10	14	9	13
2	96525794	C	A	363.77	ANKRD36C	ankyrin repeat domain 36C	p.Lys1603Asn	rs79908880	missense_variant	MODERATE	0.001	.	.	.	32.234	46.329	11.95	6.36	0	6	8	6	8
2	98341616	C	T	3179.6	ZAP70	zeta chain of T cell receptor associated protein kinase 70	p.Thr155Met	rs145955907	missense_variant	MODERATE	24.5	Benign	Severe_combined_immunodeficiency,_atypical	.	0.105	0.111	0.234	0.475	0.001	0	1	0	0
2	98349402	C	T	6216.6	ZAP70	zeta chain of T cell receptor associated protein kinase 70	p.Thr207Met	rs141564129	missense_variant	MODERATE	25.9	Uncertain_significance	ZAP70-Related_Severe_Combined_Immunodeficiency|not_provided	SH2 domain|SH2 domain|SH2 domain|SH2 domain	0.012	0	0.005	0	1	1	0	0	0
2	98351263	T	G	8419.6	ZAP70	zeta chain of T cell receptor associated protein kinase 70	.	rs56151201	sequence_feature	MODERATE	0.398	.	.	.	.	.	.	.	.	1	0	0	0
2	98351503	G	A	6029.77	ZAP70	zeta chain of T cell receptor associated protein kinase 70	.	rs55696030	sequence_feature	MODERATE	2.751	.	.	.	.	.	.	.	.	0	1	0	0
2	98351654	TG	T	13397	ZAP70	zeta chain of T cell receptor associated protein kinase 70	.	rs34532595	sequence_feature	MODERATE	6.648	.	.	.	.	.	.	.	.	17	23	4	4
2	98354511	G	A	16845	ZAP70	zeta chain of T cell receptor associated protein kinase 70	.	rs3192177	structural_interaction_variant	HIGH	10.58	Benign	not_specified|Severe_Combined_Immune_Deficiency	.	35.878	30.162	27.11	1.161	0	19	23	7	4
2	100343557	C	T	1038.77	AFF3	AF4/FMR2 family member 3	p.Ser383Asn	rs4851223	missense_variant	MODERATE	19.05	.	.	.	100	100	99.999	inf	1	1	0	1	0
2	107039817	G	A	1602.6	RGPD3	RANBP2 like and GRIP domain containing 3	p.Pro1536Ser	rs201174004	missense_variant	MODERATE	23.9	.	.	.	42.061	11.943	18.923	0.581	0	13	9	0	0
2	107040176	C	G	209.77	RGPD3	RANBP2 like and GRIP domain containing 3	p.Ser1416Thr	rs573398334	missense_variant	MODERATE	13.21	.	.	Ran binding domain|Ran binding domain|Ran binding domain	1.17	0.048	0.112	0.428	0.019	1	0	0	0
2	107040369	C	T	3474.6	RGPD3	RANBP2 like and GRIP domain containing 3	p.Glu1352Lys	rs199689380	missense_variant	MODERATE	24.3	.	.	Ran binding domain|Ran binding domain|Ran binding domain	0.526	0.469	0.314	1.495	0.002	1	0	0	0
2	107040372	C	G	3000.6	RGPD3	RANBP2 like and GRIP domain containing 3	p.Glu1351Gln	rs3974054	missense_variant	MODERATE	23.5	.	.	Ran binding domain|Ran binding domain|Ran binding domain	19.285	9.478	10.564	0.886	0	4	6	0	0
2	107040564	C	T	8947.77	RGPD3	RANBP2 like and GRIP domain containing 3	p.Glu1287Lys	rs3898279	missense_variant	MODERATE	23.1	.	.	.	25.388	21.09	20.408	1.042	0.058	10	10	0	1
2	107040572	T	C	2447.03	RGPD3	RANBP2 like and GRIP domain containing 3	p.His1284Arg	rs2557900	missense_variant	MODERATE	11.25	.	.	.	32.941	0.773	7.523	0.096	0	6	6	1	3
2	107040735	C	A	1446.77	RGPD3	RANBP2 like and GRIP domain containing 3	p.Gly1230Cys	.	missense_variant	MODERATE	14.26	.	.	.	.	.	.	.	.	0	1	0	0
2	107040963	G	A	3167.6	RGPD3	RANBP2 like and GRIP domain containing 3	p.Pro1154Ser	rs193124838	missense_variant	MODERATE	22.2	.	.	Ran binding domain|Ran binding domain|Ran binding domain	1.701	1.382	1.344	1.029	0.702	1	2	0	0
2	107041107	G	T	219.77	RGPD3	RANBP2 like and GRIP domain containing 3	p.Leu1106Ile	rs776902904	missense_variant	MODERATE	23.2	.	.	Ran binding domain|Ran binding domain|Ran binding domain	0.004	0.007	0.002	4.059	0.258	0	1	0	0
2	107041299	C	T	1797.77	RGPD3	RANBP2 like and GRIP domain containing 3	p.Val1042Ile	rs201950587	missense_variant	MODERATE	17.87	.	.	Ran binding domain|Ran binding domain	0.882	0.953	0.614	1.557	0	0	2	0	0
2	107042538	G	C	522.6	RGPD3	RANBP2 like and GRIP domain containing 3	p.Thr871Ser	rs199577889	missense_variant	MODERATE	22.7	.	.	.	0.123	0.207	0.072	2.884	0	1	0	0	0
2	107049392	T	A	219.77	RGPD3	RANBP2 like and GRIP domain containing 3	p.Lys823Met	rs62152467	missense_variant&splice_region_variant	MODERATE	20.5	.	.	.	7.423	2.271	3.158	0.713	0	3	1	0	0
2	107049593	T	C	874.6	RGPD3	RANBP2 like and GRIP domain containing 3	p.Lys785Arg	rs202028443	missense_variant	MODERATE	1.671	.	.	.	13.137	0.201	1.054	0.189	0	0	1	0	0
2	107049714	C	G	3423.6	RGPD3	RANBP2 like and GRIP domain containing 3	p.Glu745Gln	rs62152468	missense_variant	MODERATE	15.42	.	.	.	31.221	27.729	26.206	1.08	0	26	18	0	0
2	107052620	G	A	2046.6	RGPD3	RANBP2 like and GRIP domain containing 3	p.Pro573Ser	rs201304359	missense_variant	MODERATE	23.3	.	.	.	0.657	0.571	0.365	1.568	0	1	0	0	0
2	107069189	C	T	115.6	RGPD3	RANBP2 like and GRIP domain containing 3	p.Ser200Asn	rs201015394	missense_variant	MODERATE	12.66	.	.	.	1.763	2.405	1.293	1.881	0.016	1	0	0	0
2	107073489	C	T	140.6	RGPD3	RANBP2 like and GRIP domain containing 3	p.Glu115Lys	rs57485627	missense_variant	MODERATE	13.29	.	.	.	1.396	0	0.646	0	0	1	0	0	0
2	107073501	C	T	6714.03	RGPD3	RANBP2 like and GRIP domain containing 3	p.Asp111Asn	rs62152530	missense_variant	MODERATE	23.9	.	.	.	92.622	70.152	72.4	0.896	0	36	29	12	9
2	107084718	C	G	812.6	RGPD3	RANBP2 like and GRIP domain containing 3	p.Glu9Asp	rs180808108	missense_variant	MODERATE	9.293	.	.	.	0.108	0.121	0.084	1.44	0.167	0	1	0	0
2	107084720	C	A	986.6	RGPD3	RANBP2 like and GRIP domain containing 3	p.Glu9*	rs200527401	stop_gained	HIGH	40	.	.	.	0.654	0.516	0.371	1.394	0.011	1	0	0	0
2	108443503	G	C	445.6	RGPD4	RANBP2 like and GRIP domain containing 4	p.Val12Leu	rs200269994	missense_variant	MODERATE	10.89	.	.	.	3.262	0.525	0.794	0.66	0.002	1	0	0	0
2	108475928	C	T	1403.6	RGPD4	RANBP2 like and GRIP domain containing 4	p.Leu518Phe	rs143215949	missense_variant	MODERATE	11.95	.	.	.	0.101	0.042	0.014	2.874	0.026	12	5	0	0
2	108475958	A	G	12554	RGPD4	RANBP2 like and GRIP domain containing 4	p.Arg528Gly	rs4123306	missense_variant	MODERATE	14.51	.	.	.	72.719	66.075	62.671	1.16	0	33	29	12	13
2	108479165	G	C	223.6	RGPD4	RANBP2 like and GRIP domain containing 4	p.Glu745Gln	rs79619029	missense_variant	MODERATE	14.8	.	.	.	6.114	1.819	2.197	0.825	0.027	5	1	0	0
2	108479432	G	A	2735.03	RGPD4	RANBP2 like and GRIP domain containing 4	p.Ala805Thr	rs200501106	missense_variant	MODERATE	18.77	.	.	.	71.891	66.899	62.646	1.205	0	32	26	17	14
2	108479487	A	T	1234.03	RGPD4	RANBP2 like and GRIP domain containing 4	p.Lys823Met	rs832373	missense_variant&splice_region_variant	MODERATE	23.7	.	.	.	70.691	67.224	61.481	1.285	0	27	25	14	14
2	108487266	G	A	248.6	RGPD4	RANBP2 like and GRIP domain containing 4	p.Glu936Lys	rs3868856	missense_variant	MODERATE	7.915	.	.	.	0.011	0	0.002	0	1	1	0	0	0
2	108487330	A	G	8751.03	RGPD4	RANBP2 like and GRIP domain containing 4	p.Asn957Ser	rs7562548	missense_variant	MODERATE	9.374	.	.	.	71.38	64.789	61.705	1.142	0	33	28	17	15
2	108487440	A	C	576.77	RGPD4	RANBP2 like and GRIP domain containing 4	p.Lys994Gln	rs199695825	missense_variant	MODERATE	18.65	.	.	.	1.519	1.626	0.803	2.042	0	1	1	0	0
2	108487781	A	C	2133.77	RGPD4	RANBP2 like and GRIP domain containing 4	p.Lys1107Asn	rs200980418	missense_variant	MODERATE	22.9	.	.	Ran binding domain|Ran binding domain|Ran binding domain	0.449	0.151	0.177	0.853	0.532	0	1	0	0
2	108487966	A	G	752.03	RGPD4	RANBP2 like and GRIP domain containing 4	p.Gln1169Arg	rs832357	missense_variant	MODERATE	13.3	.	.	Ran binding domain|Ran binding domain	71.824	8.157	24.407	0.275	0	2	2	2	2
2	108488007	G	C	148.77	RGPD4	RANBP2 like and GRIP domain containing 4	p.Val1183Leu	rs200758109	missense_variant	MODERATE	22	.	.	.	0.038	0.017	0.031	0.546	1	1	0	0	0
2	108488475	G	T	3311.6	RGPD4	RANBP2 like and GRIP domain containing 4	p.Val1339Phe	rs201001022	missense_variant	MODERATE	20.9	.	.	Ran binding domain|Ran binding domain	0.845	0.399	0.41	0.974	0.947	1	2	0	0
2	108488742	G	T	7116.03	RGPD4	RANBP2 like and GRIP domain containing 4	p.Val1428Leu	rs2439142	missense_variant	MODERATE	23.1	.	.	Ran binding domain|Ran binding domain|Ran binding domain	43.863	38.14	36.799	1.059	0.001	29	20	14	7
2	109352142	A	G	966.77	RANBP2	RAN binding protein 2	p.His187Arg	rs2693122	missense_variant	MODERATE	23.9	Uncertain_significance	Encephalopathy,_acute,_infection-induced,_3,_suceptibility_to|not_provided	.	0.011	0	0.004	0	1	0	1	0	0
2	109356978	G	C	4398.6	RANBP2	RAN binding protein 2	p.Leu272Phe	rs76352345	missense_variant	MODERATE	16.25	Benign	Encephalopathy,_acute,_infection-induced,_3,_suceptibility_to|not_specified	.	7.668	1.315	2.118	0.616	0	2	3	0	0
2	109365536	C	G	2927.6	RANBP2	RAN binding protein 2	p.Asn408Lys	rs753385182	missense_variant	MODERATE	21.5	.	.	.	.	0.007	0.001	8.137	0.164	0	1	0	0
2	109369467	A	G	1120.6	RANBP2	RAN binding protein 2	p.Asn590Ser	.	missense_variant	MODERATE	25	.	.	.	.	.	.	.	.	0	1	0	0
2	109370347	A	G	1418.6	RANBP2	RAN binding protein 2	p.Lys708Glu	.	missense_variant	MODERATE	22.5	.	.	.	.	.	.	.	.	0	1	0	0
2	109380157	G	T	8007.77	RANBP2	RAN binding protein 2	p.Gln1054His	rs141230513	missense_variant	MODERATE	12	.	.	.	0.538	0.351	0.326	1.077	0.6	1	0	0	0
2	109380158	C	T	8007.77	RANBP2	RAN binding protein 2	p.Pro1055Ser	rs140860785	missense_variant	MODERATE	14.12	.	.	.	0.538	0.351	0.326	1.077	0.6	1	0	0	0
2	109381755	G	T	9926.6	RANBP2	RAN binding protein 2	p.Gly1587Val	rs148677577	missense_variant	MODERATE	25.8	Benign	Encephalopathy,_acute,_infection-induced,_3,_suceptibility_to	.	0.184	0.158	0.214	0.738	0.163	1	0	0	0
2	109384746	A	G	1333.77	RANBP2	RAN binding protein 2	p.Asp2584Gly	rs138022657	missense_variant	MODERATE	11.94	Uncertain_significance	not_provided	.	0.077	0.076	0.039	1.933	0.053	0	1	0	0
2	109384749	T	C	2916.6	RANBP2	RAN binding protein 2	p.Ile2585Thr	rs145886643	missense_variant	MODERATE	0.001	Benign	Encephalopathy,_acute,_infection-induced,_3,_suceptibility_to|not_specified	.	0.723	0.51	0.45	1.135	0.279	1	0	0	0
2	113145814	C	T	5628.03	RGPD8	RANBP2 like and GRIP domain containing 8	p.Gly1570Arg	rs1061266	missense_variant	MODERATE	23	.	.	.	49.608	98	49.059	50.88	0	28	28	19	16
2	113145900	A	C	488.03	RGPD8	RANBP2 like and GRIP domain containing 8	p.Val1541Gly	rs201473406	missense_variant	MODERATE	12.83	.	.	.	56.614	0.27	41.547	0.004	0	4	6	4	3
2	113146887	T	G	2115.6	RGPD8	RANBP2 like and GRIP domain containing 8	p.Gln1212Pro	rs542922444	missense_variant	MODERATE	15.22	.	.	.	0.478	0.276	0.241	1.147	0.403	0	1	0	0
2	113147151	C	T	347.77	RGPD8	RANBP2 like and GRIP domain containing 8	p.Gly1124Glu	rs201952144	missense_variant	MODERATE	22.8	.	.	Ran binding domain|Ran binding domain|Ran binding domain	0.505	1.226	0.24	5.153	0	1	0	0	0
2	113147238	A	G	890.6	RGPD8	RANBP2 like and GRIP domain containing 8	p.Leu1095Pro	rs760724545	missense_variant	MODERATE	15.17	.	.	Ran binding domain|Ran binding domain|Ran binding domain	0.005	0	0.004	0	1	20	23	0	0
2	113147370	G	A	166.6	RGPD8	RANBP2 like and GRIP domain containing 8	p.Thr1051Ile	rs202082997	missense_variant	MODERATE	23.1	.	.	Ran binding domain|Ran binding domain|Ran binding domain	0.124	0	0.024	0	1	3	3	0	0
2	113147691	G	C	3769.6	RGPD8	RANBP2 like and GRIP domain containing 8	p.Thr944Ser	.	missense_variant	MODERATE	8.706	.	.	.	.	.	.	.	.	1	0	0	0
2	113147740	C	T	133.6	RGPD8	RANBP2 like and GRIP domain containing 8	p.Glu928Lys	rs201000445	missense_variant	MODERATE	22.9	.	.	.	0.007	0	0.004	0	1	1	1	0	0
2	113191010	A	C	964.6	RGPD8	RANBP2 like and GRIP domain containing 8	p.Asp7Glu	rs13021601	missense_variant	MODERATE	12.29	.	.	.	16.097	13.251	12.391	1.08	0.005	11	5	1	0
2	113820124	C	T	8419.77	IL36RN	interleukin 36 receptor antagonist	p.Ser113Leu	rs144478519	missense_variant	MODERATE	22.8	Conflicting_interpretations_of_pathogenicity	Pustular_psoriasis,_generalized|not_provided	Interleukin-1 conserved site	0.448	0.38	0.283	1.345	0.038	0	2	0	0
2	130832185	G	A	457.03	POTEF	POTE ankyrin domain family member F	p.Arg954Trp	rs62165870	missense_variant	MODERATE	17.18	.	.	.	13.898	44.145	9.275	7.731	0	17	21	17	18
2	130832256	A	G	162.6	POTEF	POTE ankyrin domain family member F	p.Val930Ala	rs376938834	missense_variant	MODERATE	9.589	.	.	.	22.125	1.765	12.192	0.129	0	0	3	0	0
2	130832281	C	G	171.6	POTEF	POTE ankyrin domain family member F	p.Asp922His	rs368461233	missense_variant	MODERATE	21.8	.	.	.	0.08	0.064	0.043	1.496	0.216	0	1	0	0
2	130832292	T	A	755.6	POTEF	POTE ankyrin domain family member F	p.Tyr918Phe	rs62165871	missense_variant	MODERATE	15.74	.	.	.	65.993	65.319	64.045	1.057	0.003	23	27	10	6
2	130832358	T	C	131.92	POTEF	POTE ankyrin domain family member F	p.His896Arg	rs2599793	missense_variant	MODERATE	4.436	.	.	.	66.919	28.953	39.785	0.617	0	3	1	2	1
2	130832364	G	A	591.6	POTEF	POTE ankyrin domain family member F	p.Thr894Ile	rs185469611	missense_variant	MODERATE	14.88	.	.	.	2.613	1.66	1.072	1.557	0	1	0	0	0
2	130832444	C	A	322.02	POTEF	POTE ankyrin domain family member F	p.Glu867Asp	rs2599794	missense_variant	MODERATE	14.36	.	.	.	72.407	59.216	60.855	0.934	0	2	2	1	1
2	130832598	C	T	161.6	POTEF	POTE ankyrin domain family member F	p.Arg816His	rs3948036	missense_variant	MODERATE	20.9	.	.	Actin/actin-like conserved site	1.979	1.706	0.61	2.828	0	2	0	0	0
2	131221102	T	C	278.02	POTEI	POTE ankyrin domain family member I	p.Met839Val	rs4531942	missense_variant	MODERATE	9.172	.	.	.	99.937	99.642	99.681	0.892	0.664	9	8	9	7
2	131221170	C	T	283.02	POTEI	POTE ankyrin domain family member I	p.Arg816His	rs4369872	missense_variant	MODERATE	18.89	.	.	Actin/actin-like conserved site	99.492	86.436	89.619	0.738	0	10	9	9	7
2	131414158	C	A	142.6	POTEJ	POTE ankyrin domain family member J	p.His609Asn	rs117510452	missense_variant	MODERATE	10.15	.	.	.	14.254	1.513	3.72	0.398	0	1	0	0	0
2	131414176	C	T	239.6	POTEJ	POTE ankyrin domain family member J	p.Arg615Trp	rs62165276	missense_variant	MODERATE	15.9	.	.	CCDC144C-like, coiled-coil domain	51.086	51.055	50.58	1.019	0.272	7	9	0	0
2	131414338	G	A	949.6	POTEJ	POTE ankyrin domain family member J	p.Ala669Thr	rs201265731	missense_variant	MODERATE	12.3	.	.	.	21.83	9.985	10.304	0.966	0.328	3	3	0	0
2	131414878	A	C	261.6	POTEJ	POTE ankyrin domain family member J	p.Thr849Pro	rs201354416	missense_variant	MODERATE	15.34	.	.	.	30.189	5.479	8.074	0.66	0	0	4	0	0
2	131414947	G	A	137.6	POTEJ	POTE ankyrin domain family member J	p.Val872Met	rs202097988	missense_variant	MODERATE	15.29	.	.	.	0.171	0.145	0.111	1.3	0.283	1	0	0	0
2	131414951	G	A	199.6	POTEJ	POTE ankyrin domain family member J	p.Arg873His	rs200010374	missense_variant	MODERATE	22.6	.	.	.	0.667	0.577	0.609	0.946	0.688	1	0	0	0
2	131414975	A	T	226.6	POTEJ	POTE ankyrin domain family member J	p.Tyr881Phe	rs4850168	missense_variant	MODERATE	16.66	.	.	.	0.163	0.058	0.072	0.805	0.741	4	11	1	0
2	131415008	T	C	152.93	POTEJ	POTE ankyrin domain family member J	p.Met892Thr	rs62165279	missense_variant	MODERATE	11.34	.	.	.	0.05	0.007	0.023	0.319	0.371	2	3	1	0
2	131415082	T	C	218.6	POTEJ	POTE ankyrin domain family member J	p.Trp917Arg	rs200286757	missense_variant	MODERATE	7.374	.	.	.	3.664	0.277	0.432	0.641	0.005	1	0	0	0
2	132021023	G	A	153.6	POTEE	POTE ankyrin domain family member E	p.Met665Ile	rs201534564	missense_variant	MODERATE	0.115	.	.	CCDC144C-like, coiled-coil domain	10.28	0.328	2.694	0.119	0	1	2	0	0
2	132021463	C	G	335.6	POTEE	POTE ankyrin domain family member E	p.Pro812Arg	rs200002532	missense_variant	MODERATE	21.8	.	.	Actin/actin-like conserved site	0.723	0.208	0.373	0.556	0.001	1	0	0	0
2	132021475	G	A	143.6	POTEE	POTE ankyrin domain family member E	p.Arg816His	rs11546936	missense_variant	MODERATE	20.9	.	.	Actin/actin-like conserved site	6.469	1.14	1.513	0.751	0.001	0	1	0	0
2	132021547	C	T	146.6	POTEE	POTE ankyrin domain family member E	p.Pro840Leu	rs7425410	missense_variant	MODERATE	9.038	.	.	.	0.345	0	0.03	0	0.036	0	1	0	0
2	132021568	G	A	145.6	POTEE	POTE ankyrin domain family member E	p.Arg847His	rs201044102	missense_variant	MODERATE	18.36	.	.	.	0.408	0.111	0.196	0.563	0.018	1	0	0	0
2	132021629	G	T	236.6	POTEE	POTE ankyrin domain family member E	p.Glu867Asp	rs7424029	missense_variant	MODERATE	14.43	.	.	.	3.485	0.479	0.29	1.652	0	3	2	0	0
2	132021946	G	A	249.6	POTEE	POTE ankyrin domain family member E	p.Gly973Asp	rs62178369	missense_variant	MODERATE	22.4	.	.	.	32.551	27.957	22.621	1.327	0.095	5	4	0	0
2	133427650	G	C	131.1	LYPD1	LY6/PLAUR domain containing 1	p.Pro11Ala	rs919732078	missense_variant	MODERATE	15.57	.	.	.	.	.	.	.	.	1	0	1	0
2	153476066	G	GCCA	246.3	FMNL2	formin like 2	p.Pro558dup	rs5835439	disruptive_inframe_insertion	MODERATE	13.11	.	.	.	.	.	.	.	.	0	1	0	1
2	163124051	C	T	15170	IFIH1	interferon induced with helicase C domain 1	p.Ala946Thr	rs1990760	missense_variant	MODERATE	15.24	Benign	not_specified	RIG-I-like receptor, C-terminal regulatory domain|RIG-I-like receptor, C-terminal regulatory domain	60.606	52.899	49.992	1.123	0	28	29	13	13
2	163124596	C	T	2839.77	IFIH1	interferon induced with helicase C domain 1	.	rs35732034	splice_donor_variant&intron_variant	HIGH	33	Benign	Aicardi-Goutieres_syndrome_7|Singleton-Merten_syndrome_1	.	1.179	0.862	0.645	1.339	0.002	1	0	0	0
2	163128824	T	C	9420.03	IFIH1	interferon induced with helicase C domain 1	p.His843Arg	rs3747517	missense_variant	MODERATE	20.3	Benign	not_specified	Helicase, C-terminal	81.945	69.289	67.656	1.079	0	36	30	17	18
2	163133396	G	A	4462.77	IFIH1	interferon induced with helicase C domain 1	p.Thr702Ile	rs72650663	missense_variant	MODERATE	4.163	Likely_benign	Aicardi-Goutieres_syndrome_7|Singleton-Merten_syndrome_1	Helicase, C-terminal|Helicase, C-terminal	0.397	0.378	0.226	1.676	0.001	1	0	0	0
2	163134090	C	A	22016.6	IFIH1	interferon induced with helicase C domain 1	p.Glu627*	rs35744605	stop_gained	HIGH	38	Benign/Likely_benign	Aicardi-Goutieres_syndrome_7|Singleton-Merten_syndrome_1|not_provided	.	0.585	0.531	0.305	1.749	0	1	1	0	0
2	163137983	T	C	3196.6	IFIH1	interferon induced with helicase C domain 1	p.His460Arg	rs10930046	missense_variant	MODERATE	19.43	.	.	Helicase/UvrB, N-terminal|Helicase superfamily 1/2, ATP-binding domain|Helicase superfamily 1/2, ATP-binding domain	42.711	6.684	9.849	0.656	0	1	1	0	0
2	163174589	G	A	5494.77	IFIH1	interferon induced with helicase C domain 1	p.Arg77Trp	rs147278787	missense_variant	MODERATE	22.8	.	.	Caspase recruitment domain	0.353	0.103	0.068	1.532	0.14	0	1	0	0
2	174229539	G	A	5223.6	CDCA7	cell division cycle associated 7	p.Arg239Gln	rs780128145	missense_variant	MODERATE	15.54	.	.	.	0.013	0.007	0.007	1.055	1	1	0	0	0
2	175202199	AGCG	A	115.6	SP9	Sp9 transcription factor	p.Ala470del	rs746223726	disruptive_inframe_deletion	MODERATE	16.75	.	.	.	0.024	0	0.083	0	1	0	1	0	0
2	175436940	G	A	31626	WIPF1	WAS/WASL interacting protein family member 1	p.Pro198Leu	rs4972450	missense_variant	MODERATE	16.42	Benign	not_specified	.	99.189	94.696	94.451	1.049	0.221	42	35	39	34
2	191859833	C	G	4015.6	STAT1	signal transducer and activator of transcription 1	p.Val300Leu	rs143131630	missense_variant	MODERATE	13.5	.	.	STAT transcription factor, all-alpha domain	0.003	0	0.003	0	1	1	0	0	0
2	191904022	G	A	291.77	STAT4	signal transducer and activator of transcription 4	p.Thr446Ile	rs141331848	missense_variant&splice_region_variant	MODERATE	34	.	.	STAT transcription factor, DNA-binding	0.11	0.124	0.064	1.944	0.012	1	0	0	0
2	191934465	A	T	2995.6	STAT4	signal transducer and activator of transcription 4	p.Asp166Glu	.	missense_variant	MODERATE	15.21	.	.	STAT transcription factor, all-alpha domain	.	.	.	.	.	0	1	0	0
2	192011439	T	C	4012.6	STAT4	signal transducer and activator of transcription 4	p.Gln58Arg	rs990725052	missense_variant	MODERATE	22.3	.	.	STAT transcription factor, protein interaction|STAT transcription factor, protein interaction	.	0	0	nan	1	1	0	0	0
2	202074086	A	T	1312.77	CASP10	caspase 10	p.Ile406Leu	rs80358239	missense_variant	MODERATE	12.67	Conflicting_interpretations_of_pathogenicity	Autoimmune_lymphoproliferative_syndrome|Autoimmune_lymphoproliferative_syndrome_type_2|Autoimmune_lymphoproliferative_syndrome,_type_2A|not_provided	Peptidase C14A, caspase catalytic domain|Peptidase C14A, caspase catalytic domain	1.46	0.454	0.452	1.004	0.949	1	1	0	0
2	202074098	G	A	6012.6	CASP10	caspase 10	p.Val410Ile	rs13010627	missense_variant	MODERATE	14.58	Benign/Likely_benign	Autoimmune_lymphoproliferative_syndrome|Autoimmune_lymphoproliferative_syndrome_type_2|Autoimmune_lymphoproliferative_syndrome,_type_2A	Peptidase C14A, caspase catalytic domain|Peptidase C14A, caspase catalytic domain	6.425	5.098	4.139	1.244	0	5	1	0	0
2	202074207	A	G	7287.6	CASP10	caspase 10	p.Tyr446Cys	rs17860405	missense_variant	MODERATE	12.32	Benign	Autoimmune_lymphoproliferative_syndrome|Autoimmune_lymphoproliferative_syndrome_type_2|Autoimmune_lymphoproliferative_syndrome,_type_2A	Peptidase C14, caspase non-catalytic subunit p10|Peptidase C14A, caspase catalytic domain|Peptidase C14A, caspase catalytic domain	4.129	3.47	2.93	1.191	0	4	4	0	0
2	202082459	T	A	18604	CASP10	caspase 10	p.Leu522Ile	rs13006529	missense_variant	MODERATE	10.15	Benign	Autoimmune_lymphoproliferative_syndrome|not_specified	.	48.676	44.958	40.503	1.2	0	30	26	15	6
2	202122956	T	C	11875.6	CASP8	caspase 8	p.Met1?	rs3769824	start_lost	HIGH	7.802	Benign	not_specified	.	12.003	3.678	4.973	0.73	0	6	3	0	0
2	202122995	A	G	32396	CASP8	caspase 8	p.Lys14Arg	rs3769823	missense_variant	MODERATE	9.758	Benign	not_specified	.	70.991	67.805	65.891	1.09	0	38	33	26	21
2	202149589	G	C	27090.8	CASP8	caspase 8	p.Asp344His	rs1045485	missense_variant	MODERATE	0.976	Benign/Likely_benign,_protective	Caspase-8_deficiency|Breast_cancer,_protection_against|not_specified	.	12.943	11.377	8.835	1.325	0	10	10	0	1
2	202149628	A	G	21519.6	CASP8	caspase 8	p.Ile357Val	rs146286958	missense_variant	MODERATE	0.176	Likely_benign	Caspase-8_deficiency	.	0.096	0.151	0.068	2.243	0.001	0	1	0	0
2	204732714	A	G	18570	CTLA4	cytotoxic T-lymphocyte associated protein 4	p.Thr17Ala	rs231775	missense_variant	MODERATE	0.114	Benign	Diabetes_mellitus,_insulin-dependent,_susceptibility_to|Hashimoto_thyroiditis,_susceptibility_to|Systemic_lupus_erythematosus,_susceptibility_to|Thyroid-associated_orbitopathy,_susceptibility_to|Celiac_disease_3|not_specified	.	66.636	38.884	41.671	0.891	0	27	26	11	11
2	208632332	G	T	161.6	FZD5	frizzled class receptor 5	p.Leu378Met	.	missense_variant	MODERATE	16.95	.	.	Frizzled/Smoothened, transmembrane domain|Frizzled/Smoothened, transmembrane domain|GPCR, family 2-like|Frizzled/Smoothened, transmembrane domain	.	.	.	.	.	0	1	0	0
2	217285104	C	G	4900.6	SMARCAL1	SWI/SNF related, matrix associated, actin dependent regulator of chromatin, subfamily a like 1	p.Ser315Arg	rs2066522	missense_variant	MODERATE	12.54	Benign/Likely_benign	Schimke_immunoosseous_dysplasia|not_specified	.	8.42	3.407	2.426	1.419	0	0	1	0	0
2	217288388	G	C	2792.77	SMARCAL1	SWI/SNF related, matrix associated, actin dependent regulator of chromatin, subfamily a like 1	p.Glu377Gln	rs2066518	missense_variant	MODERATE	24.3	Benign/Likely_benign	Schimke_immunoosseous_dysplasia|not_specified	HARP domain|HARP domain	15.663	2.676	3.264	0.815	0	2	2	0	0
2	217293442	A	T	920.77	SMARCAL1	SWI/SNF related, matrix associated, actin dependent regulator of chromatin, subfamily a like 1	p.Asp424Val	rs2066520	missense_variant	MODERATE	24.6	Conflicting_interpretations_of_pathogenicity	Schimke_immunoosseous_dysplasia|not_specified	.	0.351	0.241	0.229	1.053	0.721	1	0	0	0
2	217498290	C	CGCCGCTGCT	173.99	IGFBP2	insulin like growth factor binding protein 2	p.Pro19_Leu21dup	rs11282764	disruptive_inframe_insertion	MODERATE	11.2	.	.	.	100	.	88.889	nan	1	1	0	1	0
2	217498311	T	C	153.92	IGFBP2	insulin like growth factor binding protein 2	p.Leu22Pro	rs777294615	missense_variant	MODERATE	22.3	.	.	.	50	.	14.765	nan	1	1	1	1	1
2	224642493	G	A	6646.6	AP1S3	adaptor related protein complex 1 subunit sigma 3	p.Arg33Trp	rs138292988	missense_variant	MODERATE	27.5	Likely_benign	Psoriasis_15,_pustular,_susceptibility_to|not_specified	.	1.136	1.04	0.743	1.404	0	1	2	0	0
2	224642579	A	C	2617.6	AP1S3	adaptor related protein complex 1 subunit sigma 3	p.Phe4Cys	rs116107386	missense_variant	MODERATE	31	risk_factor	Psoriasis_15,_pustular,_susceptibility_to	.	1.274	1.171	0.734	1.604	0	0	2	0	0
2	231036860	C	T	4250.6	SP110	SP110 nuclear body protein	p.Met579Ile	rs3948463	missense_variant	MODERATE	14.34	Benign/Likely_benign	Hepatic_venoocclusive_disease_with_immunodeficiency|not_specified	.	8.179	7.298	5.909	1.254	0	10	4	0	0
2	231042276	A	G	27283	SP110	SP110 nuclear body protein	p.Met523Thr	rs1135791	missense_variant	MODERATE	3.446	Benign	Hepatic_venoocclusive_disease_with_immunodeficiency|not_specified	.	51.538	46.485	41.617	1.219	0	36	29	10	10
2	231042873	C	T	1466.6	SP110	SP110 nuclear body protein	p.Gly483Arg	rs149485401	missense_variant&splice_region_variant	MODERATE	28.9	Benign/Likely_benign	Hepatic_venoocclusive_disease_with_immunodeficiency	.	0.949	0.603	0.782	0.769	0.016	0	1	0	0
2	231050715	A	G	21925	SP110	SP110 nuclear body protein	p.Leu425Ser	rs3948464	missense_variant	MODERATE	1.61	Benign	Mycobacterium_tuberculosis,_susceptibility_to|not_specified	.	99.788	87.928	89.021	0.898	0	41	35	36	26
2	231072709	C	T	16787	SP110	SP110 nuclear body protein	p.Gly299Arg	rs1365776	missense_variant	MODERATE	7.568	Benign	Hepatic_venoocclusive_disease_with_immunodeficiency|not_specified	.	91.913	64.174	68.951	0.807	0	34	27	7	7
2	231077110	C	T	11675	SP110	SP110 nuclear body protein	p.Glu207Lys	rs9061	missense_variant	MODERATE	0.607	Benign	Hepatic_venoocclusive_disease_with_immunodeficiency|not_specified	.	23.633	10.305	11.099	0.92	0.003	12	8	1	0
2	231077112	G	A	13133	SP110	SP110 nuclear body protein	p.Ala206Val	rs28930679	missense_variant	MODERATE	3.75	Benign	Hepatic_venoocclusive_disease_with_immunodeficiency|not_specified	.	24.447	22.675	21.333	1.081	0	16	13	3	2
2	231077608	G	A	3439.77	SP110	SP110 nuclear body protein	p.Pro151Ser	rs146515106	missense_variant	MODERATE	4.787	.	.	.	0.058	0.021	0.074	0.278	0.015	0	1	0	0
2	231077676	G	A	10665	SP110	SP110 nuclear body protein	p.Ala128Val	rs11556887	missense_variant	MODERATE	14.04	Benign	Hepatic_venoocclusive_disease_with_immunodeficiency|not_specified	.	23.406	9.593	10.241	0.93	0.012	12	9	1	0
2	231077683	C	T	4622.6	SP110	SP110 nuclear body protein	p.Gly126Ser	rs41309088	missense_variant	MODERATE	9.03	Benign/Likely_benign	Hepatic_venoocclusive_disease_with_immunodeficiency	.	1.722	1.39	1.648	0.841	0.017	0	2	0	0
2	231077725	A	G	15205	SP110	SP110 nuclear body protein	p.Trp112Arg	rs1129411	missense_variant	MODERATE	3.612	Benign	not_specified	.	99.821	90.181	91.05	0.903	0	40	35	34	28
2	238243292	G	A	417.77	COL6A3	collagen type VI alpha 3 chain	p.Thr3069Ile	rs1131296	missense_variant	MODERATE	15.21	Benign	Collagen_VI-related_myopathy|not_specified	.	47.597	39.689	38.437	1.054	0.003	1	0	1	0
2	238243464	C	G	1048.77	COL6A3	collagen type VI alpha 3 chain	p.Ala3012Pro	rs2270669	missense_variant	MODERATE	19.45	Benign	Collagen_VI-related_myopathy|not_specified	.	95.368	78.542	76.276	1.138	0	1	1	1	1
2	238244777	C	A	851.77	COL6A3	collagen type VI alpha 3 chain	.	rs995147980	splice_donor_variant&intron_variant	HIGH	30	.	.	.	.	.	.	.	.	1	1	1	1
2	238244963	A	G	503.77	COL6A3	collagen type VI alpha 3 chain	p.Met2927Thr	rs6728818	missense_variant	MODERATE	6.596	Benign	Collagen_VI-related_myopathy|not_specified	.	78.202	65.25	62.976	1.104	0	1	1	1	0
2	238247734	C	G	358.77	COL6A3	collagen type VI alpha 3 chain	p.Asp2831His	rs36104025	missense_variant	MODERATE	29	Benign	Collagen_VI-related_myopathy|not_specified|not_provided	.	8.944	7.635	6.485	1.192	0	0	1	0	0
2	238280504	C	T	290.77	COL6A3	collagen type VI alpha 3 chain	p.Glu1386Lys	rs146092501	missense_variant	MODERATE	23.8	Conflicting_interpretations_of_pathogenicity	Bethlem_myopathy_1|Collagen_VI-related_myopathy|not_specified|not_provided	.	0.602	0.647	0.621	1.042	0.704	0	1	0	0
3	3170792	C	T	16437	TRNT1	tRNA nucleotidyl transferase 1	p.Pro23Leu	rs334773	missense_variant	MODERATE	14.76	Benign	not_specified	.	100	97.179	97.718	0.804	0	38	33	38	33
3	3189140	C	G	581.77	TRNT1	tRNA nucleotidyl transferase 1	p.Pro270Arg	rs187921784	missense_variant	MODERATE	29.6	.	.	.	0.064	0.117	0.102	1.145	0.593	1	0	0	0
3	9932407	A	G	5209.77	JAGN1	jagunal homolog 1	p.Met1?	rs143438463	start_lost	HIGH	25.9	Likely_benign	not_provided	.	0.132	0.019	0.353	0.053	0	0	1	0	0
3	9934753	A	G	9099.6	JAGN1	jagunal homolog 1	p.Ile82Val	rs35365817	missense_variant	MODERATE	15.8	Benign	Severe_congenital_neutropenia_6,_autosomal_recessive	.	3.675	3.261	2.18	1.513	0	1	1	0	0
3	9960070	C	T	23619	IL17RC	interleukin 17 receptor C	p.Ser182Leu	rs708567	missense_variant	MODERATE	6.676	.	.	.	53.984	50.109	46.125	1.173	0	18	7	10	4
3	9970031	A	G	23657	IL17RC	interleukin 17 receptor C	p.Gln378Arg	rs279549	missense_variant	MODERATE	4.277	.	.	.	99.995	99.394	99.543	0.752	0.013	20	10	20	10
3	9970081	G	A	4476.6	IL17RC	interleukin 17 receptor C	p.Ala395Thr	rs115461448	missense_variant	MODERATE	19.54	Benign	Candidiasis,_familial,_9	.	1.635	1.311	1.203	1.09	0.271	1	0	0	0
3	9970121	C	T	5847.6	IL17RC	interleukin 17 receptor C	p.Pro408Leu	rs115419420	missense_variant	MODERATE	16.41	Benign	Candidiasis,_familial,_9	.	3.767	3.144	2.526	1.253	0	0	1	0	0
3	9970158	C	T	30760	IL17RC	interleukin 17 receptor C	.	rs279548	sequence_feature	MODERATE	0.723	.	.	.	26.414	23.847	21.365	1.153	0	8	4	1	2
3	9974543	G	C	4318.6	IL17RC	interleukin 17 receptor C	.	rs148575246	splice_donor_variant&intron_variant	HIGH	29.7	Benign	Candidiasis,_familial,_9	.	1.02	0.883	0.614	1.442	0.001	1	0	0	0
3	10088343	A	G	996.77	FANCD2	FA complementation group D2	p.Asn405Ser	rs73126218	missense_variant	MODERATE	14.55	Benign	Fanconi_anemia	.	28.416	42.967	21.467	2.756	0	4	0	0	0
3	10088407	AG	A	702.73	FANCD2	FA complementation group D2	.	rs750338758	splice_donor_variant&intron_variant	HIGH	23.4	.	.	.	0.299	0.271	0.109	2.497	0	3	1	0	0
3	10106532	C	T	1507.77	FANCD2	FA complementation group D2	p.Pro714Leu	rs3864017	missense_variant	MODERATE	0.243	Benign	Fanconi_anemia|not_specified	.	26.141	14.589	14.165	1.035	0.167	2	1	1	1
3	10106608	T	C	151.77	FANCD2	FA complementation group D2	.	rs4019785	sequence_feature	MODERATE	0.263	.	.	.	2.388	2.737	1.007	2.766	0	1	0	0	0
3	10106924	G	A	121.03	FANCD2	FA complementation group D2	.	rs34080274	sequence_feature	MODERATE	1.767	.	.	.	.	.	.	.	.	0	1	0	1
3	12046125	G	C	166.1	SYN2	synapsin II	p.Ala34Pro	rs74800608	missense_variant	MODERATE	13.21	.	.	.	99.135	94.886	98.113	0.357	0	0	1	0	1
3	12046131	A	C	166.1	SYN2	synapsin II	p.Thr36Pro	rs74213196	missense_variant	MODERATE	13.95	.	.	.	100	99.482	99.65	0.675	0.402	0	1	0	1
3	14444276	GC	G	143	SLC6A6	solute carrier family 6 member 6	.	rs66873458	splice_acceptor_variant&splice_donor_variant&intron_variant	HIGH	9.13	.	.	.	.	.	.	.	.	0	1	0	1
3	14444285	GC	G	143	SLC6A6	solute carrier family 6 member 6	p.Gln64fs	rs66774122	frameshift_variant&splice_region_variant	HIGH	9.514	.	.	.	.	.	.	.	.	0	1	0	1
3	14444308	CT	C	102	SLC6A6	solute carrier family 6 member 6	.	rs68047955	splice_acceptor_variant&splice_donor_variant&intron_variant	HIGH	7.326	.	.	.	.	.	.	.	.	0	1	0	1
3	38181953	C	T	15194.6	MYD88	MYD88 innate immune signal transduction adaptor	p.Arg193Trp	rs201772694	missense_variant	MODERATE	33	.	.	Toll/interleukin-1 receptor homology (TIR) domain|Toll/interleukin-1 receptor homology (TIR) domain|Toll/interleukin-1 receptor homology (TIR) domain	0.029	0.014	0.047	0.294	0.068	1	0	0	0
3	39450231	G	A	1496.77	RPSA	ribosomal protein SA	.	rs190008375	splice_donor_variant&intron_variant	HIGH	0.537	.	.	.	0.049	0	0.004	0	1	1	0	0	0
3	48501625	G	A	217.77	ATRIP	ATR interacting protein	p.Arg391Gln	rs142899473	missense_variant	MODERATE	25.8	.	.	.	0.431	0.062	0.084	0.735	0.457	1	0	0	0
3	48506279	G	A	377.6	ATRIP	ATR interacting protein	p.Arg702Gln	rs76493396	missense_variant	MODERATE	24.1	.	.	.	1.046	0.885	0.602	1.473	0	0	2	0	0
3	48621385	C	G	112.77	COL7A1	collagen type VII alpha 1 chain	p.Gly1409Ala	.	missense_variant&splice_region_variant	MODERATE	25.1	.	.	.	.	.	.	.	.	0	1	0	0
3	52730590	C	T	142.6	GLT8D1	glycosyltransferase 8 domain containing 1	p.Glu139Lys	rs1281138296	missense_variant	MODERATE	18.66	.	.	.	0.005	0	0	0	1	1	0	0	0
3	52730595	A	G	142.6	GLT8D1	glycosyltransferase 8 domain containing 1	p.Val137Ala	.	missense_variant	MODERATE	24.1	.	.	.	.	.	.	.	.	1	0	0	0
3	53226178	C	T	1928.6	PRKCD	protein kinase C delta	p.Arg643Cys	rs778015441	missense_variant	MODERATE	23.5	.	.	Protein kinase, C-terminal|AGC-kinase, C-terminal|AGC-kinase, C-terminal|Novel protein kinase C delta, catalytic domain	0.016	0	0.003	0	1	1	0	0	0
3	65425560	T	TCTG	203.96	MAGI1	membrane associated guanylate kinase, WW and PDZ domain containing 1	p.Gln421dup	rs773463513	conservative_inframe_insertion	MODERATE	12.34	.	.	.	.	.	.	.	.	0	3	0	2
3	66550756	G	C	166.1	LRIG1	leucine rich repeats and immunoglobulin like domains 1	p.Leu26Val	rs1403625	missense_variant	MODERATE	13.44	Benign	not_specified	.	98.493	90.984	92.001	0.877	0.045	0	1	0	1
3	66550762	G	C	166.1	LRIG1	leucine rich repeats and immunoglobulin like domains 1	p.Leu24Val	rs1403626	missense_variant	MODERATE	15.33	Benign	not_specified	.	98.497	91.389	92.003	0.923	0.204	0	1	0	1
3	93779860	C	T	112.77	DHFR2	dihydrofolate reductase 2	p.Val166Ile	rs17855824	missense_variant	MODERATE	15.69	.	.	Dihydrofolate reductase domain|Dihydrofolate reductase domain|Dihydrofolate reductase domain	13.703	10.354	9.676	1.078	0.008	1	0	0	0
3	93780109	G	C	165.77	DHFR2	dihydrofolate reductase 2	p.Pro83Ala	rs61739170	missense_variant	MODERATE	11.21	.	.	Dihydrofolate reductase domain|Dihydrofolate reductase domain|Dihydrofolate reductase domain	27.609	20.466	20.324	1.009	0.679	0	1	0	0
3	113376110	TTGC	T	160.1	USF3	upstream transcription factor family member 3	p.Gln1473del	rs10606566	disruptive_inframe_deletion	MODERATE	20.5	Likely_benign	not_specified	.	.	.	.	.	.	2	0	2	0
3	122000982	G	A	4607.77	CASR	calcium sensing receptor	p.Arg554Gln	rs115230894	missense_variant	MODERATE	23.5	Conflicting_interpretations_of_pathogenicity	Hypocalcemia|Hypocalcemia,_autosomal_dominant_1|Hypocalciuric_hypercalcemia,_familial,_type_1|Familial_hypocalciuric_hypercalcemia|Neonatal_severe_hyperparathyroidism|Hypoparathyroidism_familial_isolated|not_specified|not_provided	GPCR, family 3, nine cysteines domain	0.118	0.124	0.085	1.46	0.144	1	0	0	0
3	122002748	G	C	7994.6	CASR	calcium sensing receptor	p.Glu659Asp	.	missense_variant	MODERATE	24.3	.	.	GPCR family 3, C-terminal|GPCR family 3, C-terminal	.	.	.	.	.	1	0	0	0
3	122003757	G	T	12199	CASR	calcium sensing receptor	p.Ala996Ser	rs1801725	missense_variant	MODERATE	17.64	Benign	Serum_calcium_level|Hypocalcemia|Familial_hypocalciuric_hypercalcemia|Neonatal_severe_hyperparathyroidism|Hypoparathyroidism_familial_isolated|not_specified	.	19.433	13.563	12.807	1.068	0.009	9	6	1	1
3	122003769	A	G	13526	CASR	calcium sensing receptor	p.Arg1000Gly	rs1042636	missense_variant	MODERATE	22.8	Benign	Hypocalcemia|Familial_hypocalciuric_hypercalcemia|Neonatal_severe_hyperparathyroidism|Hypoparathyroidism_familial_isolated|not_specified	.	53.009	9.274	15.451	0.559	0	8	7	1	4
3	122003832	G	C	31448	CASR	calcium sensing receptor	p.Glu1021Gln	rs1801726	missense_variant	MODERATE	15.14	Benign	not_specified	.	98.401	94.536	95.031	0.905	0.009	38	33	32	32
3	124826427	A	T	169.78	SLC12A8	solute carrier family 12 member 8	p.Trp535Arg	.	missense_variant	MODERATE	14.59	.	.	.	.	.	.	.	.	0	1	0	1
3	128204951	C	T	12553.6	GATA2	GATA binding protein 2	p.Ala164Thr	rs2335052	missense_variant	MODERATE	17.82	Benign/Likely_benign	Lymphedema,_primary,_with_myelodysplasia|not_specified	.	37.866	17.084	19.987	0.825	0	11	10	0	0
3	128204960	G	C	6108.6	GATA2	GATA binding protein 2	p.Pro161Ala	rs34799090	missense_variant	MODERATE	22.5	Benign/Likely_benign	Lymphedema,_primary,_with_myelodysplasia|Dendritic_cell,_monocyte,_B_lymphocyte,_and_natural_killer_lymphocyte_deficiency|not_specified	.	1.378	1.033	0.809	1.28	0.009	1	0	0	0
3	128780872	G	A	3860.6	GP9	glycoprotein IX platelet	p.Arg97His	rs146025958	missense_variant	MODERATE	22.9	.	.	Cysteine-rich flanking region, C-terminal	0.01	0.031	0.015	2.084	0.144	1	0	0	0
3	128781048	G	A	1556.6	GP9	glycoprotein IX platelet	p.Ala156Thr	rs3796130	missense_variant	MODERATE	10.12	Benign	Bernard_Soulier_syndrome|not_specified	.	24.382	2.427	4.754	0.498	0	1	0	0	0
3	186953808	C	T	9045.77	MASP1	mannan binding lectin serine peptidase 1	.	rs850312	structural_interaction_variant	HIGH	2.11	.	.	.	34.374	31.187	29.614	1.077	0	13	13	3	3
3	186953932	C	A	4453.77	MASP1	mannan binding lectin serine peptidase 1	.	rs72549154	structural_interaction_variant	HIGH	14.34	.	.	.	15.047	4.054	4.545	0.887	0.006	0	2	0	0
3	186980439	C	T	1543.6	MASP1	mannan binding lectin serine peptidase 1	p.Gly103Ser	rs199628370	missense_variant	MODERATE	28.8	.	.	CUB domain|CUB domain|CUB domain|CUB domain	0.016	0.014	0.071	0.195	0.005	1	0	0	0
3	195800811	C	T	11182	TFRC	transferrin receptor	p.Gly142Ser	rs3817672	missense_variant	MODERATE	6.715	.	.	.	55.294	49.421	44.665	1.211	0	30	27	8	7
3	196199204	G	T	28238	RNF168	ring finger protein 168	p.Pro401Gln	rs3796129	missense_variant	MODERATE	12.7	Benign	not_specified	.	61.769	56.159	53.447	1.116	0	36	27	16	14
3	196202316	G	A	385.6	RNF168	ring finger protein 168	.	rs183034339	sequence_feature	MODERATE	0.055	.	.	.	.	.	.	.	.	1	0	0	0
3	196202326	T	C	599.6	RNF168	ring finger protein 168	.	rs13090871	sequence_feature	MODERATE	2.111	.	.	.	.	.	.	.	.	0	5	0	0
3	196210524	C	A	1168.6	RNF168	ring finger protein 168	.	rs142000902	sequence_feature	MODERATE	2.164	.	.	.	.	.	.	.	.	3	1	0	0
3	196210590	A	G	8773.03	RNF168	ring finger protein 168	.	rs7643192	sequence_feature	MODERATE	3.741	.	.	.	73.92	61.939	58.071	1.175	0	35	26	16	13
3	196229810	T	C	2488.6	RNF168	ring finger protein 168	p.Ile79Val	rs144821850	missense_variant	MODERATE	7.577	.	.	.	0.046	0.021	0.026	0.789	1	1	0	0	0
4	2044128	C	T	158.98	C4orf48	chromosome 4 open reading frame 48	p.Pro50Leu	rs570712	missense_variant	MODERATE	9.506	.	.	.	93.617	100	88.616	inf	1	3	0	3	0
4	2831341	A	C	453.6	SH3BP2	SH3 domain binding protein 2	.	rs1441998842	sequence_feature	MODERATE	2.491	.	.	.	.	0	0	0	1	5	4	0	0
4	2831570	G	A	5293.6	SH3BP2	SH3 domain binding protein 2	p.Gly370Arg	rs141518457	missense_variant	MODERATE	17.76	Conflicting_interpretations_of_pathogenicity	Fibrous_dysplasia_of_jaw	.	0.165	0.196	0.086	2.289	0	1	0	0	0
4	2831774	G	A	4146.77	SH3BP2	SH3 domain binding protein 2	p.Val438Met	rs201966956	missense_variant	MODERATE	23.1	Uncertain_significance	Fibrous_dysplasia_of_jaw	.	0.04	0.057	0.022	2.598	0.026	0	1	0	0
4	2834080	C	T	5018.6	SH3BP2	SH3 domain binding protein 2	p.Arg534Trp	rs148761331	missense_variant	MODERATE	24.8	Benign/Likely_benign	Fibrous_dysplasia_of_jaw	SH2 domain|SH2 domain|SH2 domain|SH3BP2, SH2 domain	1.47	0.379	0.459	0.825	0.181	1	1	0	0
4	10089539	T	C	4330.6	WDR1	WD repeat domain 1	p.His248Arg	rs41268387	missense_variant	MODERATE	17.8	.	.	WD40-repeat-containing domain	1.667	0.602	0.796	0.755	0.125	1	1	0	0
4	10099340	T	C	19183	WDR1	WD repeat domain 1	p.Ile185Val	rs13441	missense_variant	MODERATE	14.77	.	.	WD40-repeat-containing domain	70.067	67.447	65.601	1.086	0	35	31	16	16
4	10099540	G	C	177.77	WDR1	WD repeat domain 1	.	.	sequence_feature	MODERATE	7.308	.	.	.	.	.	.	.	.	1	0	0	0
4	10099542	CAAA	C	175.64	WDR1	WD repeat domain 1	.	rs756736723	sequence_feature	MODERATE	1.746	.	.	.	4.159	2.034	3.82	0.523	0.004	1	0	0	0
4	10099542	CA	C	177.64	WDR1	WD repeat domain 1	.	rs755251093	sequence_feature	MODERATE	1.139	.	.	.	27.77	27.837	23.692	1.242	0.004	2	2	0	0
4	10099542	C	CAA	156.73	WDR1	WD repeat domain 1	.	rs748635612	sequence_feature	MODERATE	1.236	.	.	.	2.8	1.82	2.261	0.801	0.431	0	2	0	0
4	10099542	C	CA	236.64	WDR1	WD repeat domain 1	.	.	sequence_feature	MODERATE	1.268	.	.	.	4.465	4.711	3.808	1.249	0.164	1	1	0	0
4	10099674	G	A	712.01	WDR1	WD repeat domain 1	.	rs62288520	sequence_feature	MODERATE	0.54	.	.	.	.	.	.	.	.	14	13	3	1
4	10099772	G	A	184.6	WDR1	WD repeat domain 1	.	rs62288521	sequence_feature	MODERATE	5.902	.	.	.	.	.	.	.	.	2	2	1	0
4	10099814	A	G	521.02	WDR1	WD repeat domain 1	.	rs2241482	sequence_feature	MODERATE	0.319	.	.	.	.	.	.	.	.	4	7	4	3
4	10099831	A	G	521.02	WDR1	WD repeat domain 1	.	rs2241483	sequence_feature	MODERATE	0.503	.	.	.	.	.	.	.	.	4	3	3	1
4	10100341	G	A	515.03	WDR1	WD repeat domain 1	.	rs55941493	sequence_feature	MODERATE	6.319	.	.	.	.	.	.	.	.	4	1	2	0
4	10100552	TCATAGCA	T	2654.6	WDR1	WD repeat domain 1	.	rs140772303	sequence_feature	MODERATE	5.996	.	.	.	.	.	.	.	.	1	1	0	0
4	10105567	A	G	5314.6	WDR1	WD repeat domain 1	p.Val61Ala	rs200525851	missense_variant	MODERATE	22.7	.	.	WD40-repeat-containing domain	0.454	0.381	0.383	0.996	1	0	1	0	0
4	25678199	A	G	143.8	SLC34A2	solute carrier family 34 member 2	p.Asp634Gly	rs6448389	missense_variant	MODERATE	16.89	Benign	not_specified	.	99.886	86.06	86.2	0.988	0.634	0	2	0	2
4	48636312	G	A	109.77	FRYL	FRY like transcription coactivator	p.Pro39Leu	.	missense_variant	MODERATE	27.2	.	.	.	.	.	.	.	.	1	0	0	0
4	54966830	G	A	192.98	GSX2	GS homeobox 2	p.Gly107Ser	rs13144341	missense_variant	MODERATE	16.82	.	.	.	100	99.749	99.885	0.458	0.059	2	1	2	1
4	103505961	C	T	3378.77	NFKB1	nuclear factor kappa B subunit 1	.	rs4648039	structural_interaction_variant	HIGH	4.327	.	.	.	2.363	1.826	1.511	1.212	0.003	0	3	0	0
4	103518700	A	G	2060.6	NFKB1	nuclear factor kappa B subunit 1	p.Met507Val	rs4648072	missense_variant	MODERATE	8.735	Likely_benign	not_provided	.	4.254	1.025	0.84	1.223	0.02	3	2	0	0
4	103522150	G	A	791.6	NFKB1	nuclear factor kappa B subunit 1	p.Arg579Lys	rs4648086	missense_variant	MODERATE	25	.	.	.	0.937	0.041	0.164	0.252	0	0	1	0	0
4	103527745	G	T	4360.77	NFKB1	nuclear factor kappa B subunit 1	p.Leu615Phe	rs149211506	missense_variant	MODERATE	16.41	.	.	.	0.286	0.261	0.203	1.291	0.131	1	0	0	0
4	103553372	C	T	418.77	MANBA	mannosidase beta	p.Val828Ile	rs75826658	missense_variant	MODERATE	26.5	Likely_benign	Beta-D-mannosidosis|not_provided	.	1.759	1.438	1.38	1.043	0.558	0	1	0	0
4	103557077	G	A	1827.77	MANBA	mannosidase beta	p.Thr701Met	rs2866413	missense_variant	MODERATE	9.398	Benign	Beta-D-mannosidosis|not_specified|not_provided	.	73.471	52.878	54.123	0.951	0.004	3	2	2	0
4	103611845	C	T	1693.77	MANBA	mannosidase beta	p.Val253Ile	rs227368	missense_variant	MODERATE	10.51	Benign	Beta-D-mannosidosis|not_specified|not_provided	.	49.345	44.674	44.138	1.022	0.209	3	2	0	1
4	110678925	T	C	7240.03	CFI	complement factor I	p.Thr308Ala	rs11098044	missense_variant	MODERATE	0.373	.	.	.	100	98.92	99.251	0.691	0	42	35	42	35
4	110681527	C	T	4807.6	CFI	complement factor I	p.Gly261Asp	rs112534524	missense_variant	MODERATE	10.24	Likely_benign	Atypical_hemolytic-uremic_syndrome_3|Atypical_hemolytic_uremic_syndrome	.	0.191	0.255	0.129	1.979	0	1	0	0	0
4	126238924	A	T	16736	FAT4	FAT atypical cadherin 4	p.Gln453Leu	rs6847454	missense_variant	MODERATE	11.39	Benign	not_specified	Cadherin-like|Cadherin-like	57.277	44.188	41.276	1.126	0	23	26	9	5
4	126239587	G	A	5711.6	FAT4	FAT atypical cadherin 4	p.Arg674His	rs759309740	missense_variant	MODERATE	11.96	.	.	Cadherin-like|Cadherin-like	0.01	0.007	0.004	1.618	0.483	0	1	0	0
4	126239986	C	T	19950	FAT4	FAT atypical cadherin 4	p.Ala807Val	rs1039808	missense_variant	MODERATE	22	Benign	not_specified	Cadherin-like	57.256	44.183	41.167	1.131	0	23	26	9	5
4	126240822	G	A	3888.77	FAT4	FAT atypical cadherin 4	p.Val1086Ile	rs376497691	missense_variant	MODERATE	23.1	.	.	Cadherin-like|Cadherin-like	0.001	0	0	0	1	0	1	0	0
4	126241224	T	A	1981.77	FAT4	FAT atypical cadherin 4	p.Ser1220Thr	rs181368820	missense_variant	MODERATE	23.4	.	.	Cadherin-like	0.143	0.069	0.403	0.171	0	0	1	0	0
4	126241335	C	G	4472.6	FAT4	FAT atypical cadherin 4	p.Gln1257Glu	rs36052762	missense_variant	MODERATE	18.33	Benign	not_specified	Cadherin-like|Cadherin-like	20.956	5.313	9.246	0.551	0	0	2	0	0
4	126241998	A	C	1541.6	FAT4	FAT atypical cadherin 4	p.Ile1478Leu	rs200565115	missense_variant	MODERATE	20.7	.	.	Cadherin-like|Cadherin-like	0.034	0.007	0.034	0.199	0.093	0	1	0	0
4	126370455	A	C	2521.6	FAT4	FAT atypical cadherin 4	p.Asn2764His	rs147281598	missense_variant	MODERATE	15.24	.	.	Cadherin-like|Cadherin conserved site|Cadherin-like	0.065	0.062	0.031	1.977	0.058	1	0	0	0
4	126370647	G	A	2621.6	FAT4	FAT atypical cadherin 4	p.Asp2828Asn	rs12508222	missense_variant	MODERATE	25.2	Benign	not_specified	Cadherin-like|Cadherin-like	18.432	1.356	4.463	0.294	0	1	1	0	0
4	126371814	C	T	4262.6	FAT4	FAT atypical cadherin 4	p.His3217Tyr	rs73849225	missense_variant	MODERATE	20.2	Benign	not_specified	Cadherin-like	26.695	8.604	7.495	1.162	0	0	4	0	0
4	126372469	C	T	6141.6	FAT4	FAT atypical cadherin 4	p.Ser3435Phe	.	missense_variant	MODERATE	25.9	.	.	Cadherin-like|Cadherin-like	.	.	.	.	.	0	1	0	0
4	126372742	G	A	21067	FAT4	FAT atypical cadherin 4	p.Gly3526Asp	rs1567047	missense_variant	MODERATE	27.9	Benign	not_specified	Cadherin-like	41.975	27.521	27.159	1.018	0.342	16	12	1	4
4	126372975	A	C	6440.6	FAT4	FAT atypical cadherin 4	p.Ile3604Leu	rs76491994	missense_variant	MODERATE	14.32	Benign/Likely_benign	not_specified|not_provided	Cadherin-like|Cadherin-like	2.991	1.101	1.208	0.911	0.272	2	0	0	0
4	126373018	C	T	7163.6	FAT4	FAT atypical cadherin 4	p.Thr3618Met	rs111423173	missense_variant	MODERATE	21.9	Likely_benign	not_specified	.	0.593	0.461	0.382	1.207	0.148	1	0	0	0
4	126373570	C	T	11304.8	FAT4	FAT atypical cadherin 4	p.Ser3802Phe	rs75380987	missense_variant	MODERATE	26.4	Benign	not_specified	.	4.485	4.256	3.672	1.166	0	4	4	0	0
4	126373789	G	A	20468	FAT4	FAT atypical cadherin 4	p.Ser3875Asn	rs12650153	missense_variant	MODERATE	19.05	Benign	not_specified	EGF-like calcium-binding domain|EGF-like domain|EGF-like calcium-binding domain|EGF-like domain	100	99.745	99.82	0.705	0.046	38	33	38	33
4	126389831	C	T	6894.6	FAT4	FAT atypical cadherin 4	p.Arg4024Trp	rs138019311	missense_variant	MODERATE	26	Conflicting_interpretations_of_pathogenicity	not_specified	Laminin G domain|Laminin G domain|Laminin G domain	0.593	0.482	0.407	1.186	0.181	2	0	0	0
4	126411082	A	G	3635.6	FAT4	FAT atypical cadherin 4	p.Met4371Val	rs139260545	missense_variant	MODERATE	6.859	.	.	Laminin G domain|Laminin G domain|Laminin G domain	0.147	0.028	0.121	0.227	0	1	0	0	0
4	126411872	A	T	4280.77	FAT4	FAT atypical cadherin 4	p.Asp4634Val	.	missense_variant	MODERATE	25.1	.	.	.	.	.	.	.	.	1	0	0	0
4	126412078	C	T	6110.6	FAT4	FAT atypical cadherin 4	p.His4703Tyr	rs772655000	missense_variant	MODERATE	23.6	.	.	.	.	.	.	.	.	0	1	0	0
4	126412106	C	G	5969.6	FAT4	FAT atypical cadherin 4	p.Ser4712Cys	rs147662558	missense_variant	MODERATE	23.9	Benign	not_specified	.	1.991	1.713	1.277	1.347	0	5	1	0	0
4	126412154	G	A	3519.6	FAT4	FAT atypical cadherin 4	p.Arg4728Lys	rs72675395	missense_variant	MODERATE	22.6	Benign	not_specified	.	2.196	1.823	1.59	1.15	0.032	1	0	0	0
4	126412891	C	T	5687.6	FAT4	FAT atypical cadherin 4	p.Pro4974Ser	rs1014867	missense_variant	MODERATE	13.32	Benign	not_specified	.	5.793	5.153	4.84	1.068	0.09	5	5	0	0
4	140811083	GC	G	232.8	MAML3	mastermind like transcriptional coactivator 3	p.Gln502fs	rs373804063	frameshift_variant	HIGH	27.3	.	.	.	81.671	72.946	74.834	0.907	0	0	3	0	3
4	140811085	TGCTGCTGCTGC	T	232.8	MAML3	mastermind like transcriptional coactivator 3	p.Gln499fs	rs58287721	frameshift_variant	HIGH	32	.	.	.	79.066	70.164	72.12	0.909	0	0	3	0	3
4	144621779	A	G	119.84	FREM3	FRAS1 related extracellular matrix 3	p.Val17Ala	rs55935372	missense_variant	MODERATE	8.826	.	.	.	33.879	27.711	27.414	1.015	0.931	0	1	0	1
4	147560457	TGGCGGCGGCGGC	T	151.06	POU4F2	POU class 4 homeobox 2	p.Gly64_Gly67del	rs771187205	disruptive_inframe_deletion	MODERATE	16.86	.	.	.	3.577	3.734	2.416	1.567	0.002	0	1	0	0
4	151199080	G	A	11594	LRBA	LPS responsive beige-like anchor protein	p.Ser2809Leu	rs2290846	missense_variant	MODERATE	22.6	Benign	not_specified	.	26.736	23.274	19.913	1.22	0	15	15	3	2
4	151207127	C	T	8492.03	LRBA	LPS responsive beige-like anchor protein	p.Ala2704Thr	rs3749574	missense_variant	MODERATE	18.78	Benign	not_specified	.	27.843	24.172	20.698	1.221	0	15	15	3	2
4	151207180	G	A	1570.77	LRBA	LPS responsive beige-like anchor protein	p.Thr2686Ile	rs202244838	missense_variant	MODERATE	17.02	Uncertain_significance	Common_variable_immunodeficiency_8,_with_autoimmunity|not_provided	.	0.082	0.058	0.042	1.361	0.426	0	1	0	0
4	151242409	T	G	2996.6	LRBA	LPS responsive beige-like anchor protein	p.Thr2533Pro	rs62346982	missense_variant	MODERATE	15.2	Conflicting_interpretations_of_pathogenicity	Common_variable_immunodeficiency_8,_with_autoimmunity|not_specified|not_provided	.	0.817	0.653	0.409	1.6	0	1	1	0	0
4	151520216	G	A	2538.6	LRBA	LPS responsive beige-like anchor protein	p.Arg1997Cys	rs35879351	missense_variant	MODERATE	33	Benign/Likely_benign	Common_variable_immunodeficiency_8,_with_autoimmunity|not_specified	.	3.526	2.69	2.373	1.137	0.016	2	2	0	0
4	151772021	T	C	5502.6	LRBA	LPS responsive beige-like anchor protein	p.Ile1287Val	rs118037378	missense_variant	MODERATE	8.501	Likely_benign	not_specified	.	0.142	0.034	0.296	0.116	0	2	0	0	0
4	151773593	G	C	7418.03	LRBA	LPS responsive beige-like anchor protein	p.Ala1090Gly	rs1782360	missense_variant	MODERATE	12.21	Benign	not_specified	.	26.748	8.058	12.66	0.605	0	9	5	0	1
4	151791682	T	C	1080.77	LRBA	LPS responsive beige-like anchor protein	p.Asn815Ser	rs140666848	missense_variant	MODERATE	23.1	Conflicting_interpretations_of_pathogenicity	Common_variable_immunodeficiency_8,_with_autoimmunity|Hirschsprung_disease_1|not_specified|not_provided	.	0.379	0.324	0.215	1.511	0.01	0	1	0	0
4	151793903	T	C	2823.6	LRBA	LPS responsive beige-like anchor protein	p.Ile724Val	rs72719663	missense_variant	MODERATE	16.12	Benign	Common_variable_immunodeficiency_8,_with_autoimmunity	.	2.864	2.492	2.098	1.193	0.002	2	4	0	0
4	151829580	T	C	2092.6	LRBA	LPS responsive beige-like anchor protein	p.Met467Val	rs116355217	missense_variant	MODERATE	22.1	Conflicting_interpretations_of_pathogenicity	Common_variable_immunodeficiency_8,_with_autoimmunity|not_specified|not_provided	.	0.398	0.283	0.208	1.363	0.062	1	0	0	0
4	178359960	G	C	1911.77	AGA	aspartylglucosaminidase	p.Thr149Ser	rs2228119	missense_variant	MODERATE	0.038	Benign	Aspartylglucosaminuria|not_specified|not_provided	.	99.995	97.698	98.268	0.748	0	4	2	4	2
4	187003729	C	G	5305.77	TLR3	toll like receptor 3	p.Leu297Val	rs35311343	missense_variant	MODERATE	23.1	Uncertain_significance	Herpes_simplex_encephalitis_1|Herpes_simplex_encephalitis_2	.	0.214	0.138	0.149	0.924	0.824	0	1	0	0
4	187004074	C	T	12665	TLR3	toll like receptor 3	.	rs3775291	structural_interaction_variant	HIGH	24	Benign/Likely_benign,_protective	Human_immunodeficiency_virus_type_1,_susceptibility_to|Herpes_simplex_encephalitis_2|not_specified	.	34.046	27.794	27.925	0.994	0.738	28	22	4	1
4	187004217	C	T	16782	TLR3	toll like receptor 3	.	rs3775290	structural_interaction_variant	HIGH	6.904	Benign	not_specified	.	34.919	29.463	30.234	0.964	0.05	18	17	3	3
4	187004329	A	G	4437.6	TLR3	toll like receptor 3	p.Ser497Gly	rs369886993	missense_variant	MODERATE	0.003	Uncertain_significance	Herpes_simplex_encephalitis_1	.	0.001	0.007	0.008	0.906	1	0	1	0	0
5	1009294	C	T	115.6	NKD2	NKD inhibitor of WNT signaling pathway 2	p.Ala9Val	.	missense_variant&splice_region_variant	MODERATE	18.3	.	.	.	.	.	.	.	.	0	1	0	0
5	1009302	G	C	115.6	NKD2	NKD inhibitor of WNT signaling pathway 2	p.Ala12Pro	.	missense_variant	MODERATE	22.4	.	.	.	.	.	.	.	.	0	1	0	0
5	1254594	C	T	1956.6	TERT	telomerase reverse transcriptase	p.Ala1062Thr	rs35719940	missense_variant	MODERATE	0.079	Conflicting_interpretations_of_pathogenicity,_risk_factor	Aplastic_anemia|Idiopathic_fibrosing_alveolitis,_chronic_form|Dyskeratosis_congenita,_autosomal_dominant,_2|Leukemia,_acute_myeloid,_susceptibility_to|not_specified|Dyskeratosis_Congenita,_Recessive	.	2.172	2.16	1.187	1.838	0	1	0	0	0
5	1279516	C	G	134.77	TERT	telomerase reverse transcriptase	p.Gly674Arg	.	missense_variant	MODERATE	0.027	.	.	Reverse transcriptase domain	.	.	.	.	.	0	1	0	0
5	1293767	G	A	127.77	TERT	telomerase reverse transcriptase	p.His412Tyr	rs34094720	missense_variant	MODERATE	17.17	Conflicting_interpretations_of_pathogenicity	Aplastic_anemia|Idiopathic_fibrosing_alveolitis,_chronic_form|Dyskeratosis_congenita,_autosomal_dominant,_2|Dyskeratosis_congenita,_autosomal_recessive,_4|Pulmonary_fibrosis_and/or_bone_marrow_failure,_telomere-related,_1|not_specified|Dyskeratosis_Congenita,_Recessive|not_provided	.	0.459	0.391	0.325	1.207	0.441	1	0	0	0
5	1294166	C	T	11737.6	TERT	telomerase reverse transcriptase	p.Ala279Thr	rs61748181	missense_variant	MODERATE	7.269	Benign	Aplastic_anemia|Idiopathic_fibrosing_alveolitis,_chronic_form|Dyskeratosis_congenita,_autosomal_dominant,_2|not_specified|Dyskeratosis_Congenita,_Recessive	.	2.902	2.17	2.252	0.963	0.655	2	2	0	0
5	14665053	A	G	151.77	OTULIN	OTU deubiquitinase with linear linkage specificity	p.Gln40Arg	rs750815369	missense_variant	MODERATE	14.97	.	.	.	.	.	0	nan	1	1	0	0	0
5	14681593	G	T	2097.77	OTULIN	OTU deubiquitinase with linear linkage specificity	p.Gln115His	rs147790160	missense_variant	MODERATE	15.74	.	.	.	0.736	0.787	0.652	1.208	0.057	1	0	0	0
5	34945012	G	A	1938.77	DNAJC21	DnaJ heat shock protein family (Hsp40) member C21	p.Val342Met	rs144600070	missense_variant	MODERATE	26.6	.	.	Matrin/U1-C-like, C2H2-type zinc finger	0.532	0.509	0.312	1.635	0	0	2	0	0
5	34954704	G	A	1107.77	DNAJC21	DnaJ heat shock protein family (Hsp40) member C21	p.Arg539Gln	rs146933471	missense_variant	MODERATE	33	.	.	Zinc finger C2H2-type|Zinc finger C2H2-type	0.053	0.062	0.029	2.146	0.044	0	1	0	0
5	34954770	A	G	4632.6	DNAJC21	DnaJ heat shock protein family (Hsp40) member C21	p.Asn561Ser	rs35999194	missense_variant	MODERATE	12.71	.	.	.	1.644	1.294	1.059	1.225	0.009	0	1	0	0
5	35861068	T	C	10642	IL7R	interleukin 7 receptor	p.Ile66Thr	rs1494558	missense_variant	MODERATE	12.07	Benign	Severe_combined_immunodeficiency,_autosomal_recessive,_T_cell-negative,_B_cell-positive,_NK_cell-positive|not_specified|Severe_Combined_Immune_Deficiency	.	75.289	65.472	61.609	1.182	0	40	30	20	14
5	35871190	G	A	8651.03	IL7R	interleukin 7 receptor	p.Val138Ile	rs1494555	missense_variant	MODERATE	0.235	Benign	Severe_combined_immunodeficiency,_autosomal_recessive,_T_cell-negative,_B_cell-positive,_NK_cell-positive|not_specified|Severe_Combined_Immune_Deficiency	Fibronectin type III|Fibronectin type III	87.78	67.454	63.732	1.179	0	40	30	22	14
5	35874575	C	T	14240	IL7R	interleukin 7 receptor	p.Thr244Ile	rs6897932	missense_variant	MODERATE	8.267	Benign	not_specified|Severe_Combined_Immune_Deficiency	.	26.321	23.982	23.16	1.047	0.023	16	11	1	2
5	35874596	T	C	606.77	IL7R	interleukin 7 receptor	p.Phe251Ser	.	missense_variant	MODERATE	21.9	.	.	.	.	.	.	.	.	0	1	0	0
5	35874604	G	A	460.77	IL7R	interleukin 7 receptor	p.Ala254Thr	rs137868226	missense_variant	MODERATE	14.59	Uncertain_significance	Severe_combined_immunodeficiency,_autosomal_recessive,_T_cell-negative,_B_cell-positive,_NK_cell-positive|not_specified|Severe_Combined_Immune_Deficiency	.	0.082	0.014	0.015	0.905	1	0	1	0	0
5	35876251	A	C	9659.77	IL7R	interleukin 7 receptor	p.Asn348Thr	rs41270321	missense_variant	MODERATE	0.001	Benign	Severe_combined_immunodeficiency,_autosomal_recessive,_T_cell-negative,_B_cell-positive,_NK_cell-positive|not_specified	.	1.575	1.19	1.014	1.176	0.042	1	3	0	1
5	35876274	A	G	15268	IL7R	interleukin 7 receptor	p.Ile356Val	rs3194051	missense_variant	MODERATE	7.23	Benign	not_specified|Severe_Combined_Immune_Deficiency	.	34.767	26.584	23.694	1.166	0	30	14	6	3
5	35876449	C	T	5604.6	IL7R	interleukin 7 receptor	p.Thr414Met	rs2229232	missense_variant	MODERATE	5.547	Benign/Likely_benign	Severe_combined_immunodeficiency,_autosomal_recessive,_T_cell-negative,_B_cell-positive,_NK_cell-positive|not_specified|Severe_Combined_Immune_Deficiency	.	3.528	0.702	1.046	0.668	0	2	0	0	0
5	35876524	C	G	7073.6	IL7R	interleukin 7 receptor	p.Thr439Ser	rs148931962	missense_variant	MODERATE	10.42	.	.	.	0.052	0.049	0.035	1.376	0.365	1	0	0	0
5	39311336	A	T	624.77	C9	complement C9	p.Phe338Leu	rs141600725	missense_variant	MODERATE	25.3	.	.	Membrane attack complex component/perforin (MACPF) domain|Membrane attack complex component/perforin domain, conserved site|Membrane attack complex component/perforin (MACPF) domain|Membrane attack complex component/perforin (MACPF) domain	0.179	0.193	0.099	1.941	0.002	0	1	0	0
5	39331786	T	C	4443.6	C9	complement C9	p.Ile203Val	rs13361416	missense_variant	MODERATE	0.026	.	.	Membrane attack complex component/perforin (MACPF) domain	10.212	1.039	0.864	1.205	0.031	1	0	0	0
5	39331894	G	A	2756.77	C9	complement C9	p.Pro167Ser	rs34882957	missense_variant	MODERATE	23.9	risk_factor	Macular_degeneration,_age-related,_15	Membrane attack complex component/perforin (MACPF) domain	0.805	0.736	0.506	1.458	0	1	0	0	0
5	39364554	G	A	20285	C9	complement C9	p.Arg5Trp	rs700233	missense_variant	MODERATE	0.26	Benign	not_specified	.	41.432	38.217	35.902	1.104	0	30	22	11	5
5	40936541	T	C	2035.77	C7	complement C7	p.Cys128Arg	rs2271708	missense_variant	MODERATE	24.5	.	.	Membrane attack complex component/perforin (MACPF) domain	10.789	0.947	2.647	0.351	0	2	0	0	0
5	40945362	TACGTCGACAGA	T	567.73	C7	complement C7	p.Ser212fs	rs770367814	frameshift_variant	HIGH	23.2	.	.	.	0.023	0.044	0.008	5.232	0.002	1	0	0	0
5	40955561	G	C	14905	C7	complement C7	p.Ser389Thr	rs1063499	missense_variant	MODERATE	20.6	.	.	Membrane attack complex component/perforin (MACPF) domain|Membrane attack complex component/perforin (MACPF) domain|Membrane attack complex component/perforin (MACPF) domain	59.796	57.928	57.504	1.018	0.322	35	32	21	17
5	40959622	C	A	4335.6	C7	complement C7	p.Arg521Ser	rs121964920	missense_variant	MODERATE	23.7	Pathogenic	Complement_component_7_deficiency|C7_and_C6_deficiency,_combined_subtotal|not_provided	.	0.421	0.401	0.222	1.806	0	1	0	0	0
5	40964852	A	C	15793	C7	complement C7	p.Thr587Pro	rs13157656	missense_variant	MODERATE	10.14	.	.	Sushi/SCR/CCP domain|Sushi/SCR/CCP domain|Sushi/SCR/CCP domain|Sushi/SCR/CCP domain	37.513	22.347	24.139	0.904	0	18	14	1	3
5	40964885	A	T	18153	C7	complement C7	p.Thr598Ser	rs60714178	missense_variant	MODERATE	15.37	.	.	Sushi/SCR/CCP domain|Sushi/SCR/CCP domain|Sushi/SCR/CCP domain|Sushi/SCR/CCP domain	16.096	13.242	11.513	1.173	0	10	8	0	3
5	41155088	T	C	3225.6	C6	complement C6	p.Asp696Gly	rs41271067	missense_variant	MODERATE	22.7	.	.	Sushi/SCR/CCP domain|Sushi/SCR/CCP domain|Sushi/SCR/CCP domain|Sushi/SCR/CCP domain	1.191	1.046	0.678	1.548	0	1	0	0	0
5	41161898	C	T	4521.6	C6	complement C6	p.Gly452Glu	rs142896559	missense_variant	MODERATE	22.9	.	.	Membrane attack complex component/perforin (MACPF) domain|Membrane attack complex component/perforin (MACPF) domain|Membrane attack complex component/perforin (MACPF) domain	0.667	0.489	0.492	0.993	1	0	1	0	0
5	41186186	T	G	3632.6	C6	complement C6	p.Asn238His	rs115613673	missense_variant	MODERATE	20.2	.	.	Membrane attack complex component/perforin (MACPF) domain	0.26	0.275	0.187	1.474	0.024	0	2	0	0
5	41186248	A	G	3701.6	C6	complement C6	p.Ile217Thr	rs147018902	missense_variant	MODERATE	17.23	.	.	Membrane attack complex component/perforin (MACPF) domain	0.13	0.117	0.065	1.809	0.03	0	1	0	0
5	41199959	G	T	14689	C6	complement C6	p.Ala119Glu	rs1801033	missense_variant	MODERATE	16.55	Benign	not_specified	.	63.499	61.817	59.138	1.119	0	40	33	17	12
5	43509348	T	A	115.84	C5orf34	chromosome 5 open reading frame 34	p.Thr32Ser	rs6872851	missense_variant	MODERATE	20.6	.	.	.	100	99.856	99.877	0.85	0.465	0	1	0	1
5	60628153	GGGCGGC	G	166.1	ZSWIM6	zinc finger SWIM-type containing 6	p.Gly24_Gly25del	rs1208171207	disruptive_inframe_deletion	MODERATE	17.89	Benign	not_specified	.	1.739	0	1.794	0	1	1	0	1	0
5	67522722	C	T	14671	PIK3R1	phosphoinositide-3-kinase regulatory subunit 1	.	rs706713	structural_interaction_variant	HIGH	1.313	Benign/Likely_benign	not_specified	.	69.969	27.43	31.7	0.814	0	16	16	4	4
5	67588148	G	A	7713.6	PIK3R1	phosphoinositide-3-kinase regulatory subunit 1	p.Met326Ile	rs3730089	missense_variant	MODERATE	20.7	Benign/Likely_benign	not_specified|not_provided	PI3K p85 subunit, N-terminal SH2 domain	38.403	17.499	17.814	0.979	0.342	8	4	0	0
5	67589188	C	T	1701.6	PIK3R1	phosphoinositide-3-kinase regulatory subunit 1	.	rs3730090	protein_protein_contact	HIGH	12.75	Benign/Likely_benign	SHORT_syndrome|Agammaglobulinemia_7,_autosomal_recessive|Immunodeficiency_36|not_specified	.	17.518	6.274	5.24	1.211	0	1	0	0	0
5	77335015	G	T	1196.77	AP3B1	adaptor related protein complex 3 subunit beta 1	p.Phe887Leu	rs139344924	missense_variant	MODERATE	22.5	Conflicting_interpretations_of_pathogenicity	Hermansky-Pudlak_syndrome|Hermansky_Pudlak_syndrome_2|not_specified	AP-3 complex subunit beta, C-terminal domain|AP-3 complex subunit beta, C-terminal domain	1.293	1.039	0.758	1.374	0	0	1	0	0
5	77396835	TTTC	T	2608.6	AP3B1	adaptor related protein complex 3 subunit beta 1	p.Lys804del	rs199702315	disruptive_inframe_deletion	MODERATE	17.13	Benign/Likely_benign	Hermansky-Pudlak_syndrome|Hermansky_Pudlak_syndrome_2|not_specified	.	1.921	1.544	1.345	1.15	0.063	1	0	0	0
5	77409637	G	A	8490.6	AP3B1	adaptor related protein complex 3 subunit beta 1	p.Arg730Trp	rs141102178	missense_variant	MODERATE	16.5	Uncertain_significance	Hermansky-Pudlak_syndrome|Hermansky_Pudlak_syndrome_2	AP-3 complex subunit beta 1, serine-rich domain	0.066	0.034	0.048	0.715	0.692	0	1	0	0
5	77425028	A	T	21571	AP3B1	adaptor related protein complex 3 subunit beta 1	p.Val585Glu	rs6453373	missense_variant	MODERATE	21.6	Benign	Hermansky-Pudlak_syndrome|not_specified	.	95.457	90.642	85.832	1.599	0	23	12	21	11
5	79950699	TGCAGCGGCTGCAGCGGCC	T	926.73	MSH3	mutS homolog 3	p.Ala55_Ala60del	rs201874762	disruptive_inframe_deletion	MODERATE	10.56	.	.	.	34.035	25.958	24.648	1.072	0.006	1	1	1	0
5	79950727	G	GCAGCGCCCC	165.74	MSH3	mutS homolog 3	p.Ala68_Pro69insProProAla	rs747419370	disruptive_inframe_insertion	MODERATE	15.55	Uncertain_significance	not_specified	.	0.812	0.21	0.954	0.219	0	0	1	0	0
5	79950741	GCCCCCAGCT	G	656.73	MSH3	mutS homolog 3	p.Pro67_Pro69del	rs144629981	conservative_inframe_deletion	MODERATE	13.67	Benign	not_specified	.	44.329	40.268	30.636	1.526	0	1	1	1	1
5	79950781	A	G	467.77	MSH3	mutS homolog 3	p.Ile79Val	rs1650697	missense_variant&splice_region_variant	MODERATE	9.164	Benign	not_specified	.	96.713	88.754	85.65	1.322	0.002	1	1	1	1
5	94820481	T	C	2320.6	TTC37	tetratricopeptide repeat domain 37	p.Thr1334Ala	rs186169356	missense_variant	MODERATE	22.2	.	.	.	0.084	0.007	0.017	0.407	0.731	0	1	0	0
5	94826655	C	A	9130.03	TTC37	tetratricopeptide repeat domain 37	p.Arg1296Ser	rs2303650	missense_variant	MODERATE	22.8	.	.	.	39.5	18.619	17.823	1.055	0.016	15	7	2	1
5	94839528	C	G	1692.77	TTC37	tetratricopeptide repeat domain 37	p.Glu1069Asp	rs143346257	missense_variant	MODERATE	22.5	Uncertain_significance	not_provided	Tetratricopeptide repeat-containing domain	0.31	0.289	0.155	1.863	0	0	1	0	0
5	94856501	A	T	131.6	TTC37	tetratricopeptide repeat domain 37	p.Met678Lys	.	missense_variant	MODERATE	22.7	.	.	.	.	.	.	.	.	0	2	0	0
5	94856504	A	T	141.77	TTC37	tetratricopeptide repeat domain 37	p.Leu677His	.	missense_variant	MODERATE	26.8	.	.	.	.	.	.	.	.	0	2	0	0
5	94861118	G	C	9000.03	TTC37	tetratricopeptide repeat domain 37	p.Leu437Val	rs17084873	missense_variant	MODERATE	15.85	.	.	Tetratricopeptide repeat-containing domain	40.699	19.322	18.783	1.036	0.108	15	7	2	1
5	94882781	G	A	4225.6	TTC37	tetratricopeptide repeat domain 37	p.Ala25Val	rs771387837	missense_variant	MODERATE	22.6	.	.	Tetratricopeptide repeat-containing domain	0.017	0.007	0.005	1.253	0.566	1	0	0	0
5	98109838	A	C	191.93	RGMB	repulsive guidance molecule BMP co-receptor b	p.Ser63Arg	rs2662263	missense_variant	MODERATE	15.79	.	.	.	100	98.214	98.669	0.742	0.528	2	0	2	0
5	112824039	T	C	166.1	MCC	MCC regulator of WNT signaling pathway	p.Ser25Gly	rs348942	missense_variant	MODERATE	11.64	.	.	.	86.187	66.06	68.891	0.879	0	2	1	2	1
5	112824048	T	TGCC	305.04	MCC	MCC regulator of WNT signaling pathway	p.Gly21dup	rs35336557	conservative_inframe_insertion	MODERATE	13.8	.	.	.	45.667	18.324	31.968	0.477	0	2	1	2	0
5	112824048	T	TGTC	119.14	MCC	MCC regulator of WNT signaling pathway	p.Gly21_Ser22insAsp	.	conservative_inframe_insertion	MODERATE	.	.	.	.	.	.	.	.	.	1	0	1	0
5	138856982	C	T	14223.6	TMEM173	stimulator of interferon response cGAMP interactor 1	p.Arg293Gln	rs7380824	missense_variant	MODERATE	31	.	.	Stimulator of interferon genes protein, C-terminal	41.72	17.657	21.45	0.785	0	11	14	0	1
5	138857919	T	C	34735	TMEM173	stimulator of interferon response cGAMP interactor 1	p.His232Arg	rs1131769	missense_variant	MODERATE	13.47	Benign	not_specified	Stimulator of interferon genes protein, C-terminal	90.688	87.091	87.598	0.955	0.074	42	35	32	25
5	138857925	C	G	23395.6	TMEM173	stimulator of interferon response cGAMP interactor 1	p.Gly230Ala	rs78233829	missense_variant	MODERATE	0.993	.	.	Stimulator of interferon genes protein, C-terminal	41.899	17.419	21.394	0.775	0	11	14	0	1
5	138861078	C	T	10467.6	TMEM173	stimulator of interferon response cGAMP interactor 1	p.Arg71His	rs11554776	missense_variant	MODERATE	13.5	.	.	.	41.604	14.864	19.739	0.71	0	11	14	0	1
5	140237387	T	G	184	PCDHA10	protocadherin alpha 10	p.Val585Gly	rs251364	missense_variant	MODERATE	6.733	.	.	.	68.36	62.562	61.425	1.049	0.007	1	0	1	0
5	140256675	G	T	124.6	PCDHA12	protocadherin alpha 12	p.Ala540Ser	rs201209762	missense_variant	MODERATE	11.14	.	.	.	0.972	0.386	0.366	1.054	0.716	1	0	0	0
5	140256774	G	C	137.77	PCDHA12	protocadherin alpha 12	p.Ala573Pro	rs370743077	missense_variant	MODERATE	6.22	.	.	.	0.006	0.007	0.003	2.349	0.376	0	1	0	0
5	140256870	G	T	1459.77	PCDHA12	protocadherin alpha 12	p.Ala605Ser	rs76220347	missense_variant	MODERATE	23.9	.	.	.	0.559	0.629	0.389	1.62	0	1	1	0	0
5	140580931	C	G	166.1	PCDHB11	protocadherin beta 11	p.Asp528Glu	rs799834	missense_variant	MODERATE	0.467	.	.	Cadherin-like|Cadherin-like|Cadherin-like	71.008	45.588	46.294	0.972	0.099	1	0	1	0
5	140580941	G	A	166.1	PCDHB11	protocadherin beta 11	p.Gly532Ser	rs138686663	missense_variant	MODERATE	8.696	.	.	Cadherin-like|Cadherin-like|Cadherin-like	0.391	0.443	0.178	2.499	0	1	0	1	0
5	140626566	A	C	115.6	PCDHB15	protocadherin beta 15	p.Ser474Arg	rs618506	missense_variant	MODERATE	13.9	.	.	Cadherin-like|Cadherin-like	50.147	22.744	26.121	0.833	0	0	1	0	0
5	147207616	G	A	4115.6	SPINK1	serine peptidase inhibitor Kazal type 1	p.Pro55Ser	rs111966833	missense_variant	MODERATE	0.001	Conflicting_interpretations_of_pathogenicity	Hereditary_pancreatitis|not_specified|not_provided	Kazal domain|Kazal domain|Kazal domain|Kazal domain	0.651	0.608	0.439	1.388	0.005	0	1	0	0
5	147207621	G	C	4364.77	SPINK1	serine peptidase inhibitor Kazal type 1	p.Thr53Ser	.	missense_variant	MODERATE	16.08	.	.	Kazal domain|Kazal domain|Kazal domain|Kazal domain	.	.	.	.	.	1	0	0	0
5	147466001	G	A	2569.6	SPINK5	serine peptidase inhibitor Kazal type 5	p.Asp106Asn	rs17860502	missense_variant	MODERATE	13.53	Benign/Likely_benign	Netherton_syndrome|not_specified	.	12.407	3.252	4.633	0.692	0	5	4	0	0
5	147475386	A	G	7335.03	SPINK5	serine peptidase inhibitor Kazal type 5	p.Gln267Arg	rs6892205	missense_variant	MODERATE	0.001	Benign	Netherton_syndrome|not_specified	.	70.865	50.864	53.325	0.906	0	23	25	8	8
5	147477551	C	T	7269.03	SPINK5	serine peptidase inhibitor Kazal type 5	p.Ala335Val	rs34482796	missense_variant	MODERATE	15.97	Benign	Netherton_syndrome|not_specified	.	70.173	49.199	52.166	0.888	0	23	26	8	8
5	147480027	G	A	12861	SPINK5	serine peptidase inhibitor Kazal type 5	p.Ser368Asn	rs2303063	missense_variant	MODERATE	12.07	Benign	Netherton_syndrome|not_specified	.	69.991	48.972	52.163	0.88	0	25	26	8	8
5	147480080	G	A	6434.77	SPINK5	serine peptidase inhibitor Kazal type 5	p.Asp386Asn	rs2303064	missense_variant	MODERATE	19.98	Benign	Netherton_syndrome|not_specified	.	50.368	17.686	20.612	0.828	0	14	11	2	1
5	147480955	A	G	4807.03	SPINK5	serine peptidase inhibitor Kazal type 5	p.Lys420Glu	rs2303067	missense_variant	MODERATE	14.23	Benign	SPINK5_POLYMORPHISM|Netherton_syndrome|not_specified	.	70.044	49.022	52.252	0.879	0	24	25	8	8
5	147494001	G	A	1138.77	SPINK5	serine peptidase inhibitor Kazal type 5	p.Gly655Asp	rs142227576	missense_variant	MODERATE	28.4	Conflicting_interpretations_of_pathogenicity	Netherton_syndrome|not_provided	.	0.435	0.379	0.255	1.484	0.007	0	1	0	0
5	147498019	G	A	9337.03	SPINK5	serine peptidase inhibitor Kazal type 5	p.Arg711Gln	rs3777134	missense_variant	MODERATE	14.97	Benign	Netherton_syndrome|not_specified	.	74.192	59.275	59.385	0.995	0.794	31	30	14	15
5	147499891	G	T	4497.6	SPINK5	serine peptidase inhibitor Kazal type 5	p.Glu825Asp	rs2303070	missense_variant	MODERATE	14.18	Benign	Netherton_syndrome|not_specified	.	32.146	10.176	13.086	0.752	0	10	8	0	0
5	147506583	A	G	1626.6	SPINK5	serine peptidase inhibitor Kazal type 5	p.Lys999Glu	rs3188691	missense_variant	MODERATE	9.369	Conflicting_interpretations_of_pathogenicity	Netherton_syndrome	.	2.342	0.331	0.247	1.344	0.059	0	2	0	0
5	147506593	A	G	2354.6	SPINK5	serine peptidase inhibitor Kazal type 5	p.His1002Arg	rs17705005	missense_variant	MODERATE	10.13	Benign/Likely_benign	Netherton_syndrome	.	3.309	2.608	2.394	1.092	0.105	5	4	0	0
5	149513213	G	A	112.77	PDGFRB	platelet derived growth factor receptor beta	.	.	structural_interaction_variant	HIGH	8.509	.	.	.	.	.	.	.	.	0	1	0	0
5	156675985	G	A	5481.6	ITK	IL2 inducible T cell kinase	p.Val587Ile	rs56005928	missense_variant	MODERATE	8.998	Benign/Likely_benign	Lymphoproliferative_syndrome_1|not_provided	Serine-threonine/tyrosine-protein kinase, catalytic domain|Serine-threonine/tyrosine-protein kinase, catalytic domain|Protein kinase domain|Tyrosine-protein kinase, catalytic domain	0.31	0.399	0.402	0.992	1	2	2	0	0
5	158743788	C	A	3677.6	IL12B	interleukin 12B	.	rs3213119	structural_interaction_variant	HIGH	25	Benign/Likely_benign	Immunodeficiency_29|Familial_Atypical_Mycobacteriosis,_Autosomal_Recessive	Fibronectin type III|Fibronectin type III	3.002	2.592	2.042	1.277	0	0	2	0	0
5	158743818	T	C	2003.6	IL12B	interleukin 12B	p.Arg288Gly	rs776481806	missense_variant	MODERATE	11.71	.	.	Fibronectin type III|Fibronectin type III	0.005	0	0.004	0	1	0	1	0	0
5	169111345	C	T	20620.8	DOCK2	dedicator of cytokinesis 2	p.Thr251Met	rs78243868	missense_variant	MODERATE	3.544	Benign	Immunodeficiency_40	Dedicator of cytokinesis, N-terminal domain	2.492	1.121	0.912	1.232	0.012	0	2	0	0
5	169410092	G	A	1614.77	DOCK2	dedicator of cytokinesis 2	p.Met940Ile	.	missense_variant	MODERATE	24.3	.	.	.	.	.	.	.	.	0	1	0	0
5	169483706	C	T	6983.6	DOCK2	dedicator of cytokinesis 2	.	rs17647491	structural_interaction_variant	HIGH	6.347	Benign	Immunodeficiency_40	.	1.853	1.736	1.205	1.449	0	2	3	0	0
5	172660192	C	A	2941.6	NKX2-5	NK2 homeobox 5	p.Ala119Ser	rs137852684	missense_variant	MODERATE	16.52	Conflicting_interpretations_of_pathogenicity	Hypothyroidism,_congenital,_nongoitrous,_5|Atrial_septal_defect_7_with_or_without_atrioventricular_conduction_defects|not_specified|Cardiovascular_phenotype	.	0.241	0.159	0.087	1.834	0.018	1	1	0	0
5	176637576	T	C	169.78	NSD1	nuclear receptor binding SET domain protein 1	p.Ser726Pro	rs28932178	missense_variant	MODERATE	14.58	Benign	Sotos_syndrome|Weaver_syndrome|History_of_neurodevelopmental_disorder|not_specified	.	51.73	17.167	20.426	0.807	0	1	0	1	0
5	176831826	C	G	16500	F12	coagulation factor XII	p.Ala207Pro	rs17876030	missense_variant	MODERATE	12.56	Benign	Factor_XII_deficiency_disease|not_specified|Hereditary_Angioedema	EGF-like domain|EGF-like, conserved site|EGF-like, conserved site|EGF-like domain|EGF-like calcium-binding domain|EGF-like domain	98.669	97.271	94.776	1.964	0	40	35	38	31
5	176885178	A	G	156.98	DBN1	drebrin 1	p.Ser555Pro	rs28538572	missense_variant	MODERATE	16.95	.	.	.	100	99.922	99.967	0.421	0.017	1	2	1	2
5	176940361	A	T	576.77	DDX41	DEAD-box helicase 41	p.Val408Asp	.	missense_variant	MODERATE	32	.	.	Helicase, C-terminal|Helicase superfamily 1/2, ATP-binding domain	.	.	.	.	.	0	3	0	0
6	3077141	T	C	19239	RIPK1	receptor interacting serine/threonine kinase 1	.	rs2272990	structural_interaction_variant	HIGH	10.94	.	.	.	96.175	93.787	91.196	1.457	0	20	10	18	10
6	3111166	C	T	4380.6	RIPK1	receptor interacting serine/threonine kinase 1	p.Ala569Val	rs55861377	missense_variant	MODERATE	9.055	.	.	.	2.21	1.956	1.654	1.186	0.007	2	0	0	0
6	7211818	G	A	169.78	RREB1	ras responsive element binding protein 1	p.Gly195Arg	rs1334576	missense_variant	MODERATE	13.95	.	.	.	56.909	41.255	45.052	0.857	0	1	0	1	0
6	15523448	G	A	269.77	DTNBP1	dystrobrevin binding protein 1	p.Pro272Ser	rs17470454	missense_variant&splice_region_variant	MODERATE	20.5	Benign/Likely_benign	Hermansky-Pudlak_syndrome|not_specified	.	5.929	4.43	4.235	1.048	0.261	1	0	0	0
6	18256625	A	G	148.77	DEK	DEK proto-oncogene	p.Val140Ala	rs17336208	missense_variant	MODERATE	0.126	.	.	.	22.869	4.271	6.306	0.663	0	1	0	0	0
6	32497917	C	A	155.1	HLA-DRB5	major histocompatibility complex, class II, DR beta 5	p.Ala29Ser	rs71549220	missense_variant	MODERATE	13.96	.	.	.	6.916	6.687	6.845	0.975	0.491	0	1	0	1
6	32497961	T	A	220.6	HLA-DRB5	major histocompatibility complex, class II, DR beta 5	p.Lys14Met	rs1064587	missense_variant	MODERATE	14.16	.	.	.	7.077	2.708	3.019	0.894	0.06	0	1	0	0
6	32497962	T	C	220.6	HLA-DRB5	major histocompatibility complex, class II, DR beta 5	p.Lys14Glu	rs701884	missense_variant	MODERATE	15.32	.	.	.	53.648	33.948	38.215	0.831	0	0	1	0	0
6	32557435	A	C	215	HLA-DRB1	major histocompatibility complex, class II, DR beta 1	p.Ser29Ala	rs9270299	missense_variant	MODERATE	5.5	.	.	.	91.029	87.695	84.368	1.321	0	0	2	0	2
6	34392928	T	C	288.77	RPS10-NUDT3	RPS10-NUDT3 readthrough	p.Lys24Arg	rs201147592	missense_variant	MODERATE	27.7	Likely_benign	Diamond-Blackfan_anemia	Plectin/S10, N-terminal	0.141	0	0.036	0	0.01	1	0	0	0
6	37138220	C	G	211.01	PIM1	Pim-1 proto-oncogene, serine/threonine kinase	p.His48Asp	rs262936	missense_variant	MODERATE	15.93	.	.	.	38.903	27.96	27.889	1.004	0.937	2	3	2	1
6	45390445	ACAG	A	154.6	RUNX2	RUNX family transcription factor 2	p.Gln65del	rs776245966	disruptive_inframe_deletion	MODERATE	18.45	.	.	.	0.372	0.08	0.187	0.426	0.006	1	0	0	0
6	45390466	ACAG	A	166.1	RUNX2	RUNX family transcription factor 2	p.Gln71del	rs757640364	conservative_inframe_deletion	MODERATE	17.48	.	.	.	0.165	0.152	0.139	1.091	0.678	0	1	0	1
6	51663175	C	CA	102.14	PKHD1	PKHD1 ciliary IPT domain containing fibrocystin/polyductin	.	rs386407053	sequence_feature	MODERATE	0.915	.	.	.	.	.	.	.	.	0	1	0	1
6	52101739	T	C	4781.6	IL17F	interleukin 17F	p.His161Arg	rs763780	missense_variant	MODERATE	6.91	Benign	Familial_Candidiasis,_Dominant	.	14.899	5.704	6.78	0.832	0	2	3	0	0
6	52101758	C	T	7826.6	IL17F	interleukin 17F	p.Val155Ile	rs11465553	missense_variant	MODERATE	25.2	Benign/Likely_benign	Candidiasis,_familial,_6|Familial_Candidiasis,_Dominant	.	4.536	3.433	3.015	1.144	0.005	4	6	0	0
6	52101844	T	C	7246.6	IL17F	interleukin 17F	p.Glu126Gly	rs2397084	missense_variant	MODERATE	28.2	Benign	not_specified|Familial_Candidiasis,_Dominant	.	9.577	8.048	6.565	1.246	0	6	5	0	0
6	57244780	G	A	119.84	PRIM2	DNA primase subunit 2	.	rs5011403	structural_interaction_variant	HIGH	19.62	.	.	.	50	49.989	49.945	1.002	0.941	0	1	0	1
6	66204945	G	A	486.77	EYS	eyes shut homolog	p.Thr120Met	rs12193967	missense_variant	MODERATE	6.815	Benign/Likely_benign	not_specified|Retinitis_Pigmentosa,_Recessive|not_provided	.	26.353	20.602	20.879	0.983	0.43	2	5	1	3
6	83880167	C	T	13474	PGM3	phosphoglucomutase 3	p.Asp494Asn	rs473267	missense_variant	MODERATE	15.59	.	.	.	56.411	28.051	27.338	1.036	0.062	18	15	6	4
6	84303230	T	C	528.6	SNAP91	synaptosome associated protein 91	p.Thr555Ala	rs41271579	missense_variant	MODERATE	10.72	.	.	.	0.727	0.461	0.451	1.022	0.918	1	0	0	0
6	90660581	C	T	10921.6	BACH2	BTB domain and CNC homolog 2	p.Gly415Glu	rs149898769	missense_variant	MODERATE	21.5	.	.	.	0.442	0.409	0.235	1.738	0	0	1	0	0
6	90660954	G	C	15521	BACH2	BTB domain and CNC homolog 2	p.Leu291Val	rs61754114	missense_variant	MODERATE	24.6	.	.	.	2.826	2.415	1.944	1.248	0	3	0	1	0
6	90661576	T	C	10737	BACH2	BTB domain and CNC homolog 2	.	rs2236181	structural_interaction_variant	HIGH	15.19	.	.	.	67.525	39.117	41.601	0.902	0	23	24	5	3
6	107956342	T	C	119.84	SOBP	sine oculis binding protein homolog	p.Val765Ala	.	missense_variant	MODERATE	24	.	.	.	.	.	.	.	.	0	1	0	1
6	108395543	T	C	6951.6	OSTM1	osteoclastogenesis associated transmembrane protein 1	p.Ser105Gly	rs375602860	missense_variant	MODERATE	19.42	.	.	.	0.061	0.017	0.015	1.125	0.699	1	0	0	0
6	108395722	T	C	6325.77	OSTM1	osteoclastogenesis associated transmembrane protein 1	p.Asp45Gly	rs202093691	missense_variant	MODERATE	24.2	Uncertain_significance	not_provided	.	0.174	0.124	0.086	1.446	0.469	1	0	0	0
6	109787596	C	T	3289.77	ZBTB24	zinc finger and BTB domain containing 24	p.Ala518Thr	rs2232448	missense_variant	MODERATE	9.451	Benign	Immunodeficiency-centromeric_instability-facial_anomalies_syndrome_2	.	24.434	3.549	2.9	1.232	0	1	1	0	0
6	111901453	G	T	24531	TRAF3IP2	TRAF3 interacting protein 2	p.His332Gln	rs1043730	missense_variant	MODERATE	17.59	Benign	not_specified	.	99.978	81.178	85.422	0.736	0	39	33	35	19
6	111913070	G	A	10774.6	TRAF3IP2	TRAF3 interacting protein 2	p.Arg83Trp	rs13190932	missense_variant	MODERATE	6.979	Benign	not_specified	.	5.984	5.779	5.285	1.099	0.011	8	3	0	0
6	111913262	C	T	6699.6	TRAF3IP2	TRAF3 interacting protein 2	p.Asp19Asn	rs33980500	missense_variant	MODERATE	27.8	Benign	Psoriasis_susceptibility_13|not_specified	.	14.655	8.414	8.565	0.981	0.541	11	6	0	0
6	118886961	G	T	191.9	CEP85L	centrosomal protein 85 like	p.Pro254Thr	rs3734382	missense_variant	MODERATE	0.096	.	.	.	75.046	71.13	65.134	1.319	0	1	0	1	0
6	132271952	G	C	132.03	CTGF	cellular communication network factor 2	p.His83Asp	rs7451102	missense_variant	MODERATE	22.5	.	.	Insulin-like growth factor-binding protein, IGFBP|Insulin-like growth factor-binding protein, IGFBP	100	100	99.999	inf	1	0	1	0	1
6	136682172	G	A	154.8	MAP7	microtubule associated protein 7	p.Arg588Trp	rs2076190	missense_variant	MODERATE	25.4	.	.	.	84.46	82.1	81.486	1.042	0.176	0	1	0	1
6	137528176	T	A	3232.6	IFNGR1	interferon gamma receptor 1	p.Met42Leu	.	missense_variant	MODERATE	0.006	.	.	Fibronectin type III	.	.	.	.	.	0	1	0	0
6	138196066	T	G	3883.6	TNFAIP3	TNF alpha induced protein 3	p.Phe127Cys	rs2230926	missense_variant	MODERATE	20.1	not_provided	not_specified	OTU domain|OTU domain	36.371	6.13	5.372	1.15	0	2	1	0	0
6	138202447	G	A	3541.77	TNFAIP3	TNF alpha induced protein 3	p.Met788Ile	rs143002189	missense_variant	MODERATE	19.05	.	.	Zinc finger, A20-type	0.054	0.059	0.042	1.408	0.385	1	1	0	0
6	144507790	T	G	4264.6	STX11	syntaxin 11	p.Leu9Arg	rs34470310	missense_variant	MODERATE	14.62	Uncertain_significance	Familial_hemophagocytic_lymphohistiocytosis|Hemophagocytic_lymphohistiocytosis,_familial,_4	.	0.145	0.167	0.08	2.082	0.002	4	1	0	0
6	144507910	G	A	3199.6	STX11	syntaxin 11	p.Arg49Gln	rs17073498	missense_variant	MODERATE	16.6	Benign/Likely_benign	Familial_hemophagocytic_lymphohistiocytosis|Hemophagocytic_lymphohistiocytosis,_familial,_4|not_specified	Syntaxin, N-terminal domain|Syntaxin, N-terminal domain|Syntaxin, N-terminal domain	6.486	0.548	0.761	0.719	0.004	1	0	0	0
6	144508563	G	A	6415.6	STX11	syntaxin 11	p.Val267Met	rs45574234	missense_variant	MODERATE	22.9	Benign/Likely_benign	Hemophagocytic_lymphohistiocytosis,_familial,_4|not_specified	.	0.81	0.844	0.513	1.651	0	1	1	0	0
6	148664242	T	TGAGCCC	448.67	SASH1	SAM and SH3 domain containing 1	p.Pro19_Glu20insGluPro	rs76317765	disruptive_inframe_insertion	MODERATE	11.89	.	.	.	14.103	10.223	10.487	0.972	0.499	5	2	1	0
6	160113872	A	G	111.03	SOD2	superoxide dismutase 2	p.Val16Ala	rs4880	missense_variant	MODERATE	13.03	drug_response	SUPEROXIDE_DISMUTASE_2_POLYMORPHISM|Microvascular_complications_of_diabetes_6|cyclophosphamide_response_-_Efficacy	.	62.272	48.013	48.418	0.984	0.359	0	1	0	1
6	161413044	A	ACCG	142.64	MAP3K4	mitogen-activated protein kinase kinase kinase 4	p.Pro32dup	rs569609736	disruptive_inframe_insertion	MODERATE	10.03	.	.	.	7.713	3.085	4.538	0.67	0.001	1	1	0	0
6	168343818	C	T	127.77	AFDN	afadin, adherens junction formation factor	p.Gln989*	.	stop_gained	HIGH	49	.	.	PDZ domain|PDZ domain|PDZ domain	.	.	.	.	.	1	0	0	0
7	2962773	A	T	104.77	CARD11	caspase recruitment domain family member 11	p.Leu712Gln	.	missense_variant	MODERATE	24.9	.	.	.	.	.	.	.	.	0	1	0	0
7	2969649	T	G	2263.6	CARD11	caspase recruitment domain family member 11	p.Ile544Leu	rs147687933	missense_variant	MODERATE	5.823	Likely_benign	Immunodeficiency_11|B-cell_expansion_with_NFKB_and_T-cell_anergy|not_specified	.	0.312	0.186	0.238	0.78	0.25	0	1	0	0
7	6013049	C	G	6146.6	PMS2	PMS1 homolog 2, mismatch repair system component	p.Gly868Ala	rs1802683	missense_variant	MODERATE	15.43	Benign	Hereditary_cancer-predisposing_syndrome|Lynch_syndrome|Hereditary_nonpolyposis_colorectal_cancer_type_4|Lynch_syndrome_I|not_specified|not_provided	.	37.089	28.815	28.603	1.01	0.649	17	10	1	1
7	6026530	C	T	26068	PMS2	PMS1 homolog 2, mismatch repair system component	p.Met622Ile	rs1805324	missense_variant	MODERATE	18.96	Benign	Hereditary_nonpolyposis_colon_cancer|Hereditary_cancer-predisposing_syndrome|Lynch_syndrome|Hereditary_nonpolyposis_colorectal_cancer_type_4|not_specified|not_provided	.	2.336	1.818	1.627	1.119	0.08	3	3	0	1
7	6026607	T	A	4821.6	PMS2	PMS1 homolog 2, mismatch repair system component	p.Thr597Ser	rs1805318	missense_variant	MODERATE	0.089	Benign	Hereditary_nonpolyposis_colon_cancer|Hereditary_cancer-predisposing_syndrome|Hereditary_nonpolyposis_colorectal_cancer_type_4|Lynch_syndrome_I|not_specified|not_provided	.	1.436	1.232	0.804	1.539	0	0	1	0	0
7	6026708	C	A	9708.6	PMS2	PMS1 homolog 2, mismatch repair system component	p.Arg563Leu	rs63750668	missense_variant	MODERATE	10.65	Likely_benign	Hereditary_nonpolyposis_colon_cancer|Hereditary_cancer-predisposing_syndrome|Lynch_syndrome|Hereditary_nonpolyposis_colorectal_cancer_type_4|Lynch_syndrome_I|not_specified|not_provided	.	0.894	0.93	0.61	1.53	0	2	5	0	0
7	6026775	T	C	26841	PMS2	PMS1 homolog 2, mismatch repair system component	p.Lys541Glu	rs2228006	missense_variant	MODERATE	11.08	Benign	Hereditary_nonpolyposis_colorectal_cancer_type_4|not_specified	.	92.471	85.09	84.016	1.086	0.001	41	34	32	25
7	6026829	A	T	3112.77	PMS2	PMS1 homolog 2, mismatch repair system component	p.Ser523Thr	rs63751132	missense_variant	MODERATE	9.15	Conflicting_interpretations_of_pathogenicity	Hereditary_nonpolyposis_colon_cancer|Hereditary_cancer-predisposing_syndrome|Lynch_syndrome|Hereditary_nonpolyposis_colorectal_cancer_type_4|not_specified|not_provided	.	0.046	0.048	0.014	3.573	0.006	1	0	0	0
7	6026865	T	C	7402.6	PMS2	PMS1 homolog 2, mismatch repair system component	p.Thr511Ala	rs2228007	missense_variant	MODERATE	4.448	Benign	Hereditary_nonpolyposis_colon_cancer|Hereditary_cancer-predisposing_syndrome|Lynch_syndrome|Hereditary_nonpolyposis_colorectal_cancer_type_4|not_specified|not_provided	.	3.021	2.585	2.45	1.057	0.307	2	3	0	0
7	6026942	G	T	16380	PMS2	PMS1 homolog 2, mismatch repair system component	p.Thr485Lys	rs1805323	missense_variant	MODERATE	0.002	Benign	Hereditary_nonpolyposis_colon_cancer|Hereditary_cancer-predisposing_syndrome|Lynch_syndrome|Hereditary_nonpolyposis_colorectal_cancer_type_4|not_specified|not_provided	.	35.859	5.897	8.141	0.707	0	3	5	0	1
7	6026959	G	C	3950.6	PMS2	PMS1 homolog 2, mismatch repair system component	p.His479Gln	rs63750685	missense_variant	MODERATE	3.79	Uncertain_significance	Hereditary_nonpolyposis_colon_cancer|Hereditary_cancer-predisposing_syndrome|Lynch_syndrome|Hereditary_nonpolyposis_colorectal_cancer_type_4|not_specified|not_provided	.	0.898	0.537	0.417	1.287	0.035	1	2	0	0
7	6026988	G	A	18313	PMS2	PMS1 homolog 2, mismatch repair system component	p.Pro470Ser	rs1805321	missense_variant	MODERATE	2.824	Benign	Hereditary_cancer-predisposing_syndrome|Lynch_syndrome|Hereditary_nonpolyposis_colorectal_cancer_type_4|Lynch_syndrome_I|not_specified|not_provided	.	41.584	39.674	38.724	1.041	0.023	31	25	13	7
7	6027128	G	C	8688.6	PMS2	PMS1 homolog 2, mismatch repair system component	p.Ala423Gly	rs756883400	missense_variant	MODERATE	24.1	Uncertain_significance	Hereditary_nonpolyposis_colon_cancer|Hereditary_cancer-predisposing_syndrome|Lynch_syndrome|not_specified|not_provided	.	0.005	0.014	0.002	6.556	0.057	0	1	0	0
7	6045627	C	T	2576.03	PMS2	PMS1 homolog 2, mismatch repair system component	p.Arg20Gln	rs10254120	missense_variant	MODERATE	16.65	Benign	Hereditary_cancer-predisposing_syndrome|Lynch_syndrome|Hereditary_nonpolyposis_colorectal_cancer_type_4|Lynch_syndrome_I|not_specified|not_provided	DNA mismatch repair protein family, N-terminal	9.538	6.999	7.164	0.975	0.5	6	2	1	0
7	6045634	T	C	647.6	PMS2	PMS1 homolog 2, mismatch repair system component	p.Ile18Val	rs63750123	missense_variant	MODERATE	25.2	Likely_benign	Hereditary_nonpolyposis_colon_cancer|Hereditary_cancer-predisposing_syndrome|Lynch_syndrome|Hereditary_nonpolyposis_colorectal_cancer_type_4|Lynch_syndrome_I|not_specified|not_provided	DNA mismatch repair protein family, N-terminal	1.15	0.81	0.906	0.893	0.287	0	1	0	0
7	18066569	C	A	2802.77	PRPS1L1	phosphoribosyl pyrophosphate synthetase 1 like 1	p.Glu279Asp	rs3800962	missense_variant	MODERATE	13.14	.	.	.	43.035	39.344	36.762	1.116	0	16	17	5	6
7	18066851	C	G	954.6	PRPS1L1	phosphoribosyl pyrophosphate synthetase 1 like 1	p.Leu185Phe	rs1450004483	missense_variant	MODERATE	24.3	.	.	Phosphoribosyltransferase domain	.	.	.	.	.	0	1	0	0
7	18066967	CATACA	C	625.73	PRPS1L1	phosphoribosyl pyrophosphate synthetase 1 like 1	p.Leu145fs	rs142789488	frameshift_variant	HIGH	33	.	.	.	2.524	2.009	1.904	1.056	0.365	1	0	0	0
7	18067261	G	C	6359.6	PRPS1L1	phosphoribosyl pyrophosphate synthetase 1 like 1	p.Arg49Gly	rs112075478	missense_variant	MODERATE	22.7	.	.	Ribose-phosphate pyrophosphokinase, N-terminal domain	3.22	3.04	2.341	1.308	0	0	1	0	0
7	20824940	AGCC	A	166.1	SP8	Sp8 transcription factor	p.Gly165del	rs372591893	conservative_inframe_deletion	MODERATE	19.56	.	.	.	23.557	13.864	18.336	0.717	0	1	0	1	0
7	20824958	C	A	166.1	SP8	Sp8 transcription factor	p.Gly160Trp	rs1389181991	missense_variant	MODERATE	25.3	.	.	.	0.004	0	0.001	0	1	1	0	1	0
7	20825033	A	C	148.6	SP8	Sp8 transcription factor	p.Ser135Ala	.	missense_variant	MODERATE	22.6	.	.	.	.	.	.	.	.	1	0	0	0
7	20825051	C	G	145.6	SP8	Sp8 transcription factor	p.Ala129Pro	rs1403439208	missense_variant	MODERATE	16.1	.	.	.	0.009	0	0.002	0	1	1	0	0	0
7	26396686	G	C	729.6	SNX10	sorting nexin 10	p.Ser14Thr	.	missense_variant	MODERATE	10.95	.	.	.	.	.	.	.	.	1	0	0	0
7	31683410	G	A	154.78	CCDC129	ITPR interacting domain containing 1	p.Cys835Tyr	rs10247620	missense_variant	MODERATE	13.99	.	.	.	83.683	78.157	78.247	0.995	0.802	0	1	0	1
7	50467637	C	G	4572.6	IKZF1	IKAROS family zinc finger 1	p.Thr291Arg	rs1262982300	missense_variant	MODERATE	18.29	.	.	.	.	0	0	0	1	1	0	0	0
7	55249028	C	T	141.03	EGFR	epidermal growth factor receptor	.	rs1275022697	structural_interaction_variant	HIGH	34	.	.	Serine-threonine/tyrosine-protein kinase, catalytic domain|Protein kinase domain|Tyrosine-protein kinase, catalytic domain	.	.	.	.	.	1	0	1	0
7	66453476	A	G	3436.77	SBDS	SBDS ribosome maturation factor	p.Ile212Thr	rs79344818	missense_variant	MODERATE	24	Benign/Likely_benign	Shwachman_syndrome|not_specified	Ribosome maturation protein SBDS, C-terminal	3.629	3.158	2.492	1.276	0	2	0	0	0
7	66460307	T	C	11748.6	SBDS	SBDS ribosome maturation factor	p.Lys33Arg	rs373730800	missense_variant	MODERATE	23.9	.	.	Ribosome maturation protein SBDS, N-terminal	0.013	0.007	0.006	1.166	0.59	0	1	0	0
7	72645843	A	C	2412.03	NCF1B	neutrophil cytosolic factor 1B pseudogene	.	.	splice_acceptor_variant&intron_variant	HIGH	21.7	.	.	.	.	.	.	.	.	1	0	1	0
7	74193620	G	A	3309.6	NCF1	neutrophil cytosolic factor 1	p.Gly83Arg	rs139225348	missense_variant	MODERATE	23.5	.	.	Phox homologous domain|Phox homologous domain|Phox homologous domain|Neutrophil cytosol factor 1, PX domain	1.344	1.045	0.87	1.203	0.038	1	1	0	0
7	74193642	G	A	1428.6	NCF1	neutrophil cytosolic factor 1	p.Arg90His	rs201802880	missense_variant	MODERATE	23.7	.	.	Phox homologous domain|Phox homologous domain|Phox homologous domain|Neutrophil cytosol factor 1, PX domain	0.585	0.12	0.109	1.104	0.685	3	8	0	0
7	74193668	G	A	18070	NCF1	neutrophil cytosolic factor 1	p.Gly99Ser	rs10614	missense_variant	MODERATE	4.411	Benign	not_specified	.	66.985	56.738	61.232	0.83	0	39	33	17	10
7	74193672	C	T	508.77	NCF1	neutrophil cytosolic factor 1	p.Thr100Met	rs146125534	missense_variant	MODERATE	19.85	.	.	Phox homologous domain|Phox homologous domain|Phox homologous domain|Neutrophil cytosol factor 1, PX domain	0.284	0.331	0.255	1.3	0.13	1	1	0	0
7	74202903	G	T	3277.6	NCF1	neutrophil cytosolic factor 1	p.Arg302Ser	.	missense_variant&splice_region_variant	MODERATE	26.7	.	.	Neutrophil cytosol factor 1, C-terminal	0.005	0	0.057	0	0.417	0	1	0	0
7	83037731	C	G	8120.77	SEMA3E	semaphorin 3E	p.Arg208Pro	rs61729612	missense_variant	MODERATE	13.23	Benign	not_specified	Sema domain|Sema domain|Sema domain	12.774	12.174	11.649	1.051	0.057	2	8	0	0
7	90894459	A	ACCG	187.87	FZD1	frizzled class receptor 1	p.Pro93dup	rs71292991	disruptive_inframe_insertion	MODERATE	20.2	.	.	.	40.5	37.386	36.791	1.026	0.299	0	1	0	1
7	92077203	G	A	247.02	GATAD1	GATA zinc finger domain containing 1	p.Gly54Ser	rs10281879	missense_variant	MODERATE	9.985	Benign	Cardiomyopathy,_dilated,_2b|not_specified	.	40	15.385	17.063	0.884	0.855	2	2	1	1
7	92730745	C	T	9130.6	SAMD9	sterile alpha motif domain containing 9	p.Ala1556Thr	rs34896991	missense_variant	MODERATE	10.75	.	.	.	0.795	0.702	0.548	1.281	0.019	1	0	0	0
7	92731975	C	A	7863.6	SAMD9	sterile alpha motif domain containing 9	p.Val1146Phe	rs746851927	missense_variant	MODERATE	14.65	.	.	.	0.001	0.007	0	inf	0.058	1	0	0	0
7	92732293	G	A	4696.77	SAMD9	sterile alpha motif domain containing 9	p.Arg1040Cys	rs201576502	missense_variant	MODERATE	19.43	.	.	.	0.009	0.028	0.004	7.249	0.005	0	1	0	0
7	92732470	C	G	11684.6	SAMD9	sterile alpha motif domain containing 9	p.Val981Leu	rs1465767520	missense_variant	MODERATE	8.1	.	.	.	0.001	0	0	0	1	0	1	0	0
7	92732769	T	C	6378.6	SAMD9	sterile alpha motif domain containing 9	p.Asp881Gly	rs140921998	missense_variant	MODERATE	23.3	.	.	.	1.997	2.01	1.672	1.207	0.003	2	0	0	0
7	92733037	C	T	4146.77	SAMD9	sterile alpha motif domain containing 9	p.Val792Ile	rs147587391	missense_variant	MODERATE	4.282	.	.	.	0.04	0.062	0.05	1.243	0.45	1	0	0	0
7	92733766	C	A	9392.77	SAMD9	sterile alpha motif domain containing 9	p.Val549Leu	rs10279499	missense_variant	MODERATE	22.1	.	.	.	14.486	10.376	8.946	1.178	0	6	3	0	1
7	92733975	G	A	7569.6	SAMD9	sterile alpha motif domain containing 9	p.Thr479Met	rs78564070	missense_variant	MODERATE	9.487	.	.	.	18.024	4.788	5.997	0.788	0	3	1	0	0
7	92734051	C	T	7891.6	SAMD9	sterile alpha motif domain containing 9	p.Ala454Thr	rs117649834	missense_variant	MODERATE	1.351	.	.	.	18.006	4.177	5.506	0.748	0	3	1	0	0
7	92734983	A	G	13609.8	SAMD9	sterile alpha motif domain containing 9	p.Ile143Thr	rs6969691	missense_variant	MODERATE	0.057	.	.	.	27.598	13.313	11.557	1.175	0	6	4	0	1
7	92735188	G	A	11152.6	SAMD9	sterile alpha motif domain containing 9	p.Arg75Trp	rs111780648	missense_variant	MODERATE	16.19	.	.	Sterile alpha motif domain	4.741	2.036	2.035	1.001	0.976	2	1	0	0
7	92760738	T	G	9131.6	SAMD9L	sterile alpha motif domain containing 9 like	p.Asn1516Thr	rs10282508	missense_variant	MODERATE	10.21	.	.	.	19.963	6.012	5.69	1.06	0.105	3	3	0	0
7	92761875	C	G	8573.6	SAMD9L	sterile alpha motif domain containing 9 like	p.Gly1137Ala	rs17165111	missense_variant	MODERATE	3.789	.	.	.	6.011	2.697	2.314	1.17	0.004	0	2	0	0
7	92762257	G	C	2948.6	SAMD9L	sterile alpha motif domain containing 9 like	p.Gln1010Glu	rs117342581	missense_variant	MODERATE	1.373	.	.	.	0.343	0.262	0.182	1.437	0.037	1	0	0	0
7	92763589	C	T	3381.77	SAMD9L	sterile alpha motif domain containing 9 like	p.Ala566Thr	rs143593856	missense_variant	MODERATE	15.71	.	.	.	0.2	0.145	0.158	0.917	0.829	1	0	0	0
7	92763720	G	A	6773.6	SAMD9L	sterile alpha motif domain containing 9 like	p.Ala522Val	rs151304501	missense_variant	MODERATE	24.9	.	.	.	2.343	2.032	1.35	1.515	0	4	0	0	0
7	92764069	G	A	5052.77	SAMD9L	sterile alpha motif domain containing 9 like	p.Arg406*	rs150070697	stop_gained	HIGH	36	.	.	.	0.27	0.321	0.183	1.753	0.001	1	1	0	0
7	92764419	A	G	8463.6	SAMD9L	sterile alpha motif domain containing 9 like	p.Phe289Ser	rs2073793	missense_variant	MODERATE	27.6	.	.	.	7.751	1.323	1.862	0.707	0	2	0	0	0
7	92764489	C	T	7702.6	SAMD9L	sterile alpha motif domain containing 9 like	p.Val266Ile	rs10488532	missense_variant	MODERATE	0.001	.	.	.	19.465	11.194	11.165	1.003	0.914	6	3	0	0
7	94043239	C	G	8503.77	COL1A2	collagen type I alpha 2 chain	p.Pro549Ala	rs42524	missense_variant	MODERATE	16.32	Benign	Ehlers-Danlos_syndrome,_procollagen_proteinase_deficient|not_specified|Osteogenesis_Imperfecta,_Dominant	.	90.916	76.863	77.256	0.978	0.271	1	1	0	1
7	94049709	C	T	187.93	COL1A2	collagen type I alpha 2 chain	p.Arg714Cys	rs770271259	missense_variant	MODERATE	34	Uncertain_significance	not_provided	.	.	.	.	.	.	1	0	1	0
7	96635420	AGCCGCC	A	157.6	DLX6	distal-less homeobox 6	p.Pro52_Pro53del	rs766041677	disruptive_inframe_deletion	MODERATE	22.2	.	.	.	0.131	0.126	0.085	1.477	0.396	1	0	0	0
7	96635420	A	AGCC	148.64	DLX6	distal-less homeobox 6	p.Pro53dup	rs559903070	disruptive_inframe_insertion	MODERATE	21.7	.	.	.	24.28	10.088	20.552	0.434	0	0	2	0	0
7	98984354	G	C	7004.6	ARPC1B	actin related protein 2/3 complex subunit 1B	p.Lys37Asn	rs1045012	missense_variant	MODERATE	23.9	.	.	.	15.667	5.346	5.586	0.955	0.225	2	3	0	0
7	98992084	C	T	343.6	ARPC1B	actin related protein 2/3 complex subunit 1B	p.Ser364Leu	rs144187782	missense_variant	MODERATE	24.8	.	.	.	0.269	0.241	0.15	1.607	0.012	1	0	0	0
7	100371100	C	A	155.1	ZAN	zonadhesin	p.Ala1873Glu	rs2734880	missense_variant	MODERATE	0.005	.	.	TILa domain|VWFC domain	69.766	54.619	48.969	1.254	0	1	0	1	0
7	100771717	G	A	6036.77	SERPINE1	serpin family E member 1	p.Ala15Thr	rs6092	missense_variant	MODERATE	16.83	Likely_benign	Plasminogen_activator_inhibitor_type_1_deficiency	.	11.307	11.084	9.424	1.198	0	5	4	1	0
7	100775205	G	C	3957.6	SERPINE1	serpin family E member 1	.	rs201293550	structural_interaction_variant	HIGH	8.684	Likely_benign	Plasminogen_activator_inhibitor_type_1_deficiency	.	4.04	0.055	0.536	0.102	0	1	0	0	0
7	100777156	G	A	4562.77	SERPINE1	serpin family E member 1	.	rs887033206	structural_interaction_variant	HIGH	32	.	.	Serpin domain|Serpin domain	0.002	0	0.001	0	1	0	1	0	0
7	117144344	C	T	3191.77	CFTR	CF transmembrane conductance regulator	p.Arg31Cys	rs1800073	missense_variant	MODERATE	28.9	Conflicting_interpretations_of_pathogenicity	Cystic_fibrosis|Hereditary_pancreatitis|Congenital_bilateral_absence_of_the_vas_deferens|Bronchiectasis_with_or_without_elevated_sweat_chloride_1|not_specified|not_provided	.	0.544	0.179	0.167	1.071	0.677	0	1	0	0
7	117149147	G	A	2329.77	CFTR	CF transmembrane conductance regulator	p.Arg75Gln	rs1800076	missense_variant	MODERATE	29.3	Conflicting_interpretations_of_pathogenicity	Cystic_fibrosis|Hereditary_pancreatitis|Lung_disease,_non-specific|not_specified|not_provided	.	2.851	2.402	1.491	1.626	0	1	0	0	0
7	117175372	A	G	4383.6	CFTR	CF transmembrane conductance regulator	p.Glu217Gly	rs121909046	missense_variant	MODERATE	23	Conflicting_interpretations_of_pathogenicity	Cystic_fibrosis|not_specified|not_provided	ABC transporter type 1, transmembrane domain|ABC transporter type 1, transmembrane domain	0.952	0.165	0.461	0.357	0	1	1	0	0
7	117188736	C	A	4684.6	CFTR	CF transmembrane conductance regulator	p.Asn417Lys	rs4727853	missense_variant	MODERATE	1.086	Conflicting_interpretations_of_pathogenicity	Cystic_fibrosis|not_specified|not_provided	.	0.447	0.475	0.588	0.806	0.166	37	29	0	0
7	117188750	C	T	915.6	CFTR	CF transmembrane conductance regulator	p.Ser422Phe	rs201880593	missense_variant	MODERATE	13.14	Benign	not_provided	.	0.05	0.016	0.031	0.496	0.439	29	24	0	0
7	117188797	A	G	722.6	CFTR	CF transmembrane conductance regulator	p.Thr438Ala	rs201434579	missense_variant	MODERATE	10.84	Conflicting_interpretations_of_pathogenicity	Cystic_fibrosis|not_provided	ABC transporter-like	0.037	0.041	0.02	2.078	0.11	21	18	0	0
7	117188840	AGTT	A	255.73	CFTR	CF transmembrane conductance regulator	.	rs1271253692	structural_interaction_variant	HIGH	19.96	Likely_benign	not_specified	.	0.001	0	0	0	1	4	1	0	0
7	117188850	G	T	948.6	CFTR	CF transmembrane conductance regulator	.	rs79074685	structural_interaction_variant	HIGH	3.295	Conflicting_interpretations_of_pathogenicity	Cystic_fibrosis|not_specified|not_provided	.	0.007	0	0.005	0	1	29	18	0	0
7	117199533	G	A	11785	CFTR	CF transmembrane conductance regulator	p.Val470Met	rs213950	missense_variant	MODERATE	20	Benign/Likely_benign	Cystic_fibrosis|not_specified|not_provided	ABC transporter-like|ABC transporter-like|AAA+ ATPase domain	87.06	46.502	47.534	0.959	0.016	30	29	14	8
7	117199644	ATCT	A	7808.6	CFTR	CF transmembrane conductance regulator	p.Phe508del	rs1297060838	disruptive_inframe_deletion	MODERATE	21.3	Pathogenic	Bronchiectasis_with_or_without_elevated_sweat_chloride_1,_modifier_of|Recurrent_pancreatitis|Duodenal_stenosis|Inborn_genetic_diseases|Cystic_fibrosis|Hereditary_pancreatitis|ivacaftor_response_-_Efficacy|ivacaftor_/_lumacaftor_response_-_Efficacy|not_provided	.	1.227	1.163	0.679	1.722	0	1	0	0	0
7	117227832	G	T	984.77	CFTR	CF transmembrane conductance regulator	p.Gly542*	rs113993959	stop_gained	HIGH	38	Pathogenic	Cystic_fibrosis|Hereditary_pancreatitis|Congenital_bilateral_absence_of_the_vas_deferens|Bronchiectasis_with_or_without_elevated_sweat_chloride_1|ataluren_response_-_Efficacy|not_provided	ABC transporter-like|ABC transporter-like|AAA+ ATPase domain	0.078	0.028	0.034	0.803	1	0	1	0	0
7	117232223	C	T	1711.6	CFTR	CF transmembrane conductance regulator	.	rs1800100	structural_interaction_variant	HIGH	26.6	Conflicting_interpretations_of_pathogenicity	Chronic_sinusitis|Cystic_fibrosis|Hereditary_pancreatitis|Congenital_bilateral_absence_of_the_vas_deferens|Bronchiectasis_with_or_without_elevated_sweat_chloride_1|Lung_disease,_non-specific|not_specified|not_provided	CFTR regulator domain	0.957	0.761	0.591	1.29	0.013	0	1	0	0
7	117250657	G	A	1990.77	CFTR	CF transmembrane conductance regulator	p.Ala1025Thr	.	missense_variant	MODERATE	14.79	.	.	ABC transporter type 1, transmembrane domain|ABC transporter type 1, transmembrane domain	.	.	.	.	.	1	0	0	0
7	117267592	G	T	1898.6	CFTR	CF transmembrane conductance regulator	p.Arg1162Leu	rs1800120	missense_variant	MODERATE	33	Conflicting_interpretations_of_pathogenicity	Cystic_fibrosis|not_specified|not_provided	.	0.128	0.214	0.059	3.634	0	1	0	0	0
7	117267812	T	G	1251.6	CFTR	CF transmembrane conductance regulator	p.Ser1235Arg	rs34911792	missense_variant	MODERATE	22.5	Conflicting_interpretations_of_pathogenicity	Cystic_fibrosis|not_specified|not_provided	ABC transporter-like|ABC transporter-like	0.749	0.74	0.482	1.539	0	1	0	0	0
7	129962500	G	T	415.6	CPA4	carboxypeptidase A4	p.Arg417Leu	rs200631467	missense_variant	MODERATE	15.96	.	.	Carboxypeptidase A, carboxypeptidase domain	0.064	0.131	0.05	2.64	0	0	1	0	0
7	130008359	C	T	4464.6	CPA5	carboxypeptidase A5	p.Thr411Ile	rs782094041	missense_variant	MODERATE	15.45	.	.	.	.	0	0.004	0	1	1	0	0	0
7	130023561	G	A	6018.6	CPA1	carboxypeptidase A1	p.Ala208Thr	rs34474469	missense_variant	MODERATE	4.502	.	.	Peptidase M14, carboxypeptidase A|Peptidase M14, carboxypeptidase A|Carboxypeptidase A, carboxypeptidase domain	3.688	2.786	2.589	1.078	0.147	3	2	0	0
7	137588759	G	A	120.77	CREB3L2	cAMP responsive element binding protein 3 like 2	p.Ser307Phe	.	missense_variant	MODERATE	33	.	.	Basic-leucine zipper domain|Basic-leucine zipper domain|Basic-leucine zipper domain|Basic-leucine zipper domain	.	.	.	.	.	1	0	0	0
7	137600690	C	T	136.77	CREB3L2	cAMP responsive element binding protein 3 like 2	p.Val130Ile	rs273957	missense_variant	MODERATE	8.66	.	.	.	93.051	65.73	68.755	0.872	0	0	1	0	0
7	138417791	A	G	177.61	ATP6V0A4	ATPase H+ transporting V0 subunit a4	p.Met580Thr	rs3807153	missense_variant	MODERATE	24.3	Conflicting_interpretations_of_pathogenicity	Renal_tubular_acidosis,_distal,_autosomal_recessive|not_specified|Distal_Renal_Tubular_Acidosis,_Recessive	.	19.835	6.548	6.585	0.994	0.877	0	1	0	0
7	142457343	C	T	1934.6	PRSS1	serine protease 1	p.Pro3Leu	rs374597855	missense_variant	MODERATE	7.043	.	.	.	.	0	0	nan	1	24	18	0	0
7	142457375	C	G	1918.6	PRSS1	serine protease 1	p.Leu14Val	rs747228052	missense_variant&splice_region_variant	MODERATE	7.306	.	.	.	0.001	0	0	0	1	24	19	0	0
7	142458409	C	G	599.6	PRSS1	serine protease 1	p.Ala15Gly	rs200665515	missense_variant	MODERATE	22.6	.	.	.	0.003	0	0.002	0	1	5	6	0	0
7	142458412	C	T	717.6	PRSS1	serine protease 1	p.Ala16Val	rs202003805	missense_variant	MODERATE	7.342	Conflicting_interpretations_of_pathogenicity	Recurrent_pancreatitis|Hereditary_pancreatitis|not_provided	.	0.016	0	0.01	0	0.631	6	8	0	0
7	142458414	C	T	717.6	PRSS1	serine protease 1	p.Pro17Ser	rs770782578	missense_variant	MODERATE	11.69	.	.	.	0.007	0.008	0.004	1.733	0.461	6	12	0	0
7	142458451	A	T	1247.6	PRSS1	serine protease 1	p.Asn29Ile	rs111033566	missense_variant	MODERATE	16.39	Pathogenic	Hereditary_pancreatitis|Trypsinogen_deficiency|not_provided	Serine proteases, trypsin domain|Serine proteases, trypsin domain|Serine proteases, trypsin domain|Serine proteases, trypsin domain	31.922	34.687	27.905	1.372	0	33	25	0	0
7	142458511	G	T	494.6	PRSS1	serine protease 1	p.Gly49Val	rs138464021	missense_variant	MODERATE	22.9	Benign	not_specified	Serine proteases, trypsin domain|Serine proteases, trypsin domain|Serine proteases, trypsin domain|Serine proteases, trypsin domain	1.606	0.757	0.791	0.957	0.737	4	4	0	0
7	142458523	T	A	279.6	PRSS1	serine protease 1	p.Ile53Asn	rs149246646	missense_variant	MODERATE	23.9	.	.	Serine proteases, trypsin domain|Serine proteases, trypsin domain|Serine proteases, trypsin domain|Serine proteases, trypsin domain	0.157	0.015	0.056	0.272	0.049	1	1	0	0
7	142458526	A	G	158.6	PRSS1	serine protease 1	p.Asn54Ser	rs144422014	missense_variant	MODERATE	0.002	Pathogenic	Hereditary_pancreatitis	Serine proteases, trypsin domain|Serine proteases, trypsin domain|Serine proteases, trypsin domain|Serine proteases, trypsin domain	0.087	0	0.028	0	0.049	0	1	0	0
7	142459626	C	T	347.6	PRSS1	serine protease 1	p.Arg68Cys	rs145867820	missense_variant&splice_region_variant	MODERATE	23.7	.	.	Serine proteases, trypsin domain|Serine proteases, trypsin domain|Serine proteases, trypsin domain|Serine proteases, trypsin domain	0.06	0.094	0.022	4.21	0	1	3	0	0
7	142460335	A	G	14738.6	PRSS1	serine protease 1	p.Lys170Glu	rs201550522	missense_variant	MODERATE	0.001	Benign	Hereditary_pancreatitis	Serine proteases, trypsin domain|Serine proteases, trypsin domain|Serine proteases, trypsin domain|Serine proteases, trypsin domain	43.388	50	41.343	1.419	0	37	33	0	0
7	142460339	G	A	2308.6	PRSS1	serine protease 1	p.Cys171Tyr	rs200973660	missense_variant	MODERATE	23.3	.	.	Serine proteases, trypsin domain|Serine proteases, trypsin domain|Serine proteases, trypsin domain|Serine proteases, trypsin domain	6.67	5.673	1.82	3.245	0	10	11	0	0
7	142460369	G	A	10154.6	PRSS1	serine protease 1	p.Ser181Asn	rs201719096	missense_variant	MODERATE	0.144	Benign	Hereditary_pancreatitis	Serine proteases, trypsin domain|Serine proteases, trypsin domain|Serine proteases, trypsin domain|Serine proteases, trypsin domain	41.238	49.985	37.578	1.66	0	37	32	0	0
7	142460374	A	G	2744.6	PRSS1	serine protease 1	p.Met183Val	rs200070487	missense_variant	MODERATE	22.7	.	.	Serine proteases, trypsin domain|Serine proteases, trypsin domain|Serine proteases, trypsin domain|Serine proteases, trypsin domain	0.007	0.008	0	inf	0.052	11	11	0	0
7	142460415	T	C	2531.6	PRSS1	serine protease 1	.	rs751264273	sequence_feature	MODERATE	8.097	.	.	.	17.061	40.027	11.35	5.213	0	29	28	0	0
7	142460744	G	C	324.77	PRSS1	serine protease 1	p.Cys206Ser	rs150930992	missense_variant	MODERATE	21.1	.	.	Serine proteases, trypsin domain|Serine proteases, trypsin domain|Serine proteases, trypsin domain|Serine proteases, trypsin domain	0.138	0.018	0.034	0.519	0.59	2	1	0	0
7	142460752	C	G	255.77	PRSS1	serine protease 1	p.Gln209Glu	rs140793689	missense_variant	MODERATE	0.002	.	.	Serine proteases, trypsin domain|Serine proteases, trypsin domain|Serine proteases, trypsin domain|Serine proteases, trypsin domain	0.056	0.018	0.017	1.017	1	2	1	0	0
7	142460764	G	A	150.77	PRSS1	serine protease 1	p.Val213Ile	rs200902389	missense_variant	MODERATE	0.01	Benign	not_specified	Serine proteases, trypsin domain|Serine proteases, trypsin domain|Serine proteases, trypsin domain|Serine proteases, trypsin domain	0.011	0	0.002	0	1	1	0	0	0
7	156469179	C	T	149.93	RNF32	ring finger protein 32	p.Arg307Cys	rs2302146	missense_variant	MODERATE	15.83	.	.	RING-type zinc-finger, LisH dimerisation motif|Zinc finger, RING-type|Zinc finger, RING-type	50.457	36.802	37.805	0.958	0.016	1	0	1	0
8	10465748	T	C	125.1	RP1L1	RP1 like 1	p.Thr1954Ala	rs11783478	missense_variant	MODERATE	0.152	Benign	Occult_macular_dystrophy	.	97.777	53.926	61.857	0.722	0	1	0	1	0
8	11710174	T	C	5130.6	CTSB	cathepsin B	p.Ser53Gly	rs1803250	missense_variant	MODERATE	22.1	.	.	Peptidase C1A, propeptide	13.401	11.265	9.139	1.262	0	6	6	0	0
8	11710888	G	C	9144.77	CTSB	cathepsin B	p.Leu26Val	rs12338	missense_variant	MODERATE	17.28	.	.	Peptidase C1A, propeptide	50.327	37.253	37.868	0.974	0.141	20	18	4	1
8	17796382	A	G	196.9	PCM1	pericentriolar material 1	p.Asn159Ser	rs412750	missense_variant	MODERATE	11.15	.	.	.	83.353	78.445	71.779	1.431	0	1	0	1	0
8	17814915	A	G	216.78	PCM1	pericentriolar material 1	p.Met597Val	rs208753	missense_variant	MODERATE	0.951	.	.	.	83.176	78.773	72.134	1.434	0	1	0	1	0
8	17817553	G	T	211.77	PCM1	pericentriolar material 1	p.Ala691Ser	rs17635381	missense_variant	MODERATE	19.77	.	.	.	36.682	14.739	14.034	1.059	0.02	1	0	0	0
8	25249470	G	C	116.6	DOCK5	dedicator of cytokinesis 5	p.Glu1472Gln	.	missense_variant	MODERATE	22.8	.	.	Dedicator of cytokinesis, C-terminal|DHR-2 domain	.	.	.	.	.	0	1	0	0
8	28574100	G	A	4048.6	EXTL3	exostosin like glycosyltransferase 3	p.Arg175Gln	rs560576617	missense_variant	MODERATE	17.72	.	.	.	0.006	0.007	0	16.301	0.112	1	0	0	0
8	28574446	C	T	3493.77	EXTL3	exostosin like glycosyltransferase 3	.	rs36092162	sequence_feature	MODERATE	0.298	.	.	.	0.501	0.523	0.314	1.671	0	0	1	0	0
8	42183934	C	A	28807	IKBKB	inhibitor of nuclear factor kappa B kinase subunit beta	.	rs7386692	sequence_feature	MODERATE	0.121	.	.	.	.	.	.	.	.	42	35	41	34
8	42183971	C	T	5584.6	IKBKB	inhibitor of nuclear factor kappa B kinase subunit beta	.	rs756572271	sequence_feature	MODERATE	2.9	.	.	.	.	.	.	.	.	2	0	0	0
8	42186203	A	G	230.93	IKBKB	inhibitor of nuclear factor kappa B kinase subunit beta	.	rs10958715	sequence_feature	MODERATE	6.863	.	.	.	.	.	.	.	.	1	0	1	0
8	42186252	T	C	224.93	IKBKB	inhibitor of nuclear factor kappa B kinase subunit beta	.	rs6474387	sequence_feature	MODERATE	0.718	.	.	.	.	.	.	.	.	2	1	2	1
8	42186459	G	A	105.77	IKBKB	inhibitor of nuclear factor kappa B kinase subunit beta	.	rs118043737	sequence_feature	MODERATE	2.17	.	.	.	.	.	.	.	.	0	1	0	0
8	42186491	G	A	1310.03	IKBKB	inhibitor of nuclear factor kappa B kinase subunit beta	.	rs9785118	sequence_feature	MODERATE	0.323	.	.	.	.	.	.	.	.	37	31	33	28
8	42186579	T	C	5380.03	IKBKB	inhibitor of nuclear factor kappa B kinase subunit beta	.	rs2272732	sequence_feature	MODERATE	0.428	.	.	.	.	.	.	.	.	42	34	35	27
8	48691352	T	C	3463.77	PRKDC	protein kinase, DNA-activated, catalytic subunit	p.Asn3862Ser	.	missense_variant	MODERATE	7.155	.	.	Phosphatidylinositol 3-/4-kinase, catalytic domain|Phosphatidylinositol 3-/4-kinase, catalytic domain|Phosphatidylinositol 3-/4-kinase, catalytic domain|DNA-dependent protein kinase catalytic subunit, catalytic domain	.	.	.	.	.	0	1	0	0
8	48710955	A	G	1294.6	PRKDC	protein kinase, DNA-activated, catalytic subunit	p.Ile3433Thr	rs7830743	missense_variant	MODERATE	0.117	Benign	not_specified	PIK-related kinase, FAT|PIK-related kinase	32.474	8.217	12.183	0.645	0	0	2	0	0
8	48711857	C	T	2803.6	PRKDC	protein kinase, DNA-activated, catalytic subunit	p.Gly3403Glu	rs8178225	missense_variant	MODERATE	7.56	Benign/Likely_benign	Immunodeficiency_26_with_or_without_neurologic_abnormalities|not_specified	PIK-related kinase, FAT|PIK-related kinase	1.8	1.709	1.119	1.537	0	2	1	0	0
8	48719844	G	A	3210.6	PRKDC	protein kinase, DNA-activated, catalytic subunit	p.Pro3200Ser	rs8178216	missense_variant	MODERATE	4.074	Benign/Likely_benign	Immunodeficiency_26_with_or_without_neurologic_abnormalities|not_specified	PIK-related kinase, FAT|PIK-related kinase	1.045	0.899	0.632	1.428	0	0	1	0	0
8	48730122	C	T	3527.6	PRKDC	protein kinase, DNA-activated, catalytic subunit	p.Gly3148Asp	rs8178208	missense_variant&splice_region_variant	MODERATE	22.1	Benign/Likely_benign	Immunodeficiency_26_with_or_without_neurologic_abnormalities|not_specified	PIK-related kinase, FAT|PIK-related kinase	2.151	0.408	0.525	0.777	0.095	1	2	0	0
8	48739305	G	A	3678.6	PRKDC	protein kinase, DNA-activated, catalytic subunit	p.Arg2898Cys	rs4278157	missense_variant	MODERATE	23.2	Benign	Immunodeficiency_26_with_or_without_neurologic_abnormalities|not_specified	PIK-related kinase	5.47	4.387	3.797	1.163	0.001	4	2	1	0
8	48792167	A	T	1584.6	PRKDC	protein kinase, DNA-activated, catalytic subunit	p.Leu1706Gln	rs202110076	missense_variant	MODERATE	24.8	Conflicting_interpretations_of_pathogenicity	Immunodeficiency_26_with_or_without_neurologic_abnormalities|not_provided	.	0.38	0.318	0.202	1.579	0.012	0	1	0	0
8	48794579	G	C	4180.77	PRKDC	protein kinase, DNA-activated, catalytic subunit	p.Ala1618Gly	rs56182356	missense_variant	MODERATE	17.88	.	.	.	0.056	0.021	0.012	1.68	0.431	2	0	0	0
8	48800245	C	G	2178.6	PRKDC	protein kinase, DNA-activated, catalytic subunit	p.Val1478Leu	rs199731143	missense_variant	MODERATE	0.001	Likely_benign	Immunodeficiency_26_with_or_without_neurologic_abnormalities|not_specified	.	0.22	0.172	0.116	1.49	0.07	0	1	0	0
8	48802895	A	T	3197.6	PRKDC	protein kinase, DNA-activated, catalytic subunit	p.Tyr1331Asn	rs370559742	missense_variant	MODERATE	25.1	.	.	.	0.02	0.007	0.112	0.062	0	0	1	0	0
8	48805816	A	AG	21762.1	PRKDC	protein kinase, DNA-activated, catalytic subunit	p.Phe1244fs	rs397814002	frameshift_variant	HIGH	24.9	.	.	.	100	99.993	99.997	0.426	0.376	42	35	42	35
8	48815307	G	A	742.77	PRKDC	protein kinase, DNA-activated, catalytic subunit	p.Arg1031Trp	rs763393727	missense_variant	MODERATE	23.8	.	.	.	0.003	0	0	0	1	0	1	0	0
8	48825064	T	A	4917.6	PRKDC	protein kinase, DNA-activated, catalytic subunit	p.Gln947Leu	rs762709857	missense_variant	MODERATE	24.6	.	.	.	0.017	0.035	0.008	4.256	0.011	0	1	0	0
8	48841708	G	A	2803.6	PRKDC	protein kinase, DNA-activated, catalytic subunit	p.Pro695Ser	rs8178046	missense_variant	MODERATE	13.31	Benign	Immunodeficiency_26_with_or_without_neurologic_abnormalities|not_specified	.	1.784	1.444	0.957	1.517	0	2	0	0	0
8	48852225	C	T	6069.6	PRKDC	protein kinase, DNA-activated, catalytic subunit	p.Met333Ile	rs8178017	missense_variant	MODERATE	14.63	Benign	Immunodeficiency_26_with_or_without_neurologic_abnormalities|not_specified	.	4.411	4.024	3.304	1.227	0	5	2	0	0
8	48883967	C	T	4181.6	MCM4	minichromosome maintenance complex component 4	p.Gln623*	.	stop_gained	HIGH	37	.	.	.	.	.	.	.	.	1	0	0	0
8	48885436	T	A	17439	MCM4	minichromosome maintenance complex component 4	p.Leu650Met	rs762679	missense_variant	MODERATE	22	Benign	Natural_killer_cell_and_glucocorticoid_deficiency_with_DNA_repair_defect|not_specified	.	99.918	86.716	87.183	0.96	0.105	39	34	28	28
8	61654298	T	A	4024.77	CHD7	chromodomain helicase DNA binding protein 7	p.Ser103Thr	rs41272435	missense_variant	MODERATE	22.9	Benign/Likely_benign	Hypogonadism_with_anosmia|CHARGE_association|History_of_neurodevelopmental_disorder|not_specified|not_provided	.	1.849	1.522	1.213	1.259	0.002	0	1	0	0
8	61655009	A	G	5320.77	CHD7	chromodomain helicase DNA binding protein 7	p.Met340Val	rs41305525	missense_variant	MODERATE	16.2	Benign/Likely_benign	Hypogonadism_with_anosmia|CHARGE_association|History_of_neurodevelopmental_disorder|not_specified|not_provided	.	0.712	0.568	0.455	1.248	0.058	1	1	0	0
8	61693754	C	T	236.77	CHD7	chromodomain helicase DNA binding protein 7	p.Pro621Ser	rs1352495187	missense_variant	MODERATE	16.86	.	.	.	0.004	0	0	0	1	0	1	0	0
8	61777678	G	C	169.77	CHD7	chromodomain helicase DNA binding protein 7	p.Arg2727Thr	.	missense_variant	MODERATE	22.1	.	.	.	.	.	.	.	.	0	1	0	0
8	61777701	G	C	145.77	CHD7	chromodomain helicase DNA binding protein 7	p.Val2735Leu	.	missense_variant	MODERATE	21.9	.	.	.	.	.	.	.	.	0	1	0	0
8	65494007	T	TAGCGGC	141	BHLHE22	basic helix-loop-helix family member e22	p.Ser223_Gly224dup	rs763704164	conservative_inframe_insertion	MODERATE	2.206	Likely_benign	not_specified	.	9.897	3.767	6.851	0.532	0.002	0	1	0	1
8	90965825	G	T	6841.6	NBN	nibrin	p.Pro498Thr	rs915825113	missense_variant	MODERATE	5.635	.	.	.	0.003	0	0	0	1	0	1	0	0
8	90983441	ATTTGT	A	5511.6	NBN	nibrin	p.Lys219fs	rs587776650	frameshift_variant	HIGH	33	Pathogenic	Microcephaly|Lissencephaly|Ovarian_Neoplasms|Hereditary_cancer-predisposing_syndrome|Microcephaly,_normal_intelligence_and_immunodeficiency|Breast-ovarian_cancer,_familial_1|not_provided	.	0.039	0.055	0.017	3.275	0.006	1	0	0	0
8	90983460	G	A	1424.6	NBN	nibrin	p.Arg215Trp	rs34767364	missense_variant	MODERATE	26	Conflicting_interpretations_of_pathogenicity	Hereditary_cancer-predisposing_syndrome|Microcephaly,_normal_intelligence_and_immunodeficiency|not_specified|not_provided	.	0.422	0.249	0.251	0.99	1	1	1	0	0
8	90983475	C	A	990.6	NBN	nibrin	p.Val210Phe	rs61754796	missense_variant	MODERATE	15.84	Conflicting_interpretations_of_pathogenicity	Aplastic_anemia|Acute_lymphoid_leukemia|Hereditary_cancer-predisposing_syndrome|Microcephaly,_normal_intelligence_and_immunodeficiency|not_specified|not_provided	.	0.077	0.055	0.039	1.405	0.387	1	0	0	0
8	90990479	C	G	12559	NBN	nibrin	p.Glu185Gln	rs1805794	missense_variant	MODERATE	15.14	Benign	Hereditary_cancer-predisposing_syndrome|Microcephaly,_normal_intelligence_and_immunodeficiency|not_specified	.	45.622	32.059	34.857	0.882	0	28	28	7	5
8	90990521	T	C	1109.77	NBN	nibrin	p.Ile171Val	rs61754966	missense_variant	MODERATE	23.5	Conflicting_interpretations_of_pathogenicity,_risk_factor	Aplastic_anemia|Acute_lymphoid_leukemia|Hereditary_cancer-predisposing_syndrome|Microcephaly,_normal_intelligence_and_immunodeficiency|Leukemia,_acute_lymphoblastic,_susceptibility_to|not_specified|not_provided	BRCT domain	0.196	0.255	0.112	2.286	0	1	1	0	0
8	100146901	G	T	439.77	VPS13B	vacuolar protein sorting 13 homolog B	p.Gln416His	rs143024324	missense_variant	MODERATE	23.1	Conflicting_interpretations_of_pathogenicity	Inborn_genetic_diseases|Cohen_syndrome|History_of_neurodevelopmental_disorder|not_specified|not_provided	.	0.15	0.152	0.118	1.284	0.265	1	0	0	0
8	100147861	C	T	3587.6	VPS13B	vacuolar protein sorting 13 homolog B	p.Thr488Met	rs150783688	missense_variant	MODERATE	14.87	Conflicting_interpretations_of_pathogenicity	Cohen_syndrome|not_specified|not_provided	.	0.049	0.104	0.053	1.947	0.027	1	0	0	0
8	100205255	G	A	2865.6	VPS13B	vacuolar protein sorting 13 homolog B	p.Ala829Thr	rs61753721	missense_variant	MODERATE	14.92	Benign/Likely_benign	Cohen_syndrome|History_of_neurodevelopmental_disorder|not_specified|not_provided	.	1.217	0.956	0.862	1.111	0.231	1	1	0	0
8	100454804	A	G	3211.6	VPS13B	vacuolar protein sorting 13 homolog B	p.Lys1129Arg	rs61759485	missense_variant	MODERATE	21.3	Conflicting_interpretations_of_pathogenicity	Cohen_syndrome|History_of_neurodevelopmental_disorder|not_specified|not_provided	.	0.688	0.413	0.467	0.883	0.379	0	2	0	0
8	100533177	G	A	1073.77	VPS13B	vacuolar protein sorting 13 homolog B	p.Ala1587Thr	.	missense_variant	MODERATE	18.4	.	.	.	.	.	.	.	.	1	0	0	0
8	100654723	A	G	6390.6	VPS13B	vacuolar protein sorting 13 homolog B	p.Ile1994Val	rs139640224	missense_variant	MODERATE	14.28	Conflicting_interpretations_of_pathogenicity	Cohen_syndrome|History_of_neurodevelopmental_disorder|not_specified	.	0.27	0.298	0.145	2.056	0	1	1	0	0
8	100711968	G	A	3400.77	VPS13B	vacuolar protein sorting 13 homolog B	p.Asp2113Asn	rs1056435586	missense_variant	MODERATE	22.7	.	.	.	0.001	0	0.003	0	1	1	0	0	0
8	100791156	T	C	10069	VPS13B	vacuolar protein sorting 13 homolog B	p.Val2584Ala	rs7833870	missense_variant	MODERATE	0.009	Benign/Likely_benign	Cohen_syndrome|History_of_neurodevelopmental_disorder|not_specified	.	20.573	5.926	5.088	1.175	0	4	1	1	0
8	100844615	A	G	917.77	VPS13B	vacuolar protein sorting 13 homolog B	p.Ser3142Gly	rs113671330	missense_variant	MODERATE	22.3	Conflicting_interpretations_of_pathogenicity	Cohen_syndrome|History_of_neurodevelopmental_disorder|not_specified	.	2.994	0.686	0.944	0.725	0.03	0	3	0	0
8	100844858	C	T	4108.6	VPS13B	vacuolar protein sorting 13 homolog B	p.Arg3223Trp	rs149842139	missense_variant	MODERATE	16.74	Benign/Likely_benign	Cohen_syndrome|History_of_neurodevelopmental_disorder|not_specified|not_provided	.	0.619	0.559	0.349	1.604	0	2	1	0	0
8	100865836	G	A	28910.6	VPS13B	vacuolar protein sorting 13 homolog B	p.Gly3432Arg	rs6468694	missense_variant	MODERATE	13.21	Benign/Likely_benign	Cohen_syndrome|History_of_neurodevelopmental_disorder|not_specified	.	13.475	12.681	12.31	1.034	0.189	10	4	0	1
8	117950758	G	T	133.93	AARD	alanine and arginine rich domain containing protein	p.Gln92His	rs111477672	missense_variant	MODERATE	15.89	.	.	.	8.695	6.509	5.425	1.214	0.232	0	1	0	1
8	117950768	G	C	109.92	AARD	alanine and arginine rich domain containing protein	p.Gly96Arg	rs16889283	missense_variant	MODERATE	12.62	.	.	.	30.447	30.66	28.328	1.119	0.304	1	0	1	0
8	142486110	A	T	184	MROH5	maestro heat like repeat family member 5 (gene/pseudogene)	p.Leu528Gln	.	missense_variant	MODERATE	21.2	.	.	.	.	.	.	.	.	0	1	0	1
8	144295183	G	T	7536.6	GPIHBP1	glycosylphosphatidylinositol anchored high density lipoprotein binding protein 1	p.Cys14Phe	rs11538389	missense_variant	MODERATE	11.03	.	.	.	30.085	9.991	12.628	0.768	0	4	4	0	0
8	144297206	G	A	629.77	GPIHBP1	glycosylphosphatidylinositol anchored high density lipoprotein binding protein 1	p.Gly123Glu	rs201685731	missense_variant	MODERATE	12.57	.	.	.	0.049	0.098	0.059	1.643	0.101	1	0	0	0
8	145113979	C	T	119.84	OPLAH	5-oxoprolinase, ATP-hydrolysing	p.Val123Met	.	missense_variant	MODERATE	25.8	.	.	Hydantoinaseoxoprolinase, N-terminal	.	0	0	nan	1	0	1	0	1
8	145639726	T	C	18670	SLC39A4	solute carrier family 39 member 4	p.Thr357Ala	rs2272662	missense_variant	MODERATE	12.25	Benign	Hereditary_acrodermatitis_enteropathica|not_specified	.	58.094	52.441	51.894	1.022	0.314	31	28	13	11
8	145640411	A	G	16933	SLC39A4	solute carrier family 39 member 4	p.Trp251Arg	rs2977838	missense_variant	MODERATE	10.06	Benign	not_specified	.	99.962	95.783	96.819	0.746	0	40	34	29	30
8	145640760	G	A	4064.6	SLC39A4	solute carrier family 39 member 4	p.Ala173Val	rs141890870	missense_variant	MODERATE	10.37	.	.	.	0.319	0.053	0.047	1.13	0.659	0	1	0	0
8	145641328	C	T	32627	SLC39A4	solute carrier family 39 member 4	p.Ala114Thr	rs17855765	missense_variant	MODERATE	11.17	Benign	Hereditary_acrodermatitis_enteropathica|not_specified	.	51.928	48.369	45.669	1.114	0	29	24	9	9
8	145641416	CG	C	116.73	SLC39A4	solute carrier family 39 member 4	p.Pro84fs	rs781996962	frameshift_variant	HIGH	15.3	.	.	.	0.002	0	0.002	0	1	1	0	0	0
8	145641417	G	A	5414.77	SLC39A4	solute carrier family 39 member 4	p.Pro84Leu	rs117535951	missense_variant	MODERATE	6.35	Benign/Likely_benign	Hereditary_acrodermatitis_enteropathica|not_specified	.	3.834	3.312	2.878	1.156	0.028	2	2	0	0
8	145642002	C	T	23981	SLC39A4	solute carrier family 39 member 4	p.Ala58Thr	rs2280838	missense_variant	MODERATE	8.818	Benign	Hereditary_acrodermatitis_enteropathica|not_specified	.	56.599	53.372	50.491	1.122	0	33	25	9	10
8	145737620	T	C	8511.6	RECQL4	RecQ like helicase 4	p.Lys1048Arg	rs202203322	missense_variant	MODERATE	0.93	Uncertain_significance	Baller-Gerold_syndrome	.	0.082	0.117	0.04	2.938	0	0	3	0	0
8	145737816	C	T	16212	RECQL4	RecQ like helicase 4	p.Arg1005Gln	rs4251691	missense_variant	MODERATE	16.18	Benign	not_specified	.	56.317	43.947	46.863	0.889	0	32	26	7	6
8	145738349	G	T	9476.6	RECQL4	RecQ like helicase 4	p.Pro879His	rs137975310	missense_variant	MODERATE	14.06	Benign	Baller-Gerold_syndrome|not_specified	.	1.068	1.08	0.749	1.446	0.002	2	0	0	0
8	145738669	C	T	2820.6	RECQL4	RecQ like helicase 4	p.Val799Met	rs34293591	missense_variant	MODERATE	25.9	Benign	Baller-Gerold_syndrome|not_specified	Helicase, C-terminal|Helicase, C-terminal|Helicase, C-terminal|Helicase, C-terminal	2.593	2.027	1.597	1.275	0.001	2	0	0	0
8	145738767	CG	C	56877	RECQL4	RecQ like helicase 4	.	rs11342077	splice_acceptor_variant&splice_donor_variant&intron_variant	HIGH	23.8	.	.	.	99.994	99.958	99.989	0.272	0.017	42	35	42	35
8	145739583	C	T	8586.6	RECQL4	RecQ like helicase 4	p.Arg623His	rs201734382	missense_variant	MODERATE	24.6	Uncertain_significance	Rothmund-Thomson_syndrome|Baller-Gerold_syndrome|Rapadilino_syndrome|not_specified	DEAD/DEAH box helicase domain|Helicase superfamily 1/2, ATP-binding domain|Helicase superfamily 1/2, ATP-binding domain	0.101	0.125	0.055	2.28	0.004	1	1	0	0
8	145740376	G	A	413.77	RECQL4	RecQ like helicase 4	p.Arg522Cys	rs35407712	missense_variant	MODERATE	25.5	Benign	Hereditary_cancer-predisposing_syndrome|Baller-Gerold_syndrome|not_specified	DEAD/DEAH box helicase domain|Helicase superfamily 1/2, ATP-binding domain|Helicase superfamily 1/2, ATP-binding domain	11.752	0.248	1.757	0.139	0	0	1	0	0
8	145741260	C	A	2644.77	RECQL4	RecQ like helicase 4	p.Lys382Asn	rs759321310	missense_variant	MODERATE	23.6	.	.	.	0.001	0	0	0	1	1	0	0	0
8	145741388	C	G	6389.77	RECQL4	RecQ like helicase 4	p.Arg372Thr	rs200097701	missense_variant	MODERATE	14.25	Likely_benign	Baller-Gerold_syndrome|not_specified	.	0.535	0.023	0.042	0.551	0.498	0	1	0	0
8	145741702	C	G	21329	RECQL4	RecQ like helicase 4	p.Glu267Asp	rs4244612	missense_variant	MODERATE	2.924	Benign	not_specified	.	53.376	42.012	43.838	0.928	0	28	24	8	7
8	145741941	G	A	2594.6	RECQL4	RecQ like helicase 4	p.Pro188Ser	rs769976284	missense_variant	MODERATE	23.6	.	.	.	.	0	0	nan	1	1	0	0	0
8	145742514	A	G	46816	RECQL4	RecQ like helicase 4	p.Ser92Pro	rs2721190	missense_variant	MODERATE	8.336	Benign	not_specified	.	99.936	98.62	96.879	2.302	0	42	35	41	31
8	145742799	T	C	1325.6	RECQL4	RecQ like helicase 4	p.Glu71Gly	rs34642881	missense_variant&splice_region_variant	MODERATE	24.3	Benign	Baller-Gerold_syndrome|not_specified	.	5.769	1.186	2.375	0.493	0	1	2	0	0
9	214706	G	C	1748.03	C9orf66	DOCK8 antisense RNA 1	p.Arg231Gly	rs540473	missense_variant	MODERATE	14.79	.	.	.	72.639	47.851	49.627	0.931	0.095	25	22	5	10
9	214804	A	G	2974.6	C9orf66	DOCK8 antisense RNA 1	p.Val198Ala	rs76707254	missense_variant	MODERATE	15.44	.	.	.	34.108	11.581	15.493	0.714	0	4	4	0	0
9	214844	C	T	4653.6	C9orf66	DOCK8 antisense RNA 1	p.Ala185Thr	rs147145660	missense_variant	MODERATE	24.8	.	.	.	0.018	0.009	0.073	0.128	0.008	1	0	0	0
9	214864	C	T	11230	C9orf66	DOCK8 antisense RNA 1	p.Arg178Gln	rs2236547	missense_variant	MODERATE	14.58	Benign	Hyper-IgE_syndrome	.	38.884	23.299	25.599	0.883	0	10	11	1	2
9	214991	G	A	2233.6	C9orf66	DOCK8 antisense RNA 1	p.Arg136Trp	rs148276394	missense_variant	MODERATE	14.93	.	.	.	0.082	0.14	0.052	2.671	0.003	1	2	0	0
9	215012	C	A	3733.6	C9orf66	DOCK8 antisense RNA 1	p.Glu129*	rs566738926	stop_gained	HIGH	45	Uncertain_significance	Hyper-IgE_syndrome	.	0.007	0	0.002	0	1	1	0	0	0
9	215057	T	C	4498.03	C9orf66	DOCK8 antisense RNA 1	p.Asn114Asp	rs481905	missense_variant	MODERATE	10.06	.	.	.	71.475	48.511	55.149	0.766	0	26	28	9	10
9	215060	G	T	1883.77	C9orf66	DOCK8 antisense RNA 1	p.Arg113Ser	rs141134256	missense_variant	MODERATE	12.85	.	.	.	3.218	2.122	2.315	0.915	0.491	3	4	0	0
9	215086	A	C	1052.77	C9orf66	DOCK8 antisense RNA 1	p.Leu104Arg	rs147359731	missense_variant	MODERATE	9.056	.	.	.	15.748	3.425	5.423	0.618	0.002	3	2	0	0
9	215228	C	G	4366.6	C9orf66	DOCK8 antisense RNA 1	p.Ala57Pro	rs112809777	missense_variant	MODERATE	21.2	.	.	.	0.357	0.134	0.184	0.728	0.695	1	1	0	0
9	215269	A	C	23643	C9orf66	DOCK8 antisense RNA 1	p.Leu43Arg	rs636922	missense_variant	MODERATE	9.251	.	.	.	31.573	24.542	24.098	1.024	0.286	19	21	5	6
9	215296	A	G	13061.6	C9orf66	DOCK8 antisense RNA 1	p.Val34Ala	rs73370597	missense_variant	MODERATE	10.69	.	.	.	7.64	3.885	3.688	1.056	0.255	2	3	0	0
9	271638	C	T	8322.03	DOCK8	dedicator of cytokinesis 8	p.Ala22Val	rs506121	missense_variant	MODERATE	23.1	Benign	Hyperimmunoglobulin_E_recurrent_infection_syndrome,_autosomal_recessive|not_specified|Hyper-IgE_syndrome	.	38.424	33.955	32.811	1.053	0.103	26	26	10	9
9	286491	G	A	8715.77	DOCK8	dedicator of cytokinesis 8	p.Asp63Asn	rs3209441	missense_variant	MODERATE	29.5	Benign/Likely_benign	not_specified|Hyper-IgE_syndrome	.	17.322	14.951	12.071	1.281	0	8	7	2	1
9	286593	C	A	24171	DOCK8	dedicator of cytokinesis 8	p.Pro97Thr	rs529208	missense_variant	MODERATE	23.5	Benign	Hyperimmunoglobulin_E_recurrent_infection_syndrome,_autosomal_recessive|not_specified|Hyper-IgE_syndrome	Dedicator of cytokinesis C/D, N-terminal	74.592	49.505	52.73	0.879	0	25	30	7	12
9	286618	C	G	2916.6	DOCK8	dedicator of cytokinesis 8	p.Pro105Arg	rs201472678	missense_variant	MODERATE	23.5	Uncertain_significance	not_provided	Dedicator of cytokinesis C/D, N-terminal	0.009	0	0.004	0	1	1	0	0	0
9	289557	G	A	4041.6	DOCK8	dedicator of cytokinesis 8	p.Arg127His	rs150742426	missense_variant	MODERATE	23.1	Conflicting_interpretations_of_pathogenicity	Hyperimmunoglobulin_E_recurrent_infection_syndrome,_autosomal_recessive|not_specified|Hyper-IgE_syndrome	Dedicator of cytokinesis C/D, N-terminal	0.366	0.275	0.196	1.408	0.044	0	1	0	0
9	304628	G	A	158.77	DOCK8	dedicator of cytokinesis 8	p.Arg151Gln	rs149918318	missense_variant	MODERATE	23.2	Conflicting_interpretations_of_pathogenicity	Hyperimmunoglobulin_E_recurrent_infection_syndrome,_autosomal_recessive|not_specified|Hyper-IgE_syndrome	Dedicator of cytokinesis C/D, N-terminal	0.212	0.241	0.133	1.812	0.002	1	0	0	0
9	312088	C	A	4468.6	DOCK8	dedicator of cytokinesis 8	p.Asp221Glu	rs139391329	missense_variant	MODERATE	10.46	Conflicting_interpretations_of_pathogenicity	Hyperimmunoglobulin_E_recurrent_infection_syndrome,_autosomal_recessive|Hyper-IgE_syndrome|not_provided	.	0.255	0.186	0.174	1.065	0.759	1	0	0	0
9	312134	G	A	5196.77	DOCK8	dedicator of cytokinesis 8	p.Glu237Lys	rs11789099	missense_variant	MODERATE	23.2	Benign/Likely_benign	Hyperimmunoglobulin_E_recurrent_infection_syndrome,_autosomal_recessive|not_specified|Hyper-IgE_syndrome	.	5.622	2.696	2.837	0.949	0.327	0	4	0	0
9	328163	G	A	3644.6	DOCK8	dedicator of cytokinesis 8	p.Val346Ile	rs148994877	missense_variant	MODERATE	25.2	.	.	.	0.099	0	0.018	0	0.178	0	1	0	0
9	334337	A	G	14048	DOCK8	dedicator of cytokinesis 8	p.Asn413Ser	rs10970979	missense_variant	MODERATE	14.36	Benign	not_specified|Hyper-IgE_syndrome	.	30.259	27.738	24.275	1.197	0	21	17	6	3
9	368128	C	T	8613.77	DOCK8	dedicator of cytokinesis 8	p.Ala597Val	rs17673268	missense_variant	MODERATE	25.5	Benign/Likely_benign	not_specified|Hyper-IgE_syndrome	DHR-1 domain|DHR-1 domain|Dedicator of cytokinesis C, C2 domain	11.132	9.08	7.576	1.218	0	8	8	2	1
9	379887	C	T	5114.6	DOCK8	dedicator of cytokinesis 8	p.His853Tyr	rs767964179	missense_variant	MODERATE	17.59	.	.	.	0.001	0	0.003	0	1	1	0	0	0
9	382656	G	A	1703.6	DOCK8	dedicator of cytokinesis 8	p.Glu917Lys	rs200899164	missense_variant	MODERATE	19.6	Uncertain_significance	Hyperimmunoglobulin_E_recurrent_infection_syndrome,_autosomal_recessive|not_provided	.	0.054	0.049	0.027	1.824	0.123	0	1	0	0
9	399255	G	A	3305.6	DOCK8	dedicator of cytokinesis 8	p.Ser1077Asn	rs34627722	missense_variant	MODERATE	18.37	Benign/Likely_benign	Hyperimmunoglobulin_E_recurrent_infection_syndrome,_autosomal_recessive|not_specified|Hyper-IgE_syndrome	.	11.29	3.533	4.84	0.72	0	4	1	0	0
9	420579	A	G	3230.77	DOCK8	dedicator of cytokinesis 8	p.Tyr1340Cys	rs116920018	missense_variant	MODERATE	32	Conflicting_interpretations_of_pathogenicity	Hyperimmunoglobulin_E_recurrent_infection_syndrome,_autosomal_recessive|not_specified	.	0.327	0.234	0.273	0.856	0.412	0	1	0	0
9	449874	G	C	4349.6	DOCK8	dedicator of cytokinesis 8	p.Ala1970Pro	rs34908836	missense_variant	MODERATE	20.2	Benign/Likely_benign	not_specified|Hyper-IgE_syndrome	Dedicator of cytokinesis, C-terminal|DHR-2 domain	16.328	5.621	6.152	0.909	0.009	5	0	0	0
9	12775861	T	TGGCGGC	157.64	LURAP1L	leucine rich adaptor protein 1 like	p.Gly54_Gly55dup	rs139315731	conservative_inframe_insertion	MODERATE	12.66	.	.	.	.	.	.	.	.	1	0	0	0
9	32480251	A	T	5410.6	DDX58	DExD/H-box helicase 58	p.Asp580Glu	rs17217280	missense_variant	MODERATE	24.8	.	.	.	14.853	12.474	10.779	1.18	0	13	14	1	0
9	32481339	C	T	7465.6	DDX58	DExD/H-box helicase 58	.	rs61752945	structural_interaction_variant	HIGH	27.7	.	.	.	1.927	1.149	0.848	1.358	0	0	2	0	0
9	32487521	T	C	4019.6	DDX58	DExD/H-box helicase 58	.	rs2274863	structural_interaction_variant	HIGH	8.398	.	.	.	15.124	2.305	3.109	0.735	0	2	1	0	0
9	32500832	C	T	3173.6	DDX58	DExD/H-box helicase 58	p.Arg71His	rs72710678	missense_variant	MODERATE	24.4	.	.	Caspase recruitment domain	1.514	1.314	0.945	1.396	0	1	0	0	0
9	32526146	G	A	10081	DDX58	DExD/H-box helicase 58	p.Arg7Cys	rs10813831	missense_variant	MODERATE	17.09	.	.	Caspase recruitment domain	26.111	24.067	21.038	1.19	0	14	11	2	0
9	33166914	G	T	135.77	B4GALT1	beta-1,4-galactosyltransferase 1	p.Pro85Gln	.	missense_variant	MODERATE	16.55	.	.	.	.	.	.	.	.	0	1	0	0
9	33796673	G	A	338.77	PRSS3	serine protease 3	p.Val82Ile	rs76740888	missense_variant	MODERATE	8.79	.	.	.	0.135	0.03	0.182	0.164	0	9	5	0	0
9	33796690	TGAG	T	2573.6	PRSS3	serine protease 3	p.Glu89del	rs143332708	conservative_inframe_deletion	MODERATE	7.209	.	.	.	28.504	15.955	17.195	0.914	0	19	13	1	0
9	33796703	C	G	168.77	PRSS3	serine protease 3	p.Leu92Val	rs149026348	missense_variant	MODERATE	4.917	.	.	.	.	0	0	nan	1	1	1	0	0
9	33796734	C	A	509.6	PRSS3	serine protease 3	p.Ser102Tyr	rs750158157	missense_variant	MODERATE	11.62	.	.	.	0.001	0	0	0	1	10	7	0	0
9	33796744	C	T	534.6	PRSS3	serine protease 3	.	rs151156335	sequence_feature	MODERATE	6.228	.	.	.	0.017	0.007	0.01	0.708	1	7	5	0	0
9	33796746	G	T	576.6	PRSS3	serine protease 3	p.Gly106Val	rs753245639	missense_variant	MODERATE	23.2	.	.	.	0.003	0	0	0	1	8	7	0	0
9	33796758	T	A	581.6	PRSS3	serine protease 3	p.Ile110Asn	rs796833541	missense_variant	MODERATE	23.8	.	.	.	.	0	0	nan	1	5	8	0	0
9	33796762	C	G	551.6	PRSS3	serine protease 3	p.Ser111Arg	rs146980577	missense_variant	MODERATE	8.59	.	.	.	.	0	0	nan	1	6	8	0	0
9	33796766	C	T	637.6	PRSS3	serine protease 3	p.Gln113*	rs1385198925	stop_gained	HIGH	33	.	.	.	.	0	0	nan	1	6	7	0	0
9	33796785	C	G	1506.6	PRSS3	serine protease 3	p.Ala119Gly	rs199600414	missense_variant	MODERATE	22.4	.	.	.	0.006	0	0	0	1	30	22	0	0
9	33796799	A	T	3211.6	PRSS3	serine protease 3	p.Thr124Ser	rs200709040	missense_variant&splice_region_variant	MODERATE	11.85	.	.	.	0.195	0.615	0.151	4.087	0	32	29	0	0
9	33796801	G	A	744.6	PRSS3	serine protease 3	.	rs143707562	splice_donor_variant&intron_variant	HIGH	23.1	.	.	.	0.038	0	0.005	0	1	8	6	0	0
9	33797861	A	G	1227.6	PRSS3	serine protease 3	p.Lys136Glu	rs151192741	missense_variant	MODERATE	4.26	.	.	.	0.06	0.069	0.018	3.943	0.004	27	28	0	0
9	33797928	G	GCC	1507.64	PRSS3	serine protease 3	p.Arg158fs	rs779080843	frameshift_variant	HIGH	16.21	.	.	.	.	.	.	.	.	25	26	0	0
9	33797928	G	GCT	767.64	PRSS3	serine protease 3	p.Arg158fs	.	frameshift_variant	HIGH	16.21	.	.	.	.	.	.	.	.	1	2	0	0
9	33797930	GAC	G	3005.6	PRSS3	serine protease 3	p.Thr160fs	rs797012348	frameshift_variant	HIGH	15.6	.	.	.	.	0	0	nan	1	28	31	0	0
9	33797951	A	C	3949.6	PRSS3	serine protease 3	p.Met166Leu	rs150316320	missense_variant	MODERATE	13.02	.	.	.	.	0	0	nan	1	31	31	0	0
9	33797969	T	A	2029.6	PRSS3	serine protease 3	p.Ser172Thr	rs149664918	missense_variant	MODERATE	5.774	.	.	.	.	.	.	.	.	13	19	0	0
9	33797978	G	A	2377.6	PRSS3	serine protease 3	p.Val175Ile	rs145485932	missense_variant	MODERATE	1.079	.	.	.	0.003	0	0	0	1	15	20	0	0
9	33797987	G	T	3087.6	PRSS3	serine protease 3	p.Ala178Ser	rs137945391	missense_variant	MODERATE	1.104	.	.	.	.	0	0	nan	1	31	30	0	0
9	33797991	G	A	2973.6	PRSS3	serine protease 3	p.Arg179His	rs146966861	missense_variant	MODERATE	9.885	.	.	.	0.007	0.008	0.002	3.427	0.289	16	20	0	0
9	33797999	A	G	3091.6	PRSS3	serine protease 3	p.Thr182Ala	rs142141488	missense_variant	MODERATE	3.495	.	.	.	.	0	0	nan	1	31	30	0	0
9	33798017	A	G	11792.6	PRSS3	serine protease 3	p.Thr188Ala	rs855581	missense_variant	MODERATE	4.393	.	.	.	99.033	93.446	96.163	0.569	0	38	33	14	8
9	33798042	G	C	2419.6	PRSS3	serine protease 3	p.Cys196Ser	rs141382822	missense_variant	MODERATE	21.2	.	.	.	0.001	0	0	0	1	28	24	0	0
9	33798075	T	C	6402.6	PRSS3	serine protease 3	p.Phe207Ser	rs776325628	missense_variant	MODERATE	9.755	.	.	.	1.037	0.873	0.856	1.021	0.844	37	32	0	0
9	33798504	A	C	246.77	PRSS3	serine protease 3	p.Lys216Gln	rs763882223	missense_variant	MODERATE	11.29	.	.	.	.	0	0	nan	1	2	3	0	0
9	33798529	C	G	1979.6	PRSS3	serine protease 3	p.Thr224Ser	rs1063273	missense_variant	MODERATE	1.275	.	.	.	.	0	0	nan	1	6	8	0	0
9	33798543	A	G	2628.6	PRSS3	serine protease 3	p.Lys229Glu	rs200731425	missense_variant	MODERATE	4.846	.	.	.	0.005	0	0	0	1	7	9	0	0
9	33798574	G	A	5816.6	PRSS3	serine protease 3	p.Ser239Asn	rs201773718	missense_variant	MODERATE	10.95	.	.	.	3.68	15.633	2.244	8.071	0	32	27	0	0
9	33799026	C	G	304.77	PRSS3	serine protease 3	p.Arg255Gly	rs148495550	missense_variant&splice_region_variant	MODERATE	14.95	.	.	.	0.248	0.295	0.146	2.019	0.001	2	3	0	0
9	33799056	G	A	112.6	PRSS3	serine protease 3	p.Gly265Arg	rs142473318	missense_variant	MODERATE	21.1	.	.	.	0.021	0.008	0.016	0.513	1	0	1	0	0
9	33799071	G	A	121.6	PRSS3	serine protease 3	p.Val270Ile	rs147767884	missense_variant	MODERATE	0.748	.	.	.	0.002	0	0.002	0	1	0	1	0	0
9	33799086	C	T	184.6	PRSS3	serine protease 3	p.His275Tyr	rs150624305	missense_variant	MODERATE	11.66	.	.	.	0.002	0	0.001	0	1	0	1	0	0
9	33799093	GT	G	175.6	PRSS3	serine protease 3	p.Cys277fs	rs751223571	frameshift_variant	HIGH	29.3	.	.	.	0.004	0	0.002	0	1	0	1	0	0
9	33799098	T	C	130.6	PRSS3	serine protease 3	p.Trp279Arg	rs780299520	missense_variant	MODERATE	14.36	.	.	.	0.001	0	0	0	1	0	1	0	0
9	33799099	G	A	130.6	PRSS3	serine protease 3	p.Trp279*	rs755075387	stop_gained	HIGH	24.3	.	.	.	0.001	0	0	0	1	0	1	0	0
9	93639973	G	C	152.6	SYK	spleen associated tyrosine kinase	.	rs2290888	structural_interaction_variant	HIGH	9.576	.	.	.	41.583	15.94	19.645	0.776	0	0	2	0	1
9	93640009	G	A	109.9	SYK	spleen associated tyrosine kinase	.	rs2290887	structural_interaction_variant	HIGH	11.62	.	.	.	41.577	15.905	19.638	0.774	0	0	1	0	1
9	96439004	C	CCCTGCCTCCACCACA	143	PHF2	PHD finger protein 2	p.Pro988_Ala989insAlaSerThrThrPro	rs149736720	disruptive_inframe_insertion	MODERATE	13.72	.	.	.	.	.	.	.	.	0	1	0	1
9	98638288	A	G	16710	ERCC6L2	ERCC excision repair 6 like 2	p.Met1?	rs690528	start_lost	HIGH	5.502	.	.	.	38.209	29.34	30.108	0.964	0.226	29	19	4	3
9	98638306	C	T	10169	ERCC6L2	ERCC excision repair 6 like 2	p.Pro7Ser	rs56108623	missense_variant	MODERATE	14.53	.	.	.	19.411	9.2	11.557	0.775	0	8	9	2	0
9	98638313	C	G	5725.6	ERCC6L2	ERCC excision repair 6 like 2	p.Pro9Arg	rs78293324	missense_variant	MODERATE	12.59	.	.	.	2.85	0.171	0.42	0.406	0	1	0	0	0
9	98638328	C	A	7990.6	ERCC6L2	ERCC excision repair 6 like 2	p.Pro14Gln	rs151308487	missense_variant	MODERATE	6.904	.	.	.	0.938	0.751	0.613	1.227	0.135	0	2	0	0
9	98660173	C	T	592.77	ERCC6L2	ERCC excision repair 6 like 2	p.Arg183Cys	rs149385968	missense_variant	MODERATE	27.5	.	.	.	0.145	0.014	0.029	0.469	0.442	0	1	0	0
9	98684662	G	T	2612.77	ERCC6L2	ERCC excision repair 6 like 2	p.Val470Phe	rs146551545	missense_variant	MODERATE	21.6	.	.	.	0.209	0.083	0.109	0.76	0.432	0	1	0	0
9	98691137	T	C	7284.6	ERCC6L2	ERCC excision repair 6 like 2	p.Val592Ala	rs2274654	missense_variant	MODERATE	27	.	.	.	28.873	16.809	18.989	0.862	0	12	8	0	0
9	98734269	C	G	2918.6	ERCC6L2	ERCC excision repair 6 like 2	p.Leu757Val	rs4742801	missense_variant	MODERATE	8.812	.	.	.	13.345	3.605	4.314	0.829	0.072	2	2	0	0
9	98734888	G	A	5790.6	ERCC6L2	ERCC excision repair 6 like 2	p.Arg963Lys	rs185740878	missense_variant	MODERATE	2.921	.	.	.	0.161	0.116	0.099	1.174	0.69	1	0	0	0
9	98734891	A	T	5651.6	ERCC6L2	ERCC excision repair 6 like 2	p.Asn964Ile	rs3780574	missense_variant	MODERATE	7.821	.	.	.	23.291	13.453	14.622	0.908	0.182	10	6	0	0
9	98775235	T	C	4110.6	ERCC6L2	ERCC excision repair 6 like 2	p.Met1479Thr	rs3739756	missense_variant	MODERATE	13.2	.	.	.	13.491	3.592	4.313	0.827	0	2	1	0	0
9	98775459	G	A	4284.6	ERCC6L2	ERCC excision repair 6 like 2	p.Ala1554Thr	rs10512243	missense_variant	MODERATE	2.746	.	.	.	19.789	8.662	10.485	0.81	0	8	9	1	0
9	117166246	A	G	131.85	WHRN	whirlin	p.Val783Ala	rs2274159	missense_variant	MODERATE	9.376	Benign/Likely_benign	Retinitis_pigmentosa-deafness_syndrome|not_specified|Nonsyndromic_Hearing_Loss,_Recessive	.	53.563	45.836	48.266	0.907	0	0	1	0	1
9	123291036	C	G	248.77	CDK5RAP2	CDK5 regulatory subunit associated protein 2	p.Glu289Gln	rs4836822	missense_variant	MODERATE	22.5	Benign	Primary_autosomal_recessive_microcephaly_3|not_specified|Primary_Microcephaly,_Recessive	.	92.442	89.092	87.784	1.137	0	1	0	1	0
9	123725926	T	G	2094.6	C5	complement C5	p.Glu1443Asp	rs17612	missense_variant	MODERATE	15.15	Benign	not_specified	Alpha-macroglobulin, receptor-binding|Alpha-macroglobulin, receptor-binding	6.847	6.123	5.322	1.16	0	6	1	0	0
9	123751328	T	C	2261.6	C5	complement C5	p.Thr1082Ala	.	missense_variant	MODERATE	23	.	.	Alpha-macroglobulin complement component	.	.	.	.	.	1	0	0	0
9	123769200	C	T	11703	C5	complement C5	p.Val808Ile	rs17611	missense_variant	MODERATE	15.49	Benign	not_specified	Alpha-2-macroglobulin|Alpha-2-macroglobulin	63.242	41.767	47.466	0.794	0	30	32	10	11
9	123785738	G	T	4869.6	C5	complement C5	p.Leu360Met	rs34552775	missense_variant	MODERATE	23.9	.	.	.	0.52	0.488	0.532	0.917	0.517	2	1	0	0
9	123787743	A	G	2550.6	C5	complement C5	p.Ile336Thr	rs147430470	missense_variant	MODERATE	0.452	.	.	.	0.118	0.181	0.055	3.31	0	1	2	0	0
9	123800218	C	T	3061.6	C5	complement C5	p.Val151Ile	rs17216529	missense_variant	MODERATE	22.9	.	.	Alpha-2-macroglobulin, N-terminal	24.941	9.544	7.687	1.267	0	6	7	0	0
9	123850770	G	A	159.8	CNTRL	centriolin	p.Val56Ile	rs10818503	missense_variant	MODERATE	12.22	.	.	.	87.068	65.262	70.742	0.777	0	1	0	1	0
9	124855211	C	T	111.1	TTLL11	tubulin tyrosine ligase like 11	p.Ala163Thr	rs61742319	missense_variant	MODERATE	13.72	.	.	.	39.245	29.16	26.876	1.12	0	0	1	0	1
9	133238339	T	G	127.03	HMCN2	hemicentin 2	p.Val1507Gly	.	missense_variant	MODERATE	16.39	.	.	Immunoglobulin-like domain|Immunoglobulin subtype 2|Immunoglobulin subtype	.	.	.	.	.	0	1	0	1
9	134021630	A	G	208.84	NUP214	nucleoporin 214	.	rs2296710	sequence_feature	MODERATE	6.645	.	.	.	44.98	31.748	32.721	0.956	0.015	1	0	1	0
9	135944586	C	T	651.6	CEL	carboxyl ester lipase	p.Thr412Ile	rs62576769	missense_variant	MODERATE	25.3	.	.	Carboxylesterase, type B	34.533	36.397	28.094	1.465	0	10	10	0	0
9	135946015	T	C	238.77	CEL	carboxyl ester lipase	p.Ile488Thr	rs77696629	missense_variant	MODERATE	25.6	Likely_benign	Monogenic_diabetes|not_specified	Carboxylesterase, type B	1.986	1.196	0.787	1.527	0	0	1	0	0
9	135946578	AGGGGACTCC	A	6995.6	CEL	carboxyl ester lipase	p.Gly567_Ser569del	.	disruptive_inframe_deletion	MODERATE	.	.	.	.	.	.	.	.	.	1	0	0	0
9	135946690	GC	G	141.6	CEL	carboxyl ester lipase	p.Val607fs	.	frameshift_variant	HIGH	20.1	.	.	.	0.005	0	0.002	0	1	0	1	0	0
9	135946708	A	C	438.03	CEL	carboxyl ester lipase	p.Thr610Pro	.	missense_variant	MODERATE	13.5	.	.	Mucin-like domain	.	.	.	.	.	0	1	0	1
9	139256468	C	G	27074	DNLZ	DNL-type zinc finger	p.Ser178Thr	rs3812552	missense_variant	MODERATE	11.68	.	.	.	11.955	9.253	8.404	1.111	0.011	4	12	1	2
9	139256495	G	T	6286.6	DNLZ	DNL-type zinc finger	p.Pro169His	rs3812553	missense_variant	MODERATE	21.3	.	.	.	12.122	4.065	4.017	1.012	0.807	6	3	0	0
9	139256541	C	T	12364	DNLZ	DNL-type zinc finger	p.Ala154Thr	rs3812554	missense_variant	MODERATE	0.747	.	.	Zinc finger, DNL-type	12.089	9.479	8.43	1.137	0	4	11	1	0
9	139256577	C	T	3761.6	DNLZ	DNL-type zinc finger	p.Glu142Lys	rs147703592	missense_variant	MODERATE	15.31	.	.	Zinc finger, DNL-type	1.159	1.187	0.704	1.693	0	2	2	0	0
9	139258052	G	A	406.77	DNLZ	DNL-type zinc finger	p.Arg39Trp	rs759742424	missense_variant	MODERATE	17.11	.	.	.	0.277	0	0.153	0	1	0	1	0	0
9	139259592	C	G	3394.77	CARD9	caspase recruitment domain family member 9	.	rs141992399	splice_donor_variant&intron_variant	HIGH	23.6	Likely_benign	Candidiasis,_familial,_2	.	0.537	0.62	0.311	2.003	0	1	0	0	0
9	139259636	G	A	7487.77	CARD9	caspase recruitment domain family member 9	p.Pro464Leu	rs1266195975	missense_variant	MODERATE	12.41	.	.	.	0.001	0	0	0	1	0	1	0	0
9	139261275	T	C	150.77	CARD9	caspase recruitment domain family member 9	p.Glu445Gly	.	missense_variant	MODERATE	22.9	.	.	.	.	.	.	.	.	0	1	0	0
9	139261281	T	A	177.77	CARD9	caspase recruitment domain family member 9	p.Asp443Val	.	missense_variant	MODERATE	22.4	.	.	.	.	.	.	.	.	0	1	0	0
9	139261287	G	A	159.77	CARD9	caspase recruitment domain family member 9	p.Pro441Leu	.	missense_variant	MODERATE	23.2	.	.	.	.	.	.	.	.	0	1	0	0
9	139262205	C	G	6617.77	CARD9	caspase recruitment domain family member 9	p.Val385Leu	rs3124993	missense_variant	MODERATE	10.93	Benign/Likely_benign	Candidiasis,_familial,_2|Familial_Candidiasis,_Recessive	.	2.457	1.933	1.428	1.361	0	1	0	0	0
9	139264783	C	T	9528.6	CARD9	caspase recruitment domain family member 9	p.Arg305His	rs150234370	missense_variant	MODERATE	24.5	Uncertain_significance	Familial_Candidiasis,_Recessive	.	0.015	0.016	0.008	2.056	0.274	0	1	0	0
9	139265328	C	T	3568.6	CARD9	caspase recruitment domain family member 9	p.Ala198Thr	rs139295959	missense_variant	MODERATE	14.54	.	.	.	0.019	0.016	0.01	1.596	0.373	1	0	0	0
9	139266496	C	T	32058	CARD9	caspase recruitment domain family member 9	p.Ser12Asn	rs4077515	missense_variant	MODERATE	7.853	Benign	not_specified|Familial_Candidiasis,_Recessive	.	53.605	39.934	40.685	0.969	0.087	27	26	7	4
9	139840371	G	GC	2705.64	C8G	complement C8 gamma chain	.	rs201974346	splice_acceptor_variant&intron_variant	HIGH	5.051	.	.	.	9.419	3.365	4.441	0.749	0	4	1	0	0
9	139840442	C	G	2394.6	C8G	complement C8 gamma chain	p.Leu113Val	.	missense_variant	MODERATE	16.98	.	.	Lipocalin/cytosolic fatty-acid binding domain	.	.	.	.	.	1	0	0	0
9	139840543	A	G	24593	C8G	complement C8 gamma chain	p.Asp118Gly	rs7850844	missense_variant	MODERATE	14.6	.	.	Lipocalin/cytosolic fatty-acid binding domain	99.984	95.677	96.305	0.849	0	41	35	37	31
9	139840560	C	A	11759.6	C8G	complement C8 gamma chain	p.His124Asn	rs17613	missense_variant	MODERATE	10.88	.	.	Lipocalin/cytosolic fatty-acid binding domain	18.482	12.94	11.584	1.134	0	10	9	0	0
9	139981627	A	G	168.98	MAN1B1	mannosidase alpha class 1B member 1	p.Asn59Ser	rs968733	missense_variant	MODERATE	15.79	Benign	History_of_neurodevelopmental_disorder|not_specified|Intellectual_Disability,_Recessive	.	99.833	96.909	97.904	0.671	0	1	0	1	0
9	140130606	A	T	294.02	SLC34A3	solute carrier family 34 member 3	p.Glu513Val	rs28542318	missense_variant	MODERATE	16.44	Benign	not_specified	.	99.972	86.71	88.251	0.869	0	3	12	3	12
9	141107536	G	GGCA	235.97	FAM157B	family with sequence similarity 157 member B	p.Gln85dup	rs554298933	disruptive_inframe_insertion	MODERATE	1.716	.	.	.	.	.	.	.	.	2	0	2	0
10	6063607	A	C	20246.8	IL2RA	interleukin 2 receptor subunit alpha	p.Ile139Met	rs751445826	missense_variant	MODERATE	9.817	.	.	Sushi/SCR/CCP domain|Sushi/SCR/CCP domain|Sushi/SCR/CCP domain	0.006	0	0.007	0	0.621	0	1	0	0
10	6066302	G	A	7934.6	IL2RA	interleukin 2 receptor subunit alpha	p.Thr91Met	rs72650666	missense_variant	MODERATE	4.383	Conflicting_interpretations_of_pathogenicity	Interleukin_2_receptor,_alpha,_deficiency_of|not_provided	.	0.2	0.159	0.188	0.844	0.487	1	0	0	0
10	14974905	T	C	4196.6	DCLRE1C	DNA cross-link repair 1C	p.His243Arg	rs12768894	missense_variant	MODERATE	14.87	Benign/Likely_benign	Histiocytic_medullary_reticulosis|not_specified	.	22.9	16.022	15.865	1.012	0.615	6	13	1	0
10	14976727	G	C	3356.6	DCLRE1C	DNA cross-link repair 1C	p.Pro171Arg	rs35441642	missense_variant	MODERATE	23.2	Benign/Likely_benign	Severe_combined_immunodeficiency_disease|Histiocytic_medullary_reticulosis|not_specified	.	19.604	8.614	9.058	0.946	0.071	6	7	0	0
10	14977469	C	T	2041.6	DCLRE1C	DNA cross-link repair 1C	p.Gly153Arg	rs41297018	missense_variant	MODERATE	26	Benign/Likely_benign	Severe_combined_immunodeficiency_with_sensitivity_to_ionizing_radiation|not_specified|not_provided	.	1.704	1.466	1.011	1.456	0	1	1	0	0
10	16870912	G	T	2696.77	CUBN	cubilin	p.Asn3552Lys	rs1801232	missense_variant	MODERATE	18.21	Likely_benign	Megaloblastic_anemia	CUB domain|CUB domain|CUB domain|CUB domain	15.391	7.415	8.821	0.828	0	0	1	0	0
10	16877110	G	A	5226.6	CUBN	cubilin	p.Thr3422Ile	rs1801230	missense_variant	MODERATE	15.79	Benign/Likely_benign	Megaloblastic_anemia|Megaloblastic_anemia_due_to_inborn_errors_of_metabolism|not_provided	CUB domain|CUB domain|CUB domain|CUB domain	2.786	2.401	1.714	1.411	0	0	2	0	0
10	16911749	C	T	3362.77	CUBN	cubilin	p.Gly3114Ser	rs117035284	missense_variant	MODERATE	25.5	Benign	Megaloblastic_anemia_due_to_inborn_errors_of_metabolism|not_specified	CUB domain|CUB domain|CUB domain|CUB domain	1.1	0.708	0.655	1.083	0.428	0	1	0	0
10	16918997	T	C	3138.77	CUBN	cubilin	p.Glu3002Gly	rs1801240	missense_variant	MODERATE	16.24	Likely_benign	Megaloblastic_anemia	CUB domain|CUB domain|CUB domain|CUB domain	21.038	11.556	10.301	1.138	0	0	2	0	0
10	16919052	T	C	2252.77	CUBN	cubilin	p.Ile2984Val	rs1801239	missense_variant	MODERATE	15.7	Benign/Likely_benign	Megaloblastic_anemia|not_specified	CUB domain|CUB domain|CUB domain|CUB domain	13.173	9.819	8.871	1.119	0	0	2	0	0
10	16930419	C	G	678.77	CUBN	cubilin	p.Glu2968Gln	rs45569534	missense_variant	MODERATE	23.1	Conflicting_interpretations_of_pathogenicity	Megaloblastic_anemia|Megaloblastic_anemia_due_to_inborn_errors_of_metabolism	CUB domain|CUB domain|CUB domain|CUB domain	2.283	1.825	1.489	1.23	0.002	0	1	0	0
10	16930427	A	G	1380.77	CUBN	cubilin	p.Phe2965Ser	rs117620008	missense_variant	MODERATE	25.9	Uncertain_significance	not_specified|not_provided	CUB domain|CUB domain|CUB domain|CUB domain	0.274	0.248	0.132	1.882	0.001	1	0	0	0
10	16932490	G	T	3358.77	CUBN	cubilin	p.Leu2879Ile	rs1801238	missense_variant	MODERATE	20.4	Likely_benign	Megaloblastic_anemia	CUB domain|CUB domain|CUB domain|CUB domain	3.823	3.46	2.76	1.263	0	1	4	0	0
10	16943371	G	C	7104.77	CUBN	cubilin	p.Ser2717Trp	rs2796835	missense_variant	MODERATE	22.7	Benign	Megaloblastic_anemia	CUB domain|CUB domain|CUB domain|CUB domain	100	100	99.999	inf	1	18	23	18	23
10	16948390	G	C	2032.6	CUBN	cubilin	p.Pro2575Arg	rs3740168	missense_variant	MODERATE	12.7	Benign/Likely_benign	Megaloblastic_anemia|Megaloblastic_anemia_due_to_inborn_errors_of_metabolism	CUB domain|CUB domain|CUB domain|CUB domain	13.629	2.057	4.62	0.434	0	1	0	0	0
10	16955978	A	T	2780.6	CUBN	cubilin	p.Asp2455Glu	rs117128556	missense_variant	MODERATE	14.98	Uncertain_significance	Megaloblastic_anemia	CUB domain|CUB domain|CUB domain|CUB domain	0.885	0.644	0.556	1.158	0.169	0	1	0	0
10	16957036	A	G	225.6	CUBN	cubilin	p.Met2449Thr	rs41301097	missense_variant	MODERATE	1.721	Benign	Megaloblastic_anemia_due_to_inborn_errors_of_metabolism	.	1.82	0.316	0.405	0.781	0.104	1	0	0	0
10	16961682	G	C	135.6	CUBN	cubilin	.	rs72773207	sequence_feature	MODERATE	11.58	.	.	.	.	.	.	.	.	0	1	0	0
10	16967401	C	T	9075.77	CUBN	cubilin	p.Cys2162Tyr	rs1276712	missense_variant	MODERATE	1.006	Benign	Megaloblastic_anemia	CUB domain|CUB domain|CUB domain|CUB domain	100	99.904	99.393	6.334	0	18	23	18	23
10	16967417	T	C	1732.77	CUBN	cubilin	p.Asn2157Asp	rs144360241	missense_variant	MODERATE	24.1	.	.	CUB domain|CUB domain|CUB domain|CUB domain	0.673	0.599	0.56	1.071	0.529	1	1	0	0
10	16967586	C	G	2513.77	CUBN	cubilin	p.Leu2153Phe	rs62619939	missense_variant	MODERATE	23.3	Likely_benign	Megaloblastic_anemia	CUB domain|CUB domain|CUB domain|CUB domain	17.818	12.404	13.028	0.945	0.03	2	4	0	0
10	16979593	G	A	1626.77	CUBN	cubilin	p.Pro1975Leu	rs41289303	missense_variant&splice_region_variant	MODERATE	24.1	Likely_benign	Megaloblastic_anemia	.	3.778	1.05	1.566	0.667	0	5	1	0	0
10	16979606	G	T	1703.77	CUBN	cubilin	p.Pro1971Thr	rs2356590	missense_variant	MODERATE	25.2	Benign	Megaloblastic_anemia	.	27.89	3.001	6.98	0.412	0	3	2	0	0
10	16979714	T	C	8466.77	CUBN	cubilin	p.Ser1935Gly	rs41289305	missense_variant	MODERATE	13.51	Benign/Likely_benign	Megaloblastic_anemia|not_provided	CUB domain|CUB domain|CUB domain|CUB domain	18.431	16.217	14.478	1.143	0	4	7	1	1
10	16982061	C	T	2544.77	CUBN	cubilin	p.Gly1840Ser	rs2271462	missense_variant	MODERATE	16.81	Benign	Megaloblastic_anemia	CUB domain|CUB domain|CUB domain|CUB domain	28.538	4.288	7.869	0.525	0	3	2	0	0
10	17024503	G	A	5461.77	CUBN	cubilin	p.Pro1559Ser	rs1801231	missense_variant	MODERATE	15.75	Benign	Megaloblastic_anemia	CUB domain|CUB domain|CUB domain|CUB domain	88.936	82.537	76.684	1.437	0	17	22	12	19
10	17088067	A	G	2511.6	CUBN	cubilin	p.Leu1119Ser	rs141164907	missense_variant	MODERATE	2.609	Uncertain_significance	Megaloblastic_anemia	CUB domain|CUB domain|CUB domain|CUB domain	0.207	0.179	0.121	1.476	0.068	1	0	0	0
10	17113456	C	T	3077.6	CUBN	cubilin	p.Ser865Asn	rs138083522	missense_variant	MODERATE	9.247	Likely_benign	Megaloblastic_anemia_due_to_inborn_errors_of_metabolism|not_specified	CUB domain|CUB domain|CUB domain|CUB domain	1.155	1.032	0.712	1.455	0	0	1	0	0
10	17113479	G	A	2810.6	CUBN	cubilin	.	rs17432826	sequence_feature	MODERATE	4.16	Likely_benign	Megaloblastic_anemia	.	2.823	1.988	2.075	0.958	0.509	0	1	0	0
10	17126383	G	A	1948.77	CUBN	cubilin	p.His730Tyr	rs7905349	missense_variant	MODERATE	0.747	Benign	Megaloblastic_anemia|not_provided	CUB domain|CUB domain|CUB domain|CUB domain	25.342	2.837	2.247	1.27	0	1	0	0	0
10	17147521	G	T	9778.03	CUBN	cubilin	p.Pro389Thr	rs1801224	missense_variant	MODERATE	16.82	Benign	Megaloblastic_anemia	EGF-like domain	66.777	63.174	61.707	1.065	0	16	19	7	11
10	17156151	A	G	7589.03	CUBN	cubilin	p.Phe253Ser	rs1801222	missense_variant	MODERATE	11.04	Benign	Megaloblastic_anemia	EGF-like calcium-binding domain|EGF-like domain	83.238	70.19	73.124	0.865	0	15	21	10	13
10	17168766	C	A	2072.6	CUBN	cubilin	p.Leu127Phe	.	missense_variant	MODERATE	17.28	.	.	.	.	.	.	.	.	0	1	0	0
10	17171176	C	T	910.77	CUBN	cubilin	p.Gly66Arg	rs12259370	missense_variant	MODERATE	26.5	Benign/Likely_benign	Megaloblastic_anemia|Megaloblastic_anemia_due_to_inborn_errors_of_metabolism	.	6.902	0.619	0.579	1.071	0.536	1	0	0	0
10	22023028	C	T	103.77	MLLT10	MLLT10 histone lysine methyltransferase DOT1L cofactor	p.Thr943Ile	.	missense_variant	MODERATE	23	.	.	.	.	.	.	.	.	1	0	0	0
10	22024126	C	T	130.77	MLLT10	MLLT10 histone lysine methyltransferase DOT1L cofactor	p.Gln973*	.	stop_gained	HIGH	41	.	.	.	.	.	.	.	.	1	0	0	0
10	27303605	A	T	5223.03	ANKRD26	ankyrin repeat domain 26	p.Phe1514Leu	rs2274741	missense_variant	MODERATE	12.57	Benign/Likely_benign	Thrombocytopenia|not_specified	.	55.181	17.888	22.39	0.755	0	7	5	1	2
10	27317840	C	T	8001.03	ANKRD26	ankyrin repeat domain 26	p.Val1305Ile	rs10829163	missense_variant	MODERATE	0.216	Benign/Likely_benign	Thrombocytopenia|not_specified	.	55.041	17.716	22.298	0.75	0	7	5	1	2
10	27322303	C	G	2379.77	ANKRD26	ankyrin repeat domain 26	p.Val1220Leu	rs12572862	missense_variant	MODERATE	9.524	Benign/Likely_benign	Thrombocytopenia|not_specified	.	14.328	0.833	3.739	0.216	0	1	1	0	0
10	27322306	C	T	1896.77	ANKRD26	ankyrin repeat domain 26	p.Val1219Ile	rs146819984	missense_variant&splice_region_variant	MODERATE	22.5	.	.	.	2.08	0.991	1.005	0.986	0.932	2	0	0	0
10	27342285	CTCT	C	5733.73	ANKRD26	ankyrin repeat domain 26	p.Glu533del	rs138423863	disruptive_inframe_deletion	MODERATE	10.38	Benign/Likely_benign	Thrombocytopenia|not_specified	.	14.332	0.877	3.785	0.225	0	1	1	0	0
10	27350084	A	G	4215.77	ANKRD26	ankyrin repeat domain 26	p.Val484Ala	rs201461870	missense_variant	MODERATE	24.2	.	.	.	0.135	0.248	0.087	2.843	0	0	2	0	1
10	27353007	T	C	550.77	ANKRD26	ankyrin repeat domain 26	p.Ile425Val	rs12359281	missense_variant	MODERATE	2.046	Benign/Likely_benign	Thrombocytopenia|not_specified	.	11.185	3.17	3.647	0.865	0.003	2	0	0	0
10	27389197	T	C	10781.8	ANKRD26	ankyrin repeat domain 26	p.Gln20Arg	rs7897309	missense_variant	MODERATE	10.01	Benign/Likely_benign	Thrombocytopenia|not_specified	.	99.966	87.237	90.056	0.755	0	18	23	17	16
10	32308822	G	A	110.77	KIF5B	kinesin family member 5B	p.Thr757Ile	.	missense_variant	MODERATE	23	.	.	.	.	.	.	.	.	0	1	0	0
10	32558013	GTGT	G	100.73	EPC1	enhancer of polycomb homolog 1	p.Asn829del	.	disruptive_inframe_deletion	MODERATE	.	.	.	.	.	.	.	.	.	1	0	0	0
10	37505159	G	A	133.77	ANKRD30A	ankyrin repeat domain 30A	p.Ala918Thr	rs34552277	missense_variant	MODERATE	7.473	.	.	.	38.238	23.829	20.132	1.241	0	0	1	0	0
10	50827774	CTG	C	166.1	CHAT	choline O-acetyltransferase	p.Leu131fs	.	frameshift_variant	HIGH	.	.	.	.	.	.	.	.	.	0	1	0	1
10	54531226	C	T	5164.6	MBL2	mannose binding lectin 2	p.Gly57Glu	rs1800451	missense_variant	MODERATE	24.6	Conflicting_interpretations_of_pathogenicity	Mannose-binding_protein_deficiency|not_specified	.	23.065	3.309	3.209	1.032	0.513	0	1	0	0
10	54531235	C	T	8619.77	MBL2	mannose binding lectin 2	p.Gly54Asp	rs1800450	missense_variant	MODERATE	25.5	Pathogenic	Mannose-binding_protein_deficiency	.	16.96	13.475	14.109	0.948	0.033	16	6	1	1
10	54531242	G	A	4590.6	MBL2	mannose binding lectin 2	p.Arg52Cys	rs5030737	missense_variant	MODERATE	25.8	Pathogenic	Mannose-binding_protein_deficiency	.	7.362	6.026	5.529	1.096	0.012	4	5	0	0
10	70405855	A	G	607.77	TET1	tet methylcytosine dioxygenase 1	p.Ile1123Met	rs3998860	missense_variant	MODERATE	6.48	.	.	.	84.031	78.786	77.662	1.068	0.002	1	0	0	0
10	72360387	G	A	15411	PRF1	perforin 1	p.Ala91Val	rs35947132	missense_variant	MODERATE	23.7	Conflicting_interpretations_of_pathogenicity	Hemophagocytic_lymphohistiocytosis,_familial,_2,_susceptibility_to|Familial_hemophagocytic_lymphohistiocytosis|Hemophagocytic_lymphohistiocytosis,_familial,_2|not_specified|not_provided	.	4.662	3.635	2.889	1.268	0	3	0	1	0
10	72360577	G	A	5194.6	PRF1	perforin 1	p.Arg28Cys	rs141660796	missense_variant	MODERATE	14.73	Uncertain_significance	not_provided	.	0.529	0.097	0.115	0.843	0.692	1	0	0	0
10	73082563	A	G	16077	SLC29A3	solute carrier family 29 member 3	p.Arg18Gly	rs2277257	missense_variant	MODERATE	10.6	Benign	Histiocytosis-lymphadenopathy_plus_syndrome|not_specified	.	64.88	41.807	41.518	1.012	0.493	23	15	5	1
10	73111408	C	T	35353	SLC29A3	solute carrier family 29 member 3	p.Ser158Phe	rs780668	missense_variant	MODERATE	23.6	Benign	Histiocytosis-lymphadenopathy_plus_syndrome|not_specified	.	75.547	70.466	63.526	1.37	0	39	33	27	24
10	73111423	G	T	4574.77	SLC29A3	solute carrier family 29 member 3	p.Gly163Val	rs143557881	missense_variant	MODERATE	15.73	Benign/Likely_benign	Histiocytosis-lymphadenopathy_plus_syndrome	.	1.558	0.213	0.841	0.252	0	1	0	0	0
10	73115942	G	A	36220	SLC29A3	solute carrier family 29 member 3	p.Val239Ile	rs2252996	missense_variant	MODERATE	0.027	Benign	Histiocytosis-lymphadenopathy_plus_syndrome|not_specified	.	88.494	86.753	81.536	1.483	0	42	35	32	28
10	73121779	T	C	6031.6	SLC29A3	solute carrier family 29 member 3	p.Leu281Pro	rs79737301	missense_variant	MODERATE	6.656	Likely_benign	Histiocytosis-lymphadenopathy_plus_syndrome|not_specified	.	4.94	1.136	1.048	1.085	0.315	1	1	0	0
10	73121883	T	G	8276.6	SLC29A3	solute carrier family 29 member 3	p.Phe316Val	rs139066012	missense_variant	MODERATE	23	Uncertain_significance	Histiocytosis-lymphadenopathy_plus_syndrome	.	0.126	0.103	0.076	1.351	0.28	0	1	0	0
10	73121913	A	G	34235	SLC29A3	solute carrier family 29 member 3	p.Ile326Val	rs2487068	missense_variant	MODERATE	0.018	Benign	Histiocytosis-lymphadenopathy_plus_syndrome|not_specified	.	92.71	86.249	81.612	1.413	0	42	34	30	33
10	73121928	G	A	1515.77	SLC29A3	solute carrier family 29 member 3	p.Glu331Lys	rs200004327	missense_variant	MODERATE	20.5	Uncertain_significance	Histiocytosis-lymphadenopathy_plus_syndrome	.	0.02	0.028	0.011	2.414	0.102	0	1	0	0
10	73567408	G	A	424.77	CDH23	cadherin related 23	p.Arg2815His	rs376835293	missense_variant	MODERATE	16.04	.	.	Cadherin-like	0.069	0	0.016	0	0.273	1	0	0	0
10	89623708	T	A	524.6	PTEN	phosphatase and tensin homolog	p.Leu1?	.	start_lost	HIGH	21	.	.	.	.	.	.	.	.	4	2	0	0
10	89623716	G	A	3059.6	PTEN	phosphatase and tensin homolog	p.Gly4Arg	rs12573787	missense_variant	MODERATE	21.3	.	.	.	.	.	.	.	.	8	5	0	0
10	89623717	G	A	511.6	PTEN	phosphatase and tensin homolog	p.Gly4Glu	.	missense_variant	MODERATE	20.3	.	.	.	.	.	.	.	.	1	0	0	0
10	89623724	A	AGCGGCG	365.73	PTEN	phosphatase and tensin homolog	p.Ala11_Ala12dup	rs1402398574	disruptive_inframe_insertion	MODERATE	18.9	Uncertain_significance	not_specified	.	.	.	.	.	.	0	1	0	0
10	89623724	A	AGCG	4089.64	PTEN	phosphatase and tensin homolog	p.Ala12dup	.	disruptive_inframe_insertion	MODERATE	19.01	Likely_benign	Cowden_syndrome_1	.	.	.	.	.	.	3	0	0	0
10	89623857	CGGCT	C	119.6	PTEN	phosphatase and tensin homolog	p.Arg52del	rs1365232630	splice_acceptor_variant&splice_donor_variant&disruptive_inframe_deletion&splice_region_variant&intron_variant	HIGH	20.7	.	.	.	.	.	.	.	.	1	0	0	0
10	89623860	CT	C	10165	PTEN	phosphatase and tensin homolog	.	rs71022512	splice_acceptor_variant&splice_donor_variant&intron_variant	HIGH	16.84	Benign	not_specified	.	.	.	.	.	.	37	33	33	33
10	89623901	G	C	8813.05	PTEN	phosphatase and tensin homolog	p.Cys65Ser	rs2943772	missense_variant	MODERATE	18.73	Benign	not_specified	.	.	.	.	.	.	38	33	38	33
10	89720633	C	CT	407.64	PTEN	phosphatase and tensin homolog	.	rs34003473	splice_acceptor_variant&intron_variant	HIGH	6.636	Benign	PTEN_hamartoma_tumor_syndrome|not_specified	.	30.899	16.272	19.341	0.81	0	4	3	0	0
10	90771829	T	C	12595	FAS	Fas cell surface death receptor	.	rs2234978	sequence_feature	MODERATE	1.641	Benign	Autoimmune_lymphoproliferative_syndrome|not_specified	.	98.347	71.76	76.85	0.765	0	40	34	28	27
10	96336443	A	G	2514.6	HELLS	helicase, lymphoid specific	p.Thr305Ala	rs200482346	missense_variant	MODERATE	17.96	.	.	SNF2-related, N-terminal domain|Helicase superfamily 1/2, ATP-binding domain|Helicase superfamily 1/2, ATP-binding domain	0.262	0.028	0.062	0.446	0.115	1	0	0	0
10	97983635	C	A	7326.6	BLNK	B cell linker	p.Ala158Ser	rs148612299	missense_variant	MODERATE	0.017	Benign/Likely_benign	Agammaglobulinemia_4,_autosomal_recessive|not_specified|not_provided	.	0.702	0.578	0.607	0.952	0.7	0	3	0	0
10	103904019	GTCC	G	166.1	PPRC1	PPARG related coactivator 1	p.Pro1191del	.	disruptive_inframe_deletion	MODERATE	.	.	.	.	.	.	.	.	.	1	0	1	0
10	104159215	C	T	2645.6	NFKB2	nuclear factor kappa B subunit 2	p.Pro430Ser	rs202001697	missense_variant	MODERATE	9.93	Likely_benign	Common_variable_immunodeficiency_10|not_provided	.	0.189	0.078	0.099	0.79	1	1	0	0	0
10	104160439	G	A	6131.6	NFKB2	nuclear factor kappa B subunit 2	p.Arg609Gln	rs200092317	missense_variant	MODERATE	14.97	Benign	Common_variable_immunodeficiency_10	.	0.048	0.048	0.112	0.434	0.025	0	1	0	0
10	104849667	T	A	193.78	NT5C2	5'-nucleotidase, cytosolic II	.	rs1328859156	splice_acceptor_variant&intron_variant	HIGH	32	.	.	.	.	.	.	.	.	1	0	1	0
10	105110740	A	AGGAGGC	210.96	PCGF6	polycomb group ring finger 6	p.Pro27_Pro28dup	rs60968810	disruptive_inframe_insertion	MODERATE	13.99	.	.	.	62.608	41.812	44.302	0.903	0	0	1	0	1
10	105657316	G	C	12139	OBFC1	STN1 subunit of CST complex	p.Ser248Cys	rs10786775	missense_variant	MODERATE	4.981	.	.	Stn1, C-terminal	99.995	87.698	91.369	0.673	0	38	32	32	24
10	105659826	T	C	27004	OBFC1	STN1 subunit of CST complex	p.Thr151Ala	rs2487999	missense_variant	MODERATE	8.211	.	.	OB-fold nucleic acid binding domain, AA-tRNA synthetase-type	99.989	87.701	91.375	0.673	0	38	32	32	24
10	105659916	C	T	6649.6	OBFC1	STN1 subunit of CST complex	p.Glu121Lys	rs145781517	missense_variant	MODERATE	14.43	.	.	OB-fold nucleic acid binding domain, AA-tRNA synthetase-type	0.492	0.653	0.572	1.144	0.214	1	2	0	0
10	105816916	C	T	106.9	COL17A1	collagen type XVII alpha 1 chain	p.Gly428Ser	rs805698	missense_variant	MODERATE	5.979	Benign	Epidermolysis_bullosa,_junctional|not_specified	.	99.365	94.634	93.916	1.143	0	0	1	0	1
10	120789812	CCCG	C	109.6	NANOS1	nanos C2HC-type zinc finger 1	p.Ala173del	rs1373241822	conservative_inframe_deletion	MODERATE	15.33	Pathogenic	Spermatogenic_failure_12	.	50	.	0.813	nan	1	0	1	0	0
10	123298158	T	C	119.84	FGFR2	fibroblast growth factor receptor 2	.	rs1047100	structural_interaction_variant	HIGH	12.2	Benign	Craniosynostosis|Crouzon_syndrome|Acrocephalosyndactyly_type_I|Saethre-Chotzen_syndrome|Levy-Hollister_syndrome|Jackson-Weiss_syndrome|Cutis_Gyrata_syndrome_of_Beare_and_Stevenson|Pfeiffer_syndrome|Isolated_coronal_synostosis|not_specified	.	92.308	77.322	78.254	0.947	0.009	0	1	0	1
10	127461270	A	C	116.6	MMP21	matrix metallopeptidase 21	p.Phe249Leu	.	missense_variant	MODERATE	20.1	.	.	Peptidase M10, metallopeptidase|Peptidase, metallopeptidase|Peptidase M10A, catalytic domain	.	.	.	.	.	0	1	0	0
10	134013980	C	T	154.6	DPYSL4	dihydropyrimidinase like 4	p.Pro311Leu	.	missense_variant	MODERATE	24.5	.	.	Amidohydrolase-related	.	.	.	.	.	0	1	0	0
11	613208	T	C	13934.6	IRF7	interferon regulatory factor 7	p.Gln425Arg	rs1131665	missense_variant&splice_region_variant	MODERATE	0.81	.	.	Interferon regulatory factor-3|Interferon regulatory factor DNA-binding domain|Interferon regulatory factor-3	51.273	27.549	24.764	1.155	0	17	16	0	1
11	613978	C	T	7481.6	IRF7	interferon regulatory factor 7	p.Gly260Arg	rs201379782	missense_variant	MODERATE	0.697	Uncertain_significance	Immunodeficiency_39	Interferon regulatory factor DNA-binding domain	0.083	0.063	0.072	0.873	0.857	1	0	0	0
11	614212	C	T	10342.8	IRF7	interferon regulatory factor 7	p.Gly227Glu	rs140823442	missense_variant	MODERATE	9.316	.	.	Interferon regulatory factor DNA-binding domain	0.112	0.083	0.05	1.667	0.112	0	1	0	0
11	614318	T	C	12856.6	IRF7	interferon regulatory factor 7	p.Lys192Glu	rs1061502	missense_variant	MODERATE	0.222	.	.	Interferon regulatory factor DNA-binding domain	52.412	27.862	25.165	1.149	0	17	16	0	1
11	614799	C	T	4653.6	IRF7	interferon regulatory factor 7	p.Arg144Gln	rs201036875	missense_variant&splice_region_variant	MODERATE	12.43	Uncertain_significance	Immunodeficiency_39	Interferon regulatory factor DNA-binding domain	0.086	0.043	0.066	0.651	1	1	0	0	0
11	1016914	G	T	166.1	MUC6	mucin 6, oligomeric mucus/gel-forming	p.Pro1963Thr	rs74632841	missense_variant	MODERATE	5.052	.	.	.	42.508	49.89	39.228	1.542	0	1	0	1	0
11	1016928	C	G	166.1	MUC6	mucin 6, oligomeric mucus/gel-forming	p.Ser1958Thr	rs34053383	missense_variant	MODERATE	4.004	.	.	.	50.633	50.028	50.044	0.999	0.973	1	0	1	0
11	1213296	A	G	166.1	MUC5AC	mucin 5AC, oligomeric mucus/gel-forming	p.His802Arg	rs78466479	missense_variant	MODERATE	0.009	.	.	.	0.013	0.07	0.003	24.978	0	0	1	0	1
11	1213302	T	C	166.1	MUC5AC	mucin 5AC, oligomeric mucus/gel-forming	p.Leu804Pro	rs371630624	missense_variant	MODERATE	0.039	.	.	.	0.208	0.248	0.137	1.816	0.008	0	1	0	1
11	1213311	C	T	166.1	MUC5AC	mucin 5AC, oligomeric mucus/gel-forming	p.Thr807Met	rs80058880	missense_variant	MODERATE	3.173	.	.	.	0.147	0.433	0.046	9.481	0	0	1	0	1
11	1213424	A	G	166.1	MUC5AC	mucin 5AC, oligomeric mucus/gel-forming	p.Thr845Ala	rs61867531	missense_variant	MODERATE	8.658	.	.	WxxW domain	50.014	50.139	50.001	1.006	0.774	1	0	1	0
11	1213428	T	C	166.1	MUC5AC	mucin 5AC, oligomeric mucus/gel-forming	p.Leu846Ser	rs61867532	missense_variant	MODERATE	5.222	.	.	.	49.367	50.052	49.049	1.041	0.037	1	0	1	0
11	1213440	T	C	166.1	MUC5AC	mucin 5AC, oligomeric mucus/gel-forming	p.Val850Ala	rs61867533	missense_variant	MODERATE	14.85	.	.	.	50.065	50.156	50.006	1.006	0.76	1	0	1	0
11	2411654	G	A	4850.6	CD81	CD81 molecule	p.Val27Met	rs1035678198	missense_variant	MODERATE	25.8	.	.	.	0.002	0	0.001	0	1	1	0	0	0
11	4945233	C	T	130.03	OR51G1	olfactory receptor family 51 subfamily G member 1	p.Glu113Lys	rs35264256	missense_variant	MODERATE	23	.	.	GPCR, rhodopsin-like, 7TM	11.494	9.83	10.596	0.92	0.003	0	1	0	1
11	4945236	T	C	130.03	OR51G1	olfactory receptor family 51 subfamily G member 1	p.Met112Val	rs35666095	missense_variant	MODERATE	5.163	.	.	GPCR, rhodopsin-like, 7TM	11.493	9.83	10.596	0.92	0.003	0	1	0	1
11	5248243	A	G	9406.03	HBB	hemoglobin subunit beta	.	rs713040	structural_interaction_variant	HIGH	5.855	Benign	Hb_SS_disease|beta_Thalassemia|Fetal_hemoglobin_quantitative_trait_locus_1|not_specified	.	86.762	82.344	75.915	1.48	0	18	23	13	18
11	5443963	G	A	154.78	OR51Q1	olfactory receptor family 51 subfamily Q member 1	p.Arg178His	rs10838095	missense_variant	MODERATE	15.4	.	.	GPCR, rhodopsin-like, 7TM	72.746	40.113	43.094	0.884	0	0	1	0	1
11	6638271	G	A	1661.77	TPP1	tripeptidyl peptidase 1	p.Arg208*	rs119455955	stop_gained	HIGH	36	Pathogenic	Inborn_genetic_diseases|Neuronal_ceroid_lipofuscinosis|Childhood-onset_autosomal_recessive_slowly_progressive_spinocerebellar_ataxia|Ceroid_lipofuscinosis_neuronal_2|not_provided	Sedolisin domain|Sedolisin domain	0.04	0.028	0.022	1.255	0.565	0	1	0	0
11	6640618	G	T	8530.6	TPP1	tripeptidyl peptidase 1	p.Ala5Asp	rs138976576	missense_variant	MODERATE	18.99	Conflicting_interpretations_of_pathogenicity	Seizures|Neuronal_ceroid_lipofuscinosis|Ceroid_lipofuscinosis_neuronal_2|not_specified|not_provided	.	0.185	0.227	0.108	2.104	0	0	1	0	0
11	18305355	C	T	172.77	HPS5	HPS5 biogenesis of lysosomal organelles complex 2 subunit 2	p.Met1015Ile	rs61755718	missense_variant	MODERATE	22.6	Conflicting_interpretations_of_pathogenicity	Hermansky-Pudlak_syndrome|Hermansky-Pudlak_syndrome_5|not_specified	.	0.798	0.537	0.519	1.034	0.766	0	1	0	0
11	18317571	C	A	327.77	HPS5	HPS5 biogenesis of lysosomal organelles complex 2 subunit 2	p.Val537Leu	rs149677540	missense_variant	MODERATE	21.8	Uncertain_significance	Hermansky-Pudlak_syndrome	.	0.142	0.172	0.287	0.598	0.009	1	0	0	0
11	18318354	C	T	1017.77	HPS5	HPS5 biogenesis of lysosomal organelles complex 2 subunit 2	p.Gly501Arg	rs143784823	missense_variant	MODERATE	7.943	Conflicting_interpretations_of_pathogenicity	Hermansky-Pudlak_syndrome|not_specified	.	0.498	0.55	0.436	1.263	0.053	1	0	0	0
11	18319180	G	T	937.77	HPS5	HPS5 biogenesis of lysosomal organelles complex 2 subunit 2	p.Leu417Met	rs7128017	missense_variant	MODERATE	22.7	Benign/Likely_benign	Hermansky-Pudlak_syndrome|not_specified	.	21.222	11.767	13.691	0.841	0	2	1	0	0
11	36595600	A	G	16228	RAG1	recombination activating 1	p.His249Arg	rs3740955	missense_variant	MODERATE	1.979	Benign	not_specified	RAG1 importin-binding	77.103	39.983	45.37	0.802	0	27	21	4	6
11	36596200	G	A	2424.77	RAG1	recombination activating 1	p.Arg449Lys	rs4151031	missense_variant	MODERATE	22	Benign	Severe_immunodeficiency,_autosomal_recessive,_T-cell_negative,_B-cell_negative,_NK_cell-positive|Combined_cellular_and_humoral_immune_defects_with_granulomas|not_specified	RAG nonamer-binding domain	1.691	1.228	0.96	1.283	0.002	0	1	0	0
11	36597313	A	G	5549.6	RAG1	recombination activating 1	p.Lys820Arg	rs2227973	missense_variant	MODERATE	17.3	Benign	Histiocytic_medullary_reticulosis|not_specified|Severe_Combined_Immune_Deficiency	.	59.005	13.9	19.841	0.652	0	15	9	1	0
11	36597513	G	A	2163.6	RAG1	recombination activating 1	p.Asp887Asn	rs4151034	missense_variant	MODERATE	23.1	Benign/Likely_benign	Severe_immunodeficiency,_autosomal_recessive,_T-cell_negative,_B-cell_negative,_NK_cell-positive|Combined_cellular_and_humoral_immune_defects_with_granulomas|Histiocytic_medullary_reticulosis|Severe_Combined_Immune_Deficiency	.	0.226	0.234	0.439	0.532	0	1	0	0	0
11	36597870	A	G	3788.77	RAG1	recombination activating 1	p.Met1006Val	rs139113046	missense_variant	MODERATE	24.8	Likely_benign	Severe_immunodeficiency,_autosomal_recessive,_T-cell_negative,_B-cell_negative,_NK_cell-positive|Combined_cellular_and_humoral_immune_defects_with_granulomas	.	0.227	0.127	0.192	0.661	0.089	1	0	0	0
11	36614215	T	C	4254.77	RAG2	recombination activating 2	p.Met502Val	rs145614809	missense_variant	MODERATE	19.83	Conflicting_interpretations_of_pathogenicity	Primary_immunodeficiency|Severe_immunodeficiency,_autosomal_recessive,_T-cell_negative,_B-cell_negative,_NK_cell-positive|Combined_cellular_and_humoral_immune_defects_with_granulomas|Histiocytic_medullary_reticulosis|not_specified|Recombinase_activating_gene_2_deficiency	.	0.228	0.124	0.195	0.634	0.062	1	0	0	0
11	36614561	G	T	3782.77	RAG2	recombination activating 2	p.Phe386Leu	rs34629171	missense_variant	MODERATE	25.2	Benign/Likely_benign	Primary_immunodeficiency|Severe_immunodeficiency,_autosomal_recessive,_T-cell_negative,_B-cell_negative,_NK_cell-positive|Combined_cellular_and_humoral_immune_defects_with_granulomas|Histiocytic_medullary_reticulosis|not_specified|Recombinase_activating_gene_2_deficiency	.	1.669	1.218	0.952	1.283	0.002	0	1	0	0
11	36615015	C	G	1496.77	RAG2	recombination activating 2	p.Arg235Thr	rs1230065983	missense_variant	MODERATE	23.1	.	.	.	.	.	.	.	.	1	0	0	0
11	36615697	C	T	1016.77	RAG2	recombination activating 2	p.Val8Ile	rs150762709	missense_variant	MODERATE	18.85	Conflicting_interpretations_of_pathogenicity	Severe_immunodeficiency,_autosomal_recessive,_T-cell_negative,_B-cell_negative,_NK_cell-positive|Combined_cellular_and_humoral_immune_defects_with_granulomas|Histiocytic_medullary_reticulosis|Severe_Combined_Immune_Deficiency	.	0.473	0.48	0.343	1.4	0.011	1	0	0	0
11	45832398	G	A	4347.77	SLC35C1	solute carrier family 35 member C1	p.Val203Met	rs368377475	missense_variant	MODERATE	24	.	.	.	0.033	0.035	0.007	4.89	0.007	1	0	0	0
11	45832509	A	G	19495	SLC35C1	solute carrier family 35 member C1	p.Ile240Val	rs7130656	missense_variant	MODERATE	15.78	Benign/Likely_benign	Congenital_disorder_of_glycosylation|not_specified	.	20.625	11.295	9.025	1.284	0	8	10	0	1
11	47660294	C	T	166.1	MTCH2	mitochondrial carrier 2	p.Cys79Tyr	rs796176528	missense_variant	MODERATE	24.7	.	.	.	.	.	.	.	.	0	1	0	1
11	47660295	A	G	166.1	MTCH2	mitochondrial carrier 2	p.Cys79Arg	rs796758665	missense_variant	MODERATE	26.7	.	.	.	.	.	.	.	.	0	1	0	1
11	47660301	T	A	166.1	MTCH2	mitochondrial carrier 2	p.Arg77*	rs796923130	stop_gained	HIGH	35	.	.	.	.	.	.	.	.	0	1	0	1
11	57367442	A	G	1599.77	SERPING1	serpin family G member 1	p.Thr48Ala	rs11546661	missense_variant	MODERATE	0.001	.	.	.	0.092	0.11	0.045	2.462	0.003	1	0	0	0
11	57381989	G	A	32661	SERPING1	serpin family G member 1	p.Val480Met	rs4926	missense_variant	MODERATE	15.38	Benign	Hereditary_angioedema_type_1|not_specified|Hereditary_Angioedema	Serpin domain|Serpin, conserved site|Serpin domain	27.17	24.831	22.034	1.169	0	18	15	3	1
11	59610581	A	G	725.77	GIF	cobalamin binding intrinsic factor	p.Met97Thr	rs150884181	missense_variant	MODERATE	25.5	Likely_benign	Intrinsic_factor_deficiency	.	1.09	0.791	0.907	0.871	0.161	1	0	0	0
11	59612859	T	C	3625.77	GIF	cobalamin binding intrinsic factor	p.Gln23Arg	rs35211634	missense_variant	MODERATE	0.129	Benign	Intrinsic_factor_deficiency,_congenital,_susceptibility_to|Intrinsic_factor_deficiency	.	21.29	6.308	5.869	1.08	0.031	1	3	0	0
11	63974900	G	A	9420.6	FERMT3	fermitin family member 3	p.Val22Met	.	missense_variant	MODERATE	27.8	.	.	.	.	.	.	.	.	0	1	0	0
11	63974995	C	G	2570.6	FERMT3	fermitin family member 3	p.Ile53Met	rs142815441	missense_variant&splice_region_variant	MODERATE	21.5	Likely_benign	Leukocyte_adhesion_deficiency,_type_III|not_specified	.	0.346	0.298	0.186	1.602	0.005	1	1	0	0
11	63991581	G	A	102.6	TRPT1	tRNA phosphotransferase 1	p.Arg223Cys	rs11549690	missense_variant	MODERATE	15.99	.	.	.	7.055	6.768	4.967	1.389	0	0	1	0	0
11	63997329	A	G	123.1	NUDT22	nudix hydrolase 22	p.Gln260Arg	rs633561	missense_variant	MODERATE	4.776	.	.	.	99.595	98.001	98.261	0.868	0.024	1	0	1	0
11	64572018	T	C	103.9	MEN1	menin 1	p.Thr546Ala	rs2959656	missense_variant	MODERATE	12.2	Benign	not_specified	.	99.598	95.202	93.652	1.345	0	0	1	0	1
11	65347636	G	C	119.1	EHBP1L1	EH domain binding protein 1 like 1	p.Val133Leu	rs1194100	missense_variant	MODERATE	12.72	.	.	NT-type C2 domain|NT-type C2 domain	100	99.986	99.992	0.564	0.331	1	0	1	0
11	65482323	A	G	2227.6	KAT5	lysine acetyltransferase 5	p.Asn324Ser	rs1178373604	missense_variant	MODERATE	23.5	.	.	Histone acetyltransferase domain, MYST-type|Histone acetyltransferase domain, MYST-type	0.001	0	0	0	1	1	0	0	0
11	65487790	C	A	6275.6	RNASEH2C	ribonuclease H2 subunit C	p.Val91Leu	.	missense_variant	MODERATE	15.23	.	.	.	.	.	.	.	.	0	1	0	0
11	65628334	G	A	125.1	MUS81	MUS81 structure-specific endonuclease subunit	p.Arg37His	rs13817	missense_variant	MODERATE	22.9	.	.	.	67.673	62.291	56.644	1.264	0	0	1	0	1
11	67402362	T	G	360.02	TBX10	T-box transcription factor 10	p.Lys101Thr	rs3758938	missense_variant	MODERATE	21.9	.	.	.	45.216	27.037	26.731	1.016	0.43	8	9	2	3
11	67430762	T	C	108.1	ALDH3B2	aldehyde dehydrogenase 3 family member B2	p.His361Arg	rs1551886	missense_variant	MODERATE	0.09	.	.	.	95.387	88.8	90.828	0.801	0	1	0	1	0
11	67759043	C	A	2108.6	UNC93B1	unc-93 homolog B1, TLR signaling regulator	p.Gly589Trp	rs2375182	missense_variant	MODERATE	24.3	Benign	Herpes_simplex_encephalitis_1	.	2.15	1.156	0.284	4.113	0.001	1	0	0	0
11	67763282	G	A	1790.77	UNC93B1	unc-93 homolog B1, TLR signaling regulator	p.Ala387Val	rs11543208	missense_variant	MODERATE	10.3	Benign	Herpes_simplex_encephalitis_1	.	1.93	1.883	1.405	1.347	0.079	0	2	0	0
11	67765163	A	AG	16267.1	UNC93B1	unc-93 homolog B1, TLR signaling regulator	p.Ser297fs	rs5792426	frameshift_variant	HIGH	34	.	.	.	100	100	100	nan	1	41	35	41	35
11	67809268	C	T	8601.77	TCIRG1	T cell immune regulator 1, ATPase H+ transporting V0 subunit a3	p.Arg56Trp	rs36027301	missense_variant	MODERATE	29.3	Benign/Likely_benign	Osteopetrosis|not_specified	.	6.173	5.29	4.58	1.164	0	6	3	1	0
11	71726168	G	C	107.9	NUMA1	nuclear mitotic apparatus protein 1	p.Ala794Gly	rs3750913	missense_variant	MODERATE	21.2	.	.	.	7.608	3.483	3.397	1.026	0.569	1	0	1	0
11	88027209	T	C	7295.6	CTSC	cathepsin C	p.Ile453Val	rs3888798	missense_variant	MODERATE	24.2	Benign/Likely_benign	Papillon-Lef??vre_syndrome|Haim-Munk_syndrome|not_specified	Peptidase C1A, papain C-terminal|Peptidase C1A, papain C-terminal|Cathepsin C	8.956	4.684	6.231	0.74	0	5	5	0	0
11	88045583	A	G	17572	CTSC	cathepsin C	p.Ile153Thr	rs217086	missense_variant	MODERATE	0.016	Benign	not_specified	.	99.962	85.397	88.561	0.755	0	40	34	31	28
11	93460160	A	C	133.93	CEP295	centrosomal protein 295	p.Glu2173Ala	rs67879380	missense_variant	MODERATE	22.5	.	.	.	25.094	11.519	11.562	0.996	0.945	0	1	0	1
11	94203683	T	C	1250.77	MRE11A	MRE11 homolog, double strand break repair nuclease	p.Asp324Gly	rs763563427	missense_variant	MODERATE	24.5	Uncertain_significance	Hereditary_cancer-predisposing_syndrome	Mre11, DNA-binding|Mre11, DNA-binding	.	.	.	.	.	0	1	0	0
11	95825374	TTGCTGCTGC	T	182.77	MAML2	mastermind like transcriptional coactivator 2	p.Gln605_Gln607del	rs141671766	disruptive_inframe_deletion	MODERATE	8.224	.	.	.	78.896	76.461	60.898	2.086	0	0	2	0	2
11	108098576	C	G	6740.6	ATM	ATM serine/threonine kinase	p.Ser49Cys	rs1800054	missense_variant	MODERATE	23.7	Benign/Likely_benign,_risk_factor	Ataxia-telangiectasia_syndrome|Hereditary_cancer-predisposing_syndrome|Breast_cancer,_susceptibility_to|not_specified|not_provided	Telomere-length maintenance and DNA damage repair|Telomere-length maintenance and DNA damage repair	1.262	0.936	0.699	1.343	0.002	1	0	0	0
11	108117787	C	T	1106.6	ATM	ATM serine/threonine kinase	p.Ser333Phe	rs28904919	missense_variant	MODERATE	22.7	Benign/Likely_benign	Ataxia-telangiectasia_syndrome|Hereditary_cancer-predisposing_syndrome|not_specified|not_provided	.	0.347	0.11	0.159	0.695	0.192	1	0	0	0
11	108121410	C	CT	894.64	ATM	ATM serine/threonine kinase	.	rs538056927	splice_acceptor_variant&intron_variant	HIGH	0.489	Benign/Likely_benign	Hereditary_cancer-predisposing_syndrome	.	38.556	38.484	36.718	1.078	0.001	26	21	0	0
11	108121410	C	CTT	143.73	ATM	ATM serine/threonine kinase	.	rs34325032	splice_acceptor_variant&intron_variant	HIGH	0.476	.	.	.	1.391	1.047	1.194	0.875	0.241	0	1	0	0
11	108124761	T	C	1006.6	ATM	ATM serine/threonine kinase	p.Ser707Pro	rs4986761	missense_variant	MODERATE	19.04	Benign/Likely_benign	Ataxia-telangiectasia_syndrome|Hereditary_cancer-predisposing_syndrome|not_specified|not_provided	.	1.184	1.023	0.782	1.311	0.002	1	0	0	0
11	108138003	T	C	2401.77	ATM	ATM serine/threonine kinase	p.Phe858Leu	rs1800056	missense_variant	MODERATE	13.5	Conflicting_interpretations_of_pathogenicity	Ataxia-telangiectasia_syndrome|Hereditary_cancer-predisposing_syndrome|not_specified|not_provided	.	1.448	1.369	0.834	1.65	0	1	1	0	0
11	108142070	A	G	2998.6	ATM	ATM serine/threonine kinase	p.Asn1005Ser	rs146531614	missense_variant	MODERATE	0.007	Conflicting_interpretations_of_pathogenicity	Ataxia-telangiectasia_syndrome|Familial_cancer_of_breast|Hereditary_cancer-predisposing_syndrome|not_specified|not_provided	.	0.049	0.021	0.039	0.532	0.378	1	0	0	0
11	108143456	C	G	2297.6	ATM	ATM serine/threonine kinase	p.Pro1054Arg	rs1800057	missense_variant	MODERATE	24	Benign	Ataxia-telangiectasia_syndrome|Hereditary_cancer-predisposing_syndrome|not_specified|not_provided	.	2.67	2.466	1.606	1.549	0	2	2	0	0
11	108151786	C	T	3285.6	ATM	ATM serine/threonine kinase	p.Thr1156Met	rs759951393	missense_variant	MODERATE	9.653	Conflicting_interpretations_of_pathogenicity	Ataxia-telangiectasia_syndrome|Hereditary_cancer-predisposing_syndrome|not_provided	.	0.004	0.007	0.001	5.431	0.212	0	1	0	0
11	108160350	C	T	1416.6	ATM	ATM serine/threonine kinase	p.Leu1420Phe	rs1800058	missense_variant	MODERATE	15.47	Conflicting_interpretations_of_pathogenicity	Ataxia-telangiectasia_syndrome|Hereditary_cancer-predisposing_syndrome|not_specified|not_provided	.	1.841	1.635	1.071	1.535	0	2	0	0	0
11	108165679	G	A	600.77	ATM	ATM serine/threonine kinase	p.Ser1601Asn	rs587782506	missense_variant	MODERATE	19.93	Conflicting_interpretations_of_pathogenicity	Ataxia-telangiectasia_syndrome|Hereditary_cancer-predisposing_syndrome|not_specified|not_provided	.	0.006	0	0.003	0	1	0	1	0	0
11	108175462	G	A	4572.6	ATM	ATM serine/threonine kinase	p.Asp1853Asn	rs1801516	missense_variant	MODERATE	23.2	Benign/Likely_benign	Ataxia-telangiectasia_syndrome|Hereditary_cancer-predisposing_syndrome|not_specified|not_provided	.	14.35	11.631	11.346	1.028	0.293	12	7	1	0
11	108175463	A	T	3835.6	ATM	ATM serine/threonine kinase	p.Asp1853Val	rs1801673	missense_variant	MODERATE	24.2	Conflicting_interpretations_of_pathogenicity	Ataxia-telangiectasia_syndrome|Hereditary_cancer-predisposing_syndrome|not_specified|not_provided	.	0.662	0.668	0.477	1.401	0.002	2	0	0	0
11	108183167	A	G	7941.03	ATM	ATM serine/threonine kinase	p.Asn1983Ser	rs659243	missense_variant	MODERATE	12.84	Benign	not_specified	.	100	100	100	nan	1	42	35	42	35
11	113561054	A	G	140.1	TMPRSS5	transmembrane serine protease 5	p.Phe369Leu	rs7110736	missense_variant	MODERATE	16.38	Benign	not_specified	Serine proteases, trypsin domain|Serine proteases, trypsin domain|Serine proteases, trypsin domain|Serine proteases, trypsin domain	92.111	66.986	68.875	0.917	0	0	1	0	1
11	115375029	AAGCCGG	A	255.93	CADM1	cell adhesion molecule 1	p.Arg27_Leu28del	rs147879356	disruptive_inframe_deletion	MODERATE	22.2	.	.	.	1.602	1.155	1.198	0.964	0.889	2	0	2	0
11	117864063	A	G	14159	IL10RA	interleukin 10 receptor subunit alpha	p.Ser159Gly	rs3135932	missense_variant	MODERATE	15.13	Benign/Likely_benign	Inflammatory_bowel_disease|Inflammatory_bowel_disease_28,_autosomal_recessive|not_specified	.	16.603	14.561	12.863	1.155	0	13	13	4	2
11	117864846	A	G	4819.6	IL10RA	interleukin 10 receptor subunit alpha	p.Ile224Val	rs2228055	missense_variant	MODERATE	0.284	Benign	Inflammatory_bowel_disease	.	32.986	6.571	8.315	0.776	0	6	4	0	0
11	117869670	A	G	17461	IL10RA	interleukin 10 receptor subunit alpha	p.Arg351Gly	rs2229113	missense_variant	MODERATE	9.571	Benign	Inflammatory_bowel_disease|not_specified	.	99.663	71.032	74.519	0.838	0	35	29	18	12
11	117869878	C	T	11048.6	IL10RA	interleukin 10 receptor subunit alpha	p.Ser420Leu	rs2229114	missense_variant	MODERATE	12.89	Benign/Likely_benign	Inflammatory_bowel_disease|Inflammatory_bowel_disease_28,_autosomal_recessive	.	4.943	4.242	3.143	1.365	0	6	3	0	0
11	118182885	C	T	5317.6	CD3E	CD3e molecule	p.Pro35Ser	rs143949187	missense_variant&splice_region_variant	MODERATE	0.894	Conflicting_interpretations_of_pathogenicity	Immunodeficiency_18|Severe_Combined_Immune_Deficiency	.	0.26	0.399	0.267	1.497	0.005	3	0	0	0
11	118209887	C	T	5731.6	CD3D	CD3d molecule	p.Arg169Gln	rs200108243	missense_variant	MODERATE	17.06	.	.	.	0.005	0	0.001	0	1	1	0	0	0
11	118221350	G	T	21971	CD3G	CD3g molecule	p.Val131Phe	rs3753058	missense_variant	MODERATE	23.5	Benign/Likely_benign	Immunodeficiency_due_to_defect_in_CD3-gamma|not_specified	.	50.201	17.435	21.826	0.756	0	16	7	1	1
11	118898435	AC	A	29096	SLC37A4	solute carrier family 37 member 4	.	rs56966114	splice_acceptor_variant&splice_donor_variant&intron_variant	HIGH	23.6	.	.	.	100	100	100	nan	1	42	35	42	35
11	118917355	T	C	1983.77	HYOU1	hypoxia up-regulated 1	p.Lys919Glu	rs140010748	missense_variant	MODERATE	16.86	.	.	.	0.117	0.11	0.055	1.991	0.013	0	1	0	0
11	118918702	A	G	6403.6	HYOU1	hypoxia up-regulated 1	p.Ser823Pro	.	missense_variant	MODERATE	23.7	.	.	.	.	.	.	.	.	0	1	0	0
11	118919562	C	T	4318.6	HYOU1	hypoxia up-regulated 1	p.Val677Ile	rs147081612	missense_variant	MODERATE	6.827	.	.	.	0.156	0.083	0.144	0.573	0.052	1	0	0	0
11	118922814	T	C	6093.6	HYOU1	hypoxia up-regulated 1	p.Lys398Arg	rs118151170	missense_variant	MODERATE	25.5	.	.	.	0.559	0.524	0.599	0.874	0.266	1	3	0	0
11	119052826	C	A	152.92	NLRX1	NLR family member X1	.	rs4245191	structural_interaction_variant	HIGH	6.813	.	.	.	88.125	53.961	56.578	0.9	0	2	1	2	1
11	120099658	A	G	155.1	OAF	out at first homolog	p.His210Arg	rs2508489	missense_variant	MODERATE	5.642	.	.	.	88.306	80.598	73.78	1.476	0	1	0	1	0
11	120099679	G	A	155.1	OAF	out at first homolog	p.Arg217His	rs2508490	missense_variant	MODERATE	12.7	.	.	.	79.919	73.107	65.232	1.449	0	1	0	1	0
11	126160826	C	T	6257.6	TIRAP	TIR domain containing adaptor protein	p.Arg13Trp	rs8177399	missense_variant	MODERATE	21.7	.	.	.	1.93	1.534	1.403	1.095	0.211	4	2	0	0
11	126162468	G	A	14380.6	TIRAP	TIR domain containing adaptor protein	p.Ser55Asn	rs3802813	missense_variant	MODERATE	5.373	.	.	.	18.926	5.521	7.892	0.682	0	3	3	0	0
11	126162590	G	A	4368.6	TIRAP	TIR domain containing adaptor protein	p.Asp96Asn	rs8177400	missense_variant	MODERATE	26.8	.	.	Toll/interleukin-1 receptor homology (TIR) domain|Toll/interleukin-1 receptor homology (TIR) domain	0.514	0.275	0.276	0.994	1	1	0	0	0
11	126162843	C	T	7660.6	TIRAP	TIR domain containing adaptor protein	p.Ser180Leu	rs8177374	missense_variant	MODERATE	15.36	protective	Mycobacterium_tuberculosis,_protection_against|Invasive_pneumococcal_disease,_protection_against|Malaria,_resistance_to|Bacteremia,_resistance_to	Toll/interleukin-1 receptor homology (TIR) domain	16.047	12.509	12.357	1.014	0.593	7	10	0	0
11	126163003	TCTACTTTGACTTTTA	T	915.73	TIRAP	TIR domain containing adaptor protein	p.Leu234_Ter236del	.	stop_lost&conservative_inframe_deletion	HIGH	.	.	.	.	.	.	.	.	.	0	1	0	0
12	6061559	C	T	2985.6	VWF	von Willebrand factor	p.Gly2705Arg	rs7962217	missense_variant&splice_region_variant	MODERATE	34	Benign/Likely_benign	von_Willebrand_disorder|not_specified	.	12.54	4.772	5.996	0.786	0	4	4	0	0
12	6078424	A	T	2367.77	VWF	von Willebrand factor	p.Phe2561Tyr	rs35335161	missense_variant	MODERATE	20.2	Benign/Likely_benign	von_Willebrand_disorder|not_specified	.	5.16	4.25	3.698	1.156	0.001	1	3	0	0
12	6085318	C	T	2312.6	VWF	von Willebrand factor	p.Ala2466Thr	.	missense_variant	MODERATE	22.1	.	.	VWFC domain|VWFC domain|VWFC domain|VWFC domain	.	.	.	.	.	1	0	0	0
12	6103094	C	A	2765.77	VWF	von Willebrand factor	p.Ala2178Ser	rs34230288	missense_variant	MODERATE	8.066	Likely_benign	not_provided	Uncharacterised domain, cysteine-rich|Uncharacterised domain, cysteine-rich	1.972	1.698	1.091	1.566	0	0	1	0	0
12	6105380	T	C	1566.6	VWF	von Willebrand factor	p.Thr1951Ala	rs144072210	missense_variant	MODERATE	22.8	Uncertain_significance	Von_Willebrand_disease,_recessive_form	von Willebrand factor, type D domain|von Willebrand factor, type D domain|von Willebrand factor, type D domain	0.089	0.084	0.054	1.562	0.141	0	1	0	0
12	6121278	A	G	2755.6	VWF	von Willebrand factor	p.Met1880Thr	rs747278782	missense_variant	MODERATE	18.5	.	.	.	.	0	0.001	0	1	0	1	0	0
12	6125715	C	T	1886.77	VWF	von Willebrand factor	p.Val1760Ile	rs61750604	missense_variant	MODERATE	2.544	not_provided	not_provided	von Willebrand factor, type A|von Willebrand factor, type A|von Willebrand factor, type A	0.138	0.158	0.071	2.234	0.001	1	0	0	0
12	6125716	G	A	2091.77	VWF	von Willebrand factor	.	rs41276736	structural_interaction_variant	HIGH	2.227	Conflicting_interpretations_of_pathogenicity	von_Willebrand_disorder|not_provided	.	1.416	1.273	0.765	1.672	0	1	2	0	0
12	6127833	T	C	4996.77	VWF	von Willebrand factor	p.Tyr1584Cys	rs1800386	missense_variant	MODERATE	24.3	Conflicting_interpretations_of_pathogenicity,_risk_factor	von_Willebrand_disease,_type_1,_susceptibility_to|Inborn_genetic_diseases|von_Willebrand_disorder|not_specified|not_provided	von Willebrand factor, type A|von Willebrand factor, type A|von Willebrand factor, type A	0.412	0.319	0.262	1.219	0.21	0	1	0	0
12	6127891	C	A	3501.77	VWF	von Willebrand factor	p.Val1565Leu	rs1800385	missense_variant	MODERATE	13.76	Benign/Likely_benign	von_Willebrand_disorder|not_specified|not_provided	von Willebrand factor, type A|von Willebrand factor, type A|von Willebrand factor, type A	38.532	9.808	15.701	0.584	0	1	4	0	0
12	6127943	A	G	9442.03	VWF	von Willebrand factor	.	rs216310	structural_interaction_variant	HIGH	0.33	Benign/Likely_benign	von_Willebrand_disorder|not_specified|not_provided	.	90.157	66.229	69.049	0.879	0	14	19	4	14
12	6128170	C	G	3727.6	VWF	von Willebrand factor	p.Asp1472His	rs1800383	missense_variant	MODERATE	0.08	Benign/Likely_benign	von_Willebrand_disorder|not_specified|not_provided	.	50.925	12.986	11.787	1.117	0	1	3	0	0
12	6128388	C	T	3085.6	VWF	von Willebrand factor	p.Arg1399His	rs1800382	missense_variant	MODERATE	23	Benign/Likely_benign	VON_WILLEBRAND_FACTOR_POLYMORPHISM|not_provided	von Willebrand factor, type A|von Willebrand factor, type A|von Willebrand factor, type A	1.216	1.254	0.834	1.511	0	1	0	0	0
12	6128443	T	C	16954	VWF	von Willebrand factor	p.Thr1381Ala	rs216311	missense_variant	MODERATE	0.708	Benign/Likely_benign	von_Willebrand_disorder|not_specified|not_provided	von Willebrand factor, type A|von Willebrand factor, type A|von Willebrand factor, type A	89.735	65.636	68.744	0.868	0	14	19	4	13
12	6140659	C	T	4029.77	VWF	von Willebrand factor	p.Arg924Gln	rs33978901	missense_variant	MODERATE	21.7	Likely_benign	not_provided	von Willebrand factor, type D domain|von Willebrand factor, type D domain|von Willebrand factor, type D domain	1.863	1.575	1.02	1.552	0	0	1	0	0
12	6140735	C	G	455.77	VWF	von Willebrand factor	p.Gly899Arg	.	missense_variant	MODERATE	23.4	.	.	von Willebrand factor, type D domain|von Willebrand factor, type D domain|von Willebrand factor, type D domain	.	.	.	.	.	2	5	0	0
12	6140743	T	C	472.77	VWF	von Willebrand factor	p.Asp896Gly	.	missense_variant&splice_region_variant	MODERATE	32	.	.	von Willebrand factor, type D domain|von Willebrand factor, type D domain|VWFC domain|von Willebrand factor, type D domain	.	.	.	.	.	3	4	0	0
12	6143984	T	C	7209.03	VWF	von Willebrand factor	p.Gln852Arg	rs216321	missense_variant	MODERATE	15.83	.	.	VWFC domain|VWFC domain	95.127	90.83	89.943	1.108	0.001	17	22	14	18
12	6153463	CG	C	854.73	VWF	von Willebrand factor	p.Pro812fs	rs62643632	frameshift_variant	HIGH	29.5	Pathogenic	von_Willebrand_disease_type_3|not_provided	.	0.018	0.007	0.011	0.606	1	1	0	0	0
12	6153534	T	C	9800.03	VWF	von Willebrand factor	p.Thr789Ala	rs1063856	missense_variant	MODERATE	15.56	Benign/Likely_benign	von_Willebrand_disorder|not_specified|not_provided	Trypsin Inhibitor-like, cysteine rich domain	58.215	36.312	30.919	1.274	0	12	13	0	2
12	6167016	C	A	3159.77	VWF	von Willebrand factor	p.Met576Ile	rs150146744	missense_variant&splice_region_variant	MODERATE	15.11	Likely_benign	von_Willebrand_disorder|not_specified|not_provided	von Willebrand factor, type D domain	3.768	0.087	0.573	0.152	0	1	0	0	0
12	6172202	T	C	7222.03	VWF	von Willebrand factor	p.His484Arg	rs1800378	missense_variant	MODERATE	11.08	Benign/Likely_benign	von_Willebrand_disorder|not_specified	von Willebrand factor, type D domain|von Willebrand factor, type D domain|von Willebrand factor, type D domain	70.768	61.506	62.156	0.973	0.122	16	21	9	11
12	6173433	C	T	5836.03	VWF	von Willebrand factor	p.Val471Ile	rs1800377	missense_variant	MODERATE	13.21	Benign/Likely_benign	von_Willebrand_disorder|not_specified|not_provided	von Willebrand factor, type D domain|von Willebrand factor, type D domain|von Willebrand factor, type D domain	17.41	11.385	11.403	0.998	0.957	3	6	0	1
12	6182828	A	T	1885.77	VWF	von Willebrand factor	p.Asn318Lys	rs1800387	missense_variant	MODERATE	14.53	Benign/Likely_benign	von_Willebrand_disorder|not_specified	Trypsin Inhibitor-like, cysteine rich domain	43.379	6.756	6.077	1.12	0.001	1	1	0	0
12	6442643	C	T	7824.6	TNFRSF1A	TNF receptor superfamily member 1A	p.Arg121Gln	rs4149584	missense_variant	MODERATE	12.59	Conflicting_interpretations_of_pathogenicity	TNF_receptor-associated_periodic_fever_syndrome_(TRAPS)|not_specified|not_provided	TNFR/NGFR cysteine-rich region|TNFR/NGFR cysteine-rich region|TNFR/NGFR cysteine-rich region|TNFR/NGFR cysteine-rich region|Tumor necrosis factor receptor 1A, N-terminal	2.029	1.632	1.298	1.261	0.001	3	1	0	0
12	6443001	G	A	840.77	TNFRSF1A	TNF receptor superfamily member 1A	p.Pro75Leu	rs4149637	missense_variant	MODERATE	22.2	Benign/Likely_benign	TNF_receptor-associated_periodic_fever_syndrome_(TRAPS)|not_specified|Familial_Periodic_Fever|not_provided	TNFR/NGFR cysteine-rich region|TNFR/NGFR cysteine-rich region|TNFR/NGFR cysteine-rich region|TNFR/NGFR cysteine-rich region|Tumor necrosis factor receptor 1A, N-terminal	7.999	0.843	0.559	1.513	0	1	0	0	0
12	6554628	G	A	34343	CD27	CD27 molecule	p.Ala59Thr	rs25680	missense_variant	MODERATE	15.45	.	.	TNFR/NGFR cysteine-rich region|Tumour necrosis factor receptor 7, N-terminal	28.818	21.3	18.921	1.16	0	21	16	4	2
12	6560473	A	G	12729	CD27	CD27 molecule	p.His233Arg	rs2532502	missense_variant	MODERATE	14.67	Benign	not_specified	.	100	99.037	99.286	0.739	0.001	42	35	42	35
12	6777069	TTGC	T	183.06	ZNF384	zinc finger protein 384	p.Gln515del	rs3835029	disruptive_inframe_deletion	MODERATE	9.479	.	.	.	57.772	55.115	54.758	1.015	0.51	0	2	0	1
12	6777069	TTGCTGC	T	183.06	ZNF384	zinc finger protein 384	p.Gln514_Gln515del	rs763377921	disruptive_inframe_deletion	MODERATE	11.61	.	.	.	9.462	7.803	7.79	1.002	0.968	0	1	0	0
12	6887020	T	C	20033	LAG3	lymphocyte activating 3	p.Ile455Thr	rs870849	missense_variant	MODERATE	8.853	.	.	.	84.239	60.412	64.338	0.846	0	16	7	6	0
12	7169829	T	C	6765.6	C1S	complement C1s	p.Met19Thr	rs782622054	missense_variant	MODERATE	25.5	.	.	CUB domain|CUB domain|CUB domain|CUB domain	0.002	0	0.001	0	1	1	0	0	0
12	7170336	G	A	15874	C1S	complement C1s	p.Arg119His	rs12146727	missense_variant	MODERATE	23.2	.	.	CUB domain|CUB domain|CUB domain|CUB domain	13.195	12.983	11.217	1.181	0	17	10	3	0
12	7173884	G	A	5092.6	C1S	complement C1s	p.Val312Ile	rs147147059	missense_variant	MODERATE	16.87	.	.	Sushi/SCR/CCP domain|Sushi/SCR/CCP domain|Sushi/SCR/CCP domain|Sushi/SCR/CCP domain	0.695	0.069	0.053	1.294	0.458	0	1	0	0
12	7242204	C	T	5102.6	C1R	complement C1r	p.Glu184Lys	rs1126605	missense_variant	MODERATE	1.077	.	.	.	36.348	10.664	11.497	0.919	0.002	8	7	0	0
12	7242299	G	A	17980	C1R	complement C1r	p.Ser152Leu	rs1801046	missense_variant	MODERATE	13.71	.	.	.	37.198	23.951	23.04	1.052	0.012	19	21	6	2
12	7249598	T	C	661.03	C1RL	complement C1r subcomponent like	p.Ile285Val	rs3742089	missense_variant	MODERATE	17.13	.	.	Serine proteases, trypsin domain|Serine proteases, trypsin domain|Serine proteases, trypsin domain|Serine proteases, trypsin domain	52.744	37.877	39.676	0.927	0	13	9	8	5
12	8667897	A	G	352.77	CLEC4D	C-type lectin domain family 4 member D	p.Ser32Gly	rs4304840	missense_variant	MODERATE	5.912	Benign	not_specified	.	56.532	24.928	23.283	1.094	0	1	1	0	0
12	10271087	A	C	7626.6	CLEC7A	C-type lectin domain containing 7A	p.Tyr238*	rs16910526	stop_gained	HIGH	36	Benign	Familial_chronic_mucocutaneous_candidiasis|Aspergillosis,_susceptibility_to|not_specified	.	9.353	6.852	6.158	1.121	0.001	4	3	0	0
12	10275908	G	A	5190.6	CLEC7A	C-type lectin domain containing 7A	p.Leu183Phe	rs140318683	missense_variant	MODERATE	25.1	.	.	.	0.369	0.413	0.366	1.128	0.359	1	2	0	0
12	10282680	AT	A	6480.6	CLEC7A	C-type lectin domain containing 7A	p.Met1fs	.	frameshift_variant&start_lost	HIGH	.	.	.	.	.	.	.	.	.	0	1	0	0
12	25368462	C	T	25946	KRAS	KRAS proto-oncogene, GTPase	.	rs4362222	structural_interaction_variant	HIGH	12.42	Benign	Rasopathy|not_specified	.	100	99.979	99.96	1.923	0.38	42	35	42	35
12	27799083	C	T	646.77	PPFIBP1	PPFIA binding protein 1	.	.	splice_donor_variant&intron_variant	HIGH	22.9	.	.	.	.	.	.	.	.	1	1	1	1
12	27800746	G	T	533.77	PPFIBP1	PPFIA binding protein 1	p.Val148Leu	rs2194816	missense_variant	MODERATE	1	.	.	.	99.934	99.67	99.716	0.861	0.299	1	1	1	1
12	31256546	G	A	123.92	DDX11	DEAD/H-box helicase 11	p.Arg856His	rs1046457	missense_variant	MODERATE	16.08	.	.	ATP-dependent helicase, C-terminal	81.523	48.49	52.567	0.849	0	0	1	0	1
12	40898951	G	A	166.1	MUC19	mucin 19, oligomeric	p.Gly6383Arg	rs76468484	missense_variant	MODERATE	0.045	.	.	.	.	.	.	.	.	0	1	0	1
12	40898954	T	A	166.1	MUC19	mucin 19, oligomeric	p.Ser6384Thr	rs80032748	missense_variant	MODERATE	2.72	.	.	.	.	.	.	.	.	0	1	0	1
12	42538334	C	A	151.03	GXYLT1	glucoside xylosyltransferase 1	p.Gly39Trp	rs181558534	missense_variant	MODERATE	22.7	.	.	.	0.003	0	0.001	0	1	0	1	0	1
12	42538340	C	A	151.03	GXYLT1	glucoside xylosyltransferase 1	p.Gly37Cys	rs1054641167	missense_variant	MODERATE	19.41	.	.	.	.	.	.	.	.	0	1	0	1
12	44161929	A	G	2246.77	IRAK4	interleukin 1 receptor associated kinase 4	p.Ile5Met	rs1206861423	missense_variant	MODERATE	16.71	.	.	.	0.001	0	0	0	1	0	1	0	0
12	44177511	G	A	5403.6	IRAK4	interleukin 1 receptor associated kinase 4	p.Arg391His	rs55944915	missense_variant	MODERATE	32	Benign	IRAK4_deficiency	.	1.63	1.473	1.107	1.336	0	1	4	0	0
12	44180295	G	A	3963.6	IRAK4	interleukin 1 receptor associated kinase 4	p.Ala428Thr	rs4251545	missense_variant	MODERATE	12.24	Benign	IRAK4_deficiency|not_specified	.	27.147	11.673	11.345	1.033	0.23	5	8	0	0
12	49424177	T	G	413.77	KMT2D	lysine methyltransferase 2D	p.Thr4629Pro	.	missense_variant	MODERATE	27.2	.	.	.	.	.	.	.	.	3	1	0	0
12	49424443	C	G	3904.77	KMT2D	lysine methyltransferase 2D	p.Ala4594Pro	rs545972414	missense_variant	MODERATE	24.8	.	.	.	0.019	0.007	0.009	0.784	1	1	1	0	0
12	49425979	G	A	6200.77	KMT2D	lysine methyltransferase 2D	p.Pro4170Leu	rs752971744	missense_variant	MODERATE	23.4	.	.	.	0.004	0	0.002	0	1	0	1	0	0
12	49426460	A	G	9977.6	KMT2D	lysine methyltransferase 2D	p.Ser4010Pro	rs80132640	missense_variant	MODERATE	14.34	Benign/Likely_benign	Kabuki_syndrome|not_specified|not_provided	.	3.247	2.988	2.604	1.152	0.007	6	4	0	0
12	49426729	AGCT	A	100.6	KMT2D	lysine methyltransferase 2D	p.Gln3919del	rs587783684	disruptive_inframe_deletion	MODERATE	11.36	Likely_benign	not_specified	.	0.029	0.022	0.024	0.918	1	0	1	0	0
12	49427265	T	TTGC	2031.73	KMT2D	lysine methyltransferase 2D	p.Gln3741dup	rs398123707	disruptive_inframe_insertion	MODERATE	16.47	Likely_benign	Kabuki_syndrome_1|not_specified	.	0.213	0.266	0.158	1.679	0.008	1	1	0	0
12	49427347	C	T	747.77	KMT2D	lysine methyltransferase 2D	p.Arg3714Lys	rs186696516	missense_variant	MODERATE	27	Benign/Likely_benign	Kabuki_syndrome_1|not_specified	.	0.634	0.049	0.329	0.149	0	1	0	0	0
12	49430947	T	C	3171.6	KMT2D	lysine methyltransferase 2D	p.Met3398Val	rs75937132	missense_variant	MODERATE	18.55	Benign/Likely_benign	Kabuki_syndrome|Kabuki_syndrome_1|not_specified	.	1.397	1.036	0.869	1.195	0.042	2	1	0	0
12	49434801	G	A	8993.77	KMT2D	lysine methyltransferase 2D	p.Ser2251Leu	rs189199944	missense_variant	MODERATE	28.5	Conflicting_interpretations_of_pathogenicity	Kabuki_syndrome|Kabuki_syndrome_1|not_specified	.	1.228	0.118	0.25	0.473	0.001	0	1	0	0
12	49434924	G	A	6911.6	KMT2D	lysine methyltransferase 2D	p.Pro2210Leu	rs201190869	missense_variant	MODERATE	16.47	Benign/Likely_benign	Kabuki_syndrome|Kabuki_syndrome_1|not_specified|not_provided	.	0.272	0.388	0.249	1.564	0.004	1	1	0	0
12	49443476	G	A	5660.6	KMT2D	lysine methyltransferase 2D	p.Arg1299Cys	rs773797737	missense_variant	MODERATE	29.5	.	.	.	0.006	0	0.002	0	1	0	1	0	0
12	49443979	G	A	3641.77	KMT2D	lysine methyltransferase 2D	p.Pro1131Leu	rs201623566	missense_variant	MODERATE	21.6	not_provided	not_specified	.	0.117	0.063	0.12	0.527	0.057	0	1	0	0
12	49445028	G	A	13590	KMT2D	lysine methyltransferase 2D	p.Pro813Leu	rs75226229	missense_variant	MODERATE	0.719	Benign	Kabuki_syndrome|not_specified|not_provided	.	5.769	5.369	4.106	1.325	0	4	3	1	0
12	49445337	G	C	5621.77	KMT2D	lysine methyltransferase 2D	p.Pro710Arg	rs758912919	missense_variant	MODERATE	11.82	.	.	.	0.01	0.007	0.005	1.342	0.543	1	0	0	0
12	49448463	C	T	8843.6	KMT2D	lysine methyltransferase 2D	p.Arg83Gln	rs55865069	missense_variant	MODERATE	16.63	Benign/Likely_benign	Kabuki_syndrome|not_specified	.	3.235	3.018	2.564	1.182	0.001	5	4	0	0
12	50190328	G	A	115.9	NCKAP5L	NCK associated protein 5 like	p.Pro439Ser	.	missense_variant	MODERATE	13.47	.	.	.	.	.	.	.	.	1	0	0	0
12	53069222	CACCTCCGGAGCCGTAGCTGCT	C	255.93	KRT1	keratin 1	p.Ser557_Gly563del	rs1482415904	conservative_inframe_deletion	MODERATE	14.65	not_provided	not_provided	.	46.884	44.283	43.232	1.044	0.064	6	3	5	2
12	53085089	T	C	155.93	KRT77	keratin 77	p.Arg533Gly	rs636127	missense_variant	MODERATE	10.95	.	.	.	99.964	95.319	96.48	0.743	0	1	1	1	1
12	56737251	C	A	19354	STAT2	signal transducer and activator of transcription 2	p.Gln826His	rs2229363	missense_variant	MODERATE	15.61	Benign	Immunodeficiency_44	Signal transducer and activation of transcription 2, C-terminal	1.026	1.107	0.77	1.443	0	3	1	1	0
12	56737256	C	A	7629.6	STAT2	signal transducer and activator of transcription 2	p.Gly825Cys	rs61754170	missense_variant	MODERATE	10.05	Benign	not_specified	Signal transducer and activation of transcription 2, C-terminal	2.038	1.837	1.61	1.143	0.039	1	3	0	0
12	56740682	C	G	6310.6	STAT2	signal transducer and activator of transcription 2	p.Met594Ile	rs2066807	missense_variant	MODERATE	1.669	Benign	Immunodeficiency_44|not_specified	SH2 domain|SH2 domain|SH2 domain|STAT2, SH2 domain	6.439	5.624	4.856	1.167	0	5	6	0	0
12	56748347	C	T	5532.6	STAT2	signal transducer and activator of transcription 2	p.Glu229Lys	rs200581403	missense_variant	MODERATE	22.9	.	.	STAT transcription factor, all-alpha domain	0.01	0.007	0.005	1.358	0.539	1	0	0	0
12	57492657	G	A	159.77	STAT6	signal transducer and activator of transcription 6	p.Gln662*	.	stop_gained	HIGH	39	.	.	STAT6, C-terminal	.	.	.	.	.	1	0	0	0
12	58220172	G	A	148.77	CTDSP2	CTD small phosphatase 2	p.Ala123Val	.	missense_variant	MODERATE	32	.	.	FCP1 homology domain|FCP1 homology domain|FCP1 homology domain|Dullard phosphatase domain, eukaryotic	.	.	.	.	.	1	0	0	0
12	71960208	G	A	110.1	LGR5	leucine rich repeat containing G protein-coupled receptor 5	.	rs1797372	structural_interaction_variant	HIGH	9.544	.	.	.	99.706	95.178	95.721	0.882	0.002	1	0	1	0
12	76424937	TTGC	T	244.93	PHLDA1	pleckstrin homology like domain family A member 1	p.Gln195del	rs71716769	disruptive_inframe_deletion	MODERATE	10	.	.	.	99.007	98.419	98.441	0.985	0.827	2	4	2	4
12	106641489	GGGC	G	346	CKAP4	cytoskeleton associated protein 4	p.Pro47del	rs368519473	disruptive_inframe_deletion	MODERATE	10.27	.	.	.	52.564	.	50.329	nan	1	2	2	2	1
12	109723241	T	G	1601.6	FOXN4	forkhead box N4	p.Lys257Gln	rs147176302	missense_variant	MODERATE	26	.	.	.	0.045	0.062	0.022	2.78	0.009	1	0	0	0
12	110011230	C	T	24020	MMAB	metabolism of cobalamin associated B	p.Arg19His	rs10774775	missense_variant	MODERATE	23.9	Benign	Methylmalonic_acidemia|Hyperimmunoglobulin_D_with_periodic_fever|Methylmalonic_aciduria_cblB_type|Mevalonic_aciduria|not_specified	.	41.392	29.812	26.716	1.165	0	23	13	5	2
12	110013879	G	A	16988	MVK	mevalonate kinase	.	rs7957619	structural_interaction_variant	HIGH	8.792	Benign/Likely_benign	Methylmalonic_acidemia|Hyperimmunoglobulin_D_with_periodic_fever|Mevalonic_aciduria|not_specified|not_provided	.	12.931	13.139	9.888	1.378	0	19	9	4	2
12	110017678	G	A	3621.6	MVK	mevalonate kinase	p.Asp100Asn	rs751713601	missense_variant	MODERATE	12.54	.	.	.	0.02	0.014	0.004	3.264	0.15	1	0	0	0
12	110019233	G	A	15779	MVK	mevalonate kinase	.	rs34368092	structural_interaction_variant	HIGH	0.072	Benign/Likely_benign	Hyperimmunoglobulin_D_with_periodic_fever|Porokeratosis,_disseminated_superficial_actinic_1|Mevalonic_aciduria|not_specified|not_provided	.	5.842	6.289	4.383	1.464	0	15	6	1	0
12	112036753	GGCT	G	234.93	ATXN2	ataxin 2	p.Gln188del	rs10560189	disruptive_inframe_deletion	MODERATE	15.15	Likely_benign	Spinocerebellar_ataxia_2	.	.	.	.	.	.	1	2	1	2
12	122064661	C	A	104.77	ORAI1	ORAI calcium release-activated calcium modulator 1	p.Pro5His	.	missense_variant	MODERATE	24.9	.	.	.	.	.	.	.	.	1	0	0	0
12	122064773	CCCGCCA	C	20341.1	ORAI1	ORAI calcium release-activated calcium modulator 1	p.Pro47_Pro48del	rs141919534	disruptive_inframe_deletion	MODERATE	16.63	Conflicting_interpretations_of_pathogenicity	Immune_dysfunction_with_T-cell_inactivation_due_to_calcium_entry_defect_1|Myopathy,_tubular_aggregate,_2|not_specified	.	99.89	99.35	99.465	0.822	0.133	40	33	39	33
12	122064788	G	GT	5839.64	ORAI1	ORAI calcium release-activated calcium modulator 1	p.Pro48fs	rs375895928	frameshift_variant	HIGH	21.2	Likely_benign	not_specified	.	0.663	0.569	0.438	1.302	0.056	1	0	0	0
12	124887058	G	GGCT	110.1	NCOR2	nuclear receptor corepressor 2	p.Gln510dup	rs35831183	conservative_inframe_insertion	MODERATE	15.89	.	.	.	.	.	.	.	.	0	1	0	0
12	124887058	G	GGCTGCT	110.1	NCOR2	nuclear receptor corepressor 2	p.Gln509_Gln510dup	.	conservative_inframe_insertion	MODERATE	15.84	.	.	.	.	.	.	.	.	0	1	0	0
12	132547068	GGCA	G	155.1	EP400	E1A binding protein p400	p.Gln2726del	rs751944198	disruptive_inframe_deletion	MODERATE	18.77	.	.	.	.	.	.	.	.	0	1	0	1
12	132547093	A	ACAG	137.14	EP400	E1A binding protein p400	p.Gln2742dup	rs528214697	disruptive_inframe_insertion	MODERATE	12.62	.	.	.	.	.	.	.	.	0	1	0	1
12	133201381	T	A	10818.8	POLE	DNA polymerase epsilon, catalytic subunit	p.Ile2255Phe	rs73155056	missense_variant	MODERATE	22.3	Benign/Likely_benign	Hereditary_cancer-predisposing_syndrome|Colorectal_cancer,_susceptibility_to,_12|not_specified|not_provided	.	0.421	0.366	0.475	0.77	0.069	1	1	0	0
12	133202816	C	T	6102.6	POLE	DNA polymerase epsilon, catalytic subunit	p.Glu2140Lys	rs5745066	missense_variant	MODERATE	22.7	Benign/Likely_benign	Hereditary_cancer-predisposing_syndrome|Colorectal_cancer,_susceptibility_to,_12|not_specified|not_provided	.	2.374	1.686	1.456	1.161	0.029	4	0	0	0
12	133212485	C	T	756.77	POLE	DNA polymerase epsilon, catalytic subunit	p.Cys1935Tyr	rs5744991	missense_variant	MODERATE	0.161	Benign	Hereditary_cancer-predisposing_syndrome|Colorectal_cancer,_susceptibility_to,_12|not_specified|not_provided	.	2.828	0.262	0.262	0.999	1	1	0	0	0
12	133219113	G	A	184.77	POLE	DNA polymerase epsilon, catalytic subunit	p.Ser1644Leu	rs771896231	missense_variant	MODERATE	23.6	Uncertain_significance	Colorectal_cancer,_susceptibility_to,_12	DNA polymerase epsilon, catalytic subunit A, C-terminal|DNA polymerase epsilon, catalytic subunit A, C-terminal	0.018	0.007	0.001	8.253	0.162	0	1	0	0
12	133219838	C	T	1061.77	POLE	DNA polymerase epsilon, catalytic subunit	p.Arg1508His	rs142508245	missense_variant	MODERATE	21	Conflicting_interpretations_of_pathogenicity	Hereditary_cancer-predisposing_syndrome|Colorectal_cancer,_susceptibility_to,_12|Familial_colorectal_cancer|not_specified|not_provided	.	0.25	0.196	0.105	1.872	0.003	1	0	0	0
12	133220526	T	C	7717.6	POLE	DNA polymerase epsilon, catalytic subunit	p.Asn1396Ser	rs5744934	missense_variant	MODERATE	23.3	Benign	Hereditary_cancer-predisposing_syndrome|not_specified|not_provided	.	18.04	13.276	11.407	1.189	0	11	7	1	0
12	133220544	C	T	5216.6	POLE	DNA polymerase epsilon, catalytic subunit	p.Arg1390His	rs200776293	missense_variant	MODERATE	26.5	Uncertain_significance	Hereditary_cancer-predisposing_syndrome|Colorectal_cancer,_susceptibility_to,_12|not_provided	.	0.02	0.014	0.013	1.049	0.717	1	0	0	0
12	133226035	C	T	1552.6	POLE	DNA polymerase epsilon, catalytic subunit	p.Ala1288Thr	rs200398117	missense_variant	MODERATE	17.17	Conflicting_interpretations_of_pathogenicity	Hereditary_cancer-predisposing_syndrome|Colorectal_cancer,_susceptibility_to,_12|not_provided	.	0.028	0.083	0.017	4.764	0	1	0	0	0
12	133240613	C	T	3997.77	POLE	DNA polymerase epsilon, catalytic subunit	p.Ala895Thr	rs201115064	missense_variant	MODERATE	25.7	Uncertain_significance	Hereditary_cancer-predisposing_syndrome|Colorectal_cancer,_susceptibility_to,_12|Facial_dysmorphism,_immunodeficiency,_livedo,_and_short_stature|Familial_colorectal_cancer|not_specified|not_provided	DNA-directed DNA polymerase, family B, multifunctional domain	0.056	0.062	0.03	2.067	0.05	1	1	0	0
12	133245032	A	T	4531.6	POLE	DNA polymerase epsilon, catalytic subunit	p.Phe695Ile	rs5744799	missense_variant	MODERATE	23.1	Benign	Hereditary_cancer-predisposing_syndrome|Colorectal_cancer,_susceptibility_to,_12|not_specified|not_provided	DNA-directed DNA polymerase, family B, multifunctional domain	1.423	1.307	1.107	1.184	0.028	2	0	0	0
12	133248859	C	T	2532.77	POLE	DNA polymerase epsilon, catalytic subunit	p.Arg579His	rs149296223	missense_variant	MODERATE	16.96	Uncertain_significance	Colorectal_cancer,_susceptibility_to,_12	.	0.006	0	0.001	0	1	0	1	0	0
12	133249316	G	A	5743.77	POLE	DNA polymerase epsilon, catalytic subunit	p.Thr528Met	rs116263919	missense_variant	MODERATE	25.3	Uncertain_significance	Hereditary_cancer-predisposing_syndrome|Colorectal_cancer,_susceptibility_to,_12|not_specified|not_provided	.	0.019	0.014	0.009	1.518	0.396	0	1	0	0
12	133253995	G	A	7014.6	POLE	DNA polymerase epsilon, catalytic subunit	p.Ala252Val	rs5744751	missense_variant	MODERATE	19.23	Benign	Hereditary_cancer-predisposing_syndrome|not_specified|not_provided	DNA-directed DNA polymerase, family B, exonuclease domain	10.873	9.923	8.517	1.183	0	11	11	1	0
12	133257837	C	A	5214.6	POLE	DNA polymerase epsilon, catalytic subunit	p.Ala31Ser	rs34047482	missense_variant	MODERATE	15.19	Benign	Hereditary_cancer-predisposing_syndrome|Colorectal_cancer,_susceptibility_to,_12|not_specified|not_provided	.	2.013	1.83	1.202	1.532	0	1	1	0	0
13	21562482	C	CGGGGCG	123	LATS2	large tumor suppressor kinase 2	p.Pro479_Ala480insAlaPro	rs550642106	disruptive_inframe_insertion	MODERATE	12.13	.	.	.	21.655	2.778	16.716	0.142	0	0	1	0	1
13	28367926	TGGC	T	124.6	GSX1	GS homeobox 1	p.Gly217del	rs776983383	disruptive_inframe_deletion	MODERATE	17.77	.	.	.	0.007	0	0.006	0	1	0	1	0	0
13	28537317	G	A	160.97	CDX2	caudal type homeobox 2	p.Pro293Ser	rs1805107	missense_variant	MODERATE	17.41	.	.	.	89.162	78.537	80.657	0.878	0	4	6	3	4
13	32906480	A	C	2017.77	BRCA2	BRCA2 DNA repair associated	p.Asn289His	rs766173	missense_variant	MODERATE	17.23	Benign	Breast_carcinoma|Hereditary_breast_and_ovarian_cancer_syndrome|Familial_cancer_of_breast|Fanconi_anemia|Hereditary_cancer-predisposing_syndrome|Breast-ovarian_cancer,_familial_2|not_specified|not_provided	.	11.558	3.868	5.295	0.72	0	0	3	0	0
13	32906593	C	A	744.77	BRCA2	BRCA2 DNA repair associated	p.Ser326Arg	rs28897706	missense_variant	MODERATE	0.657	Benign	Neoplasm_of_the_breast|Hereditary_breast_and_ovarian_cancer_syndrome|Fanconi_anemia|Hereditary_cancer-predisposing_syndrome|Breast-ovarian_cancer,_familial_2|not_specified|Breast_and/or_ovarian_cancer|not_provided	.	0.121	0.111	0.079	1.395	0.225	1	1	0	0
13	32906729	A	C	8078.77	BRCA2	BRCA2 DNA repair associated	p.Asn372His	rs144848	missense_variant	MODERATE	13.15	Benign	Breast_carcinoma|Hereditary_breast_and_ovarian_cancer_syndrome|Familial_cancer_of_breast|Fanconi_anemia|Hereditary_cancer-predisposing_syndrome|Ductal_breast_carcinoma|Breast-ovarian_cancer,_familial_2|not_specified|not_provided	.	35.168	26.91	28.029	0.945	0.004	8	8	1	3
13	32911463	A	G	2106.77	BRCA2	BRCA2 DNA repair associated	p.Asn991Asp	rs1799944	missense_variant	MODERATE	2.781	Benign	Breast_carcinoma|Hereditary_breast_and_ovarian_cancer_syndrome|Familial_cancer_of_breast|Fanconi_anemia|Hereditary_cancer-predisposing_syndrome|Breast-ovarian_cancer,_familial_2|not_specified|not_provided	.	11.411	4.067	5.491	0.73	0	0	3	0	0
13	32912007	C	T	2034.6	BRCA2	BRCA2 DNA repair associated	p.Ser1172Leu	rs80358600	missense_variant	MODERATE	18.01	Benign	Hereditary_breast_and_ovarian_cancer_syndrome|Fanconi_anemia|Hereditary_cancer-predisposing_syndrome|Breast-ovarian_cancer,_familial_2|not_specified|Breast_and/or_ovarian_cancer|not_provided	.	0.065	0.097	0.145	0.665	0.141	1	0	0	0
13	32914236	C	T	1848.6	BRCA2	BRCA2 DNA repair associated	p.Thr1915Met	rs4987117	missense_variant	MODERATE	3.948	Benign	Neoplasm_of_the_breast|Hereditary_breast_and_ovarian_cancer_syndrome|Familial_cancer_of_breast|Hereditary_cancer-predisposing_syndrome|Breast-ovarian_cancer,_familial_2|not_specified|not_provided	.	2.895	2.627	1.709	1.552	0	1	0	0	0
13	32929222	A	C	4452.6	BRCA2	BRCA2 DNA repair associated	p.Lys2411Thr	rs80358950	missense_variant	MODERATE	27.1	Conflicting_interpretations_of_pathogenicity	Hereditary_breast_and_ovarian_cancer_syndrome|Hereditary_cancer-predisposing_syndrome|Breast-ovarian_cancer,_familial_2|not_specified|not_provided	.	0.004	0	0.006	0	1	0	1	0	0
13	32929387	T	C	6903.03	BRCA2	BRCA2 DNA repair associated	p.Val2466Ala	rs169547	missense_variant	MODERATE	12.33	Benign	Ductal_breast_carcinoma|not_specified	.	99.995	99.428	99.491	0.889	0.308	22	25	22	25
13	32937488	G	T	749.77	BRCA2	BRCA2 DNA repair associated	p.Ala2717Ser	rs28897747	missense_variant	MODERATE	15.38	Benign	Hereditary_breast_and_ovarian_cancer_syndrome|Fanconi_anemia|Hereditary_cancer-predisposing_syndrome|Breast-ovarian_cancer,_familial_2|not_specified|Breast_and/or_ovarian_cancer|not_provided	.	0.177	0.165	0.106	1.558	0.051	1	0	0	0
13	37393571	C	G	221.77	RFXAP	regulatory factor X associated protein	p.Pro26Arg	rs763162669	missense_variant	MODERATE	21.8	Uncertain_significance	Bare_lymphocyte_syndrome_2	.	0.032	0.186	0.036	5.237	0.18	1	0	0	0
13	37393904	T	C	1216.77	RFXAP	regulatory factor X associated protein	p.Met137Thr	rs193240312	missense_variant	MODERATE	8.375	Benign/Likely_benign	Bare_lymphocyte_syndrome_2	Regulatory factor X-associated protein, RFXANK-binding domain	1.704	1.617	1.37	1.183	0.122	1	1	0	0
13	44457925	A	G	7984.03	LACC1	laccase domain containing 1	p.Ile254Val	rs3764147	missense_variant	MODERATE	16.56	.	.	.	39.464	25.23	27.867	0.873	0	11	5	0	1
13	51509136	G	A	486.77	RNASEH2B	ribonuclease H2 subunit B	.	.	splice_donor_variant&intron_variant	HIGH	28.3	.	.	.	.	.	.	.	.	1	0	0	0
13	51519581	G	A	3006.77	RNASEH2B	ribonuclease H2 subunit B	p.Ala177Thr	rs75184679	missense_variant	MODERATE	24	Pathogenic/Likely_pathogenic	Aicardi_Goutieres_syndrome|Aicardi_Goutieres_syndrome_2|not_provided	.	0.228	0.2	0.136	1.47	0.051	0	1	0	0
13	51530586	T	TA	3743.64	RNASEH2B	ribonuclease H2 subunit B	p.Ile309fs	rs200320729	frameshift_variant	HIGH	24.1	Benign/Likely_benign	Aicardi_Goutieres_syndrome|not_specified	.	7.091	3.755	3.961	0.946	0.316	2	6	0	0
13	52524488	T	C	321.77	ATP7B	ATPase copper transporting beta	p.Lys832Arg	rs1061472	missense_variant	MODERATE	23.1	Benign	Wilson_disease|not_specified|not_provided	.	57.409	55.299	53.807	1.062	0	1	4	0	3
13	72440538	T	TGCCGCC	154.64	DACH1	dachshund family transcription factor 1	p.Gly120_Gly121dup	rs530672616	conservative_inframe_insertion	MODERATE	10.72	.	.	.	3.315	0	2.542	0	0.191	0	1	0	0
13	73301728	T	C	414.03	MZT1	mitotic spindle organizing protein 1	p.Ser5Gly	rs1465896	missense_variant	MODERATE	13.13	.	.	.	98.885	94.351	96.07	0.683	0	21	15	20	15
13	78272276	G	GC	146.14	SLAIN1	SLAIN motif family member 1	p.Leu78fs	rs542815284	frameshift_variant	HIGH	13.84	.	.	.	100	.	100	nan	1	1	0	1	0
13	100807260	G	C	1975.77	PCCA	propionyl-CoA carboxylase subunit alpha	p.Val110Leu	rs150788587	missense_variant	MODERATE	22.7	Uncertain_significance	Propionyl-CoA_carboxylase_deficiency|not_provided	.	0.034	0.069	0.013	5.436	0	1	0	0	0
13	100962156	A	G	1631.77	PCCA	propionyl-CoA carboxylase subunit alpha	p.Ile475Val	rs35719359	missense_variant	MODERATE	22.9	Benign/Likely_benign	Propionyl-CoA_carboxylase_deficiency|not_specified	.	5.808	4.686	4.191	1.124	0.004	2	6	0	0
13	103301537	G	T	22933	TPP2	tripeptidyl peptidase 2	.	rs664660	sequence_feature	MODERATE	5.223	.	.	.	96.52	87.059	84.576	1.227	0	38	33	30	22
13	103301619	G	GT	43090.1	TPP2	tripeptidyl peptidase 2	.	rs3215841	sequence_feature	MODERATE	3.963	.	.	.	.	.	.	.	.	26	21	6	8
13	103301625	C	T	21506.6	TPP2	tripeptidyl peptidase 2	.	rs185574324	sequence_feature	MODERATE	7.339	.	.	.	.	.	.	.	.	1	2	0	0
13	108861913	A	G	8246.03	LIG4	DNA ligase 4	.	rs1805386	structural_interaction_variant	HIGH	4.26	Benign/Likely_benign	Lig4_syndrome|Severe_combined_immunodeficiency_with_sensitivity_to_ionizing_radiation|not_specified|not_provided	.	17.966	15.681	13.214	1.221	0	18	15	1	2
13	108862649	A	G	3222.77	LIG4	DNA ligase 4	p.Ile323Thr	rs376108062	missense_variant	MODERATE	13.85	.	.	DNA ligase, ATP-dependent, central	0.006	0.007	0.003	2.329	0.379	1	0	0	0
13	108863332	C	T	8331.6	LIG4	DNA ligase 4	.	rs150146196	structural_interaction_variant	HIGH	7.548	Likely_benign	Lig4_syndrome|not_specified	.	0.11	0.097	0.069	1.405	0.255	1	0	0	0
13	108863591	G	A	6803.6	LIG4	DNA ligase 4	.	rs1805388	structural_interaction_variant	HIGH	18.73	Benign	Lig4_syndrome|Severe_combined_immunodeficiency_with_sensitivity_to_ionizing_radiation|Multiple_myeloma,_resistance_to|not_specified	.	23.49	16.31	17.746	0.903	0	13	9	0	0
13	108863609	G	A	3595.6	LIG4	DNA ligase 4	p.Ala3Val	rs1805389	missense_variant	MODERATE	19.6	Benign/Likely_benign,_protective	Lig4_syndrome|Severe_combined_immunodeficiency_with_sensitivity_to_ionizing_radiation|Multiple_myeloma,_resistance_to|not_specified	.	12.272	5.42	5.685	0.951	0.201	8	3	0	0
13	114623880	G	A	121.92	LINC00452	long intergenic non-protein coding RNA 452	p.Val240Met	rs7399982	missense_variant	MODERATE	0.329	.	.	.	87.986	74.298	72.629	1.089	0.169	0	1	0	1
14	20940515	C	T	8976.03	PNP	purine nucleoside phosphorylase	.	rs1049562	structural_interaction_variant	HIGH	13.53	Benign/Likely_benign	Purine-nucleoside_phosphorylase_deficiency|not_specified	.	21.93	17.043	16.22	1.061	0.01	12	10	1	0
14	20940606	G	A	12002	PNP	purine nucleoside phosphorylase	p.Gly51Ser	rs1049564	missense_variant	MODERATE	17.53	Benign	NUCLEOSIDE_PHOSPHORYLASE_POLYMORPHISM|Purine-nucleoside_phosphorylase_deficiency|not_specified	.	25.428	18.847	19.157	0.98	0.361	13	11	1	0
14	20940626	C	T	12607	PNP	purine nucleoside phosphorylase	.	rs1130650	structural_interaction_variant	HIGH	12.67	Benign/Likely_benign	Purine-nucleoside_phosphorylase_deficiency|not_specified	.	24.982	18.819	19.148	0.979	0.333	13	11	1	0
14	20942714	G	A	4487.6	PNP	purine nucleoside phosphorylase	.	rs104894453	structural_interaction_variant	HIGH	26.5	Pathogenic	Purine-nucleoside_phosphorylase_deficiency	.	0.004	0.007	0.002	4.075	0.258	1	0	0	0
14	20943410	T	C	885.77	PNP	purine nucleoside phosphorylase	.	rs200790798	structural_interaction_variant	HIGH	15.78	.	.	.	0.005	0	0.002	0	1	0	1	0	0
14	23587838	G	T	6263.6	CEBPE	CCAAT enhancer binding protein epsilon	p.Leu155Met	rs141903485	missense_variant	MODERATE	24.5	Benign	Specific_granule_deficiency	.	0.936	0.617	0.605	1.019	0.864	1	0	0	0
14	24615759	C	T	301.6	PSME2	proteasome activator subunit 2	p.Gly11Glu	rs1361297872	missense_variant	MODERATE	22.1	.	.	.	.	0	0.001	0	1	1	0	0	0
14	24617238	C	T	21521	RNF31	ring finger protein 31	.	rs2273913	protein_protein_contact	HIGH	13.33	.	.	.	54.507	23.501	24.643	0.939	0.002	14	12	5	1
14	24617542	G	A	2483.6	RNF31	ring finger protein 31	.	rs45466595	structural_interaction_variant	HIGH	15.07	.	.	PUB domain	0.614	0.581	0.373	1.558	0	0	1	0	0
14	24620821	A	T	9574.6	RNF31	ring finger protein 31	p.Gln622Leu	rs149481717	missense_variant	MODERATE	23.8	.	.	.	0.449	0.396	0.265	1.498	0.005	3	1	0	0
14	24629744	G	A	3937.6	RNF31	ring finger protein 31	.	rs2277484	structural_interaction_variant	HIGH	24.8	.	.	.	14.47	0.811	1.91	0.42	0	1	0	0	0
14	24709850	T	G	778.77	TINF2	TERF1 interacting nuclear factor 2	p.His279Pro	.	missense_variant	MODERATE	23	.	.	.	.	.	.	.	.	0	1	0	0
14	24709858	C	A	1210.77	TINF2	TERF1 interacting nuclear factor 2	p.Arg276Ser	.	missense_variant	MODERATE	13.7	.	.	.	.	.	.	.	.	8	10	0	0
14	24709863	T	G	1252.77	TINF2	TERF1 interacting nuclear factor 2	p.Thr275Pro	.	missense_variant	MODERATE	11.36	.	.	.	.	.	.	.	.	8	12	0	0
14	24711465	C	G	3444.77	TINF2	TERF1 interacting nuclear factor 2	p.Gly25Ala	rs202093758	missense_variant	MODERATE	9.803	Benign/Likely_benign	Dyskeratosis_congenita|Revesz_syndrome|Dyskeratosis_Congenita,_Dominant	TERF1-interacting nuclear factor 2, N-terminal domain|TERF1-interacting nuclear factor 2, N-terminal domain	0.235	0.286	0.169	1.695	0.002	2	1	0	0
14	45605463	A	G	4597.77	FANCM	FA complementation group M	p.Thr77Ala	rs61746895	missense_variant	MODERATE	4.875	Benign/Likely_benign	Fanconi_anemia|not_specified	.	3.625	1.636	1.126	1.461	0	1	0	0	0
14	45606287	C	T	4742.77	FANCM	FA complementation group M	p.Ser175Phe	rs10138997	missense_variant	MODERATE	15.75	Benign	Fanconi_anemia|not_specified	.	40.824	9.396	10.177	0.915	0.002	3	3	0	1
14	45606387	A	G	2042.77	FANCM	FA complementation group M	p.Ile208Met	rs45547534	missense_variant	MODERATE	23.4	Benign	Fanconi_anemia|not_specified	.	1.556	1.438	0.996	1.45	0	1	0	0	0
14	45628283	TTA	T	2295.73	FANCM	FA complementation group M	.	rs112326758	splice_acceptor_variant&splice_region_variant&intron_variant	HIGH	0.375	Benign/Likely_benign	Fanconi_anemia|not_specified	.	25.8	14.847	17.906	0.799	0	5	6	0	2
14	45636328	A	G	3641.77	FANCM	FA complementation group M	p.Asn655Ser	rs61753893	missense_variant	MODERATE	10.07	Conflicting_interpretations_of_pathogenicity	Fanconi_anemia|not_specified	.	1.741	1.467	1.035	1.424	0	2	2	0	0
14	45644589	G	T	6016.77	FANCM	FA complementation group M	p.Val878Leu	rs1367580	missense_variant	MODERATE	2.558	Benign	Fanconi_anemia|not_specified	.	35.462	14.301	14.891	0.954	0.053	6	6	0	2
14	45645253	G	A	3604.6	FANCM	FA complementation group M	p.Arg1099His	rs139382267	missense_variant	MODERATE	5.343	Likely_benign	Fanconi_anemia	.	0.209	0.048	0.035	1.391	0.361	0	1	0	0
14	45645715	A	G	3586.77	FANCM	FA complementation group M	p.Asn1253Ser	rs45604036	missense_variant	MODERATE	0.084	Benign/Likely_benign	Fanconi_anemia|not_specified	.	3.612	2.926	2.471	1.189	0.001	2	4	0	0
14	45650900	A	G	4271.77	FANCM	FA complementation group M	p.Ile1460Val	rs78211950	missense_variant	MODERATE	5.347	Benign/Likely_benign	Fanconi_anemia|not_specified	.	18.495	9.424	11.394	0.809	0	5	6	0	2
14	45654410	TCTTA	T	1719.73	FANCM	FA complementation group M	.	rs1483011920	splice_acceptor_variant&splice_region_variant&intron_variant	HIGH	7.815	Benign	Fanconi_anemia|not_specified	.	45.26	15.193	16.135	0.931	0.003	6	6	0	2
14	45654469	A	G	1095.6	FANCM	FA complementation group M	p.Asp1522Gly	rs199514189	missense_variant	MODERATE	14.31	.	.	.	0.016	0	0.002	0	1	0	1	0	0
14	45658024	C	T	3785.77	FANCM	FA complementation group M	p.Thr1600Ile	rs61746943	missense_variant	MODERATE	22.8	Benign/Likely_benign	Fanconi_anemia|not_specified	.	2.448	1.905	1.747	1.092	0.16	1	4	0	0
14	45658449	A	G	1526.77	FANCM	FA complementation group M	p.Ile1742Val	rs143662421	missense_variant	MODERATE	0.017	Conflicting_interpretations_of_pathogenicity	Fanconi_anemia|not_specified|not_provided	.	1.219	1.074	0.851	1.265	0.006	0	1	0	0
14	45658486	A	G	2837.77	FANCM	FA complementation group M	p.Asn1754Ser	rs751383628	missense_variant	MODERATE	0.094	.	.	.	0.003	0	0	0	1	1	0	0	0
14	45665468	C	G	7248.77	FANCM	FA complementation group M	p.Pro1812Ala	rs3736772	missense_variant	MODERATE	11.72	Benign/Likely_benign	Fanconi_anemia|not_specified	.	20.105	9.685	11.754	0.805	0	5	6	0	2
14	45665603	G	A	1091.77	FANCM	FA complementation group M	p.Val1857Met	rs144008013	missense_variant	MODERATE	25.6	Uncertain_significance	Fanconi_anemia|Fanconi_anemia,_complementation_group_M|SPERMATOGENIC_FAILURE_28|PREMATURE_OVARIAN_FAILURE_15	ERCC4 domain|ERCC4 domain	0.062	0.034	0.044	0.783	0.836	1	0	0	0
14	45665661	A	G	4135.77	FANCM	FA complementation group M	p.Asn1876Ser	rs45557033	missense_variant	MODERATE	1.672	Benign/Likely_benign	Fanconi_anemia|not_specified	ERCC4 domain|ERCC4 domain	3.003	2.841	2.059	1.391	0	2	4	0	0
14	50117066	A	G	3774.6	POLE2	DNA polymerase epsilon 2, accessory subunit	p.Tyr472His	rs34000915	missense_variant	MODERATE	28.7	.	.	DNA polymerase alpha/epsilon, subunit B	0.642	0.144	0.487	0.296	0	1	0	0	0
14	50120894	C	T	2377.77	POLE2	DNA polymerase epsilon 2, accessory subunit	p.Gly371Glu	.	missense_variant	MODERATE	25	.	.	DNA polymerase alpha/epsilon, subunit B	.	.	.	.	.	0	1	0	0
14	50121507	G	C	2198.6	POLE2	DNA polymerase epsilon 2, accessory subunit	p.His356Gln	rs139001771	missense_variant	MODERATE	18.44	.	.	DNA polymerase alpha/epsilon, subunit B	2.232	0.097	0.234	0.412	0	0	1	0	0
14	51223789	C	T	119.84	NIN	ninein	p.Gly1320Glu	rs2073347	missense_variant	MODERATE	19.49	Benign	not_specified	.	85.446	76.256	74.703	1.088	0	1	0	1	0
14	51224374	T	G	119.84	NIN	ninein	p.Gln1125Pro	rs12882191	missense_variant	MODERATE	4.214	Benign	not_specified	.	89.905	76.968	75.411	1.09	0	1	0	1	0
14	58737143	A	G	978.77	PSMA3	proteasome 20S subunit alpha 3	p.Ile200Val	rs200984115	missense_variant	MODERATE	22	.	.	.	0.02	0.028	0.025	1.105	0.785	0	1	0	0
14	64882380	A	G	11607	MTHFD1	methylenetetrahydrofolate dehydrogenase, cyclohydrolase and formyltetrahydrofolate synthetase 1	p.Lys134Arg	rs1950902	missense_variant	MODERATE	17.42	Benign	not_specified	Tetrahydrofolate dehydrogenase/cyclohydrolase, NAD(P)-binding domain	92.323	81.52	83.579	0.867	0	40	35	27	23
14	64908845	G	A	21597	MTHFD1	methylenetetrahydrofolate dehydrogenase, cyclohydrolase and formyltetrahydrofolate synthetase 1	p.Arg653Gln	rs2236225	missense_variant	MODERATE	22.8	Benign	Neural_tube_defects,_folate-sensitive,_susceptibility_to|not_specified	.	58.242	41.489	44.562	0.882	0	26	25	5	6
14	73673178	A	G	2233.6	PSEN1	presenilin 1	p.Glu318Gly	rs17125721	missense_variant&splice_region_variant	MODERATE	22.3	Benign/Likely_benign	Frontotemporal_dementia|Alzheimer's_disease|Pick's_disease|Alzheimer_disease,_type_3|Acne_inversa,_familial,_3|Early-Onset_Familial_Alzheimer_Disease|not_specified|Dilated_Cardiomyopathy,_Dominant|not_provided	.	1.879	1.863	1.436	1.303	0	3	1	0	1
14	77493761	TTGCTGC	T	255.93	IRF2BPL	interferon regulatory factor 2 binding protein like	p.Gln124_Gln125del	rs200317113	disruptive_inframe_deletion	MODERATE	13.3	.	.	.	62.243	55.181	44.765	1.519	0	2	5	1	2
14	77493761	TTGCTGCTGC	T	196.06	IRF2BPL	interferon regulatory factor 2 binding protein like	p.Gln123_Gln125del	rs781596503	disruptive_inframe_deletion	MODERATE	13.74	.	.	.	1.118	0.777	0.513	1.52	0.455	0	1	0	0
14	77493812	CTGT	C	235.6	IRF2BPL	interferon regulatory factor 2 binding protein like	p.Gln108del	rs781248415	disruptive_inframe_deletion	MODERATE	9.318	.	.	.	3.737	1.136	1.102	1.032	0.721	0	1	0	0
14	77493934	G	T	297.6	IRF2BPL	interferon regulatory factor 2 binding protein like	p.Arg68Ser	.	missense_variant	MODERATE	22.9	.	.	.	.	.	.	.	.	1	0	0	0
14	93154537	TGGC	T	255.93	RIN3	Ras and Rab interactor 3	p.Gly972del	rs71698059	disruptive_inframe_deletion	MODERATE	12.62	.	.	.	79.018	65.08	65.066	1.001	0.991	1	6	0	6
14	94832647	AG	A	712.6	SERPINA2	serpin family A member 2 (gene/pseudogene)	p.Leu130fs	rs149961411	frameshift_variant	HIGH	0.443	.	.	.	.	.	.	.	.	8	7	1	0
14	94833033	T	C	4837.03	SERPINA2	serpin family A member 2 (gene/pseudogene)	p.Ile1Met	rs1956172	missense_variant	MODERATE	5.248	.	.	.	.	.	.	.	.	36	32	29	24
14	94844843	T	G	25502	SERPINA1	serpin family A member 1	p.Glu400Asp	rs1303	missense_variant	MODERATE	0.001	Benign/Likely_benign,_other	PI_M3|Alpha-1-antitrypsin_deficiency|not_specified	Serpin domain|Serpin domain	42.52	25.296	27.888	0.876	0	16	19	4	3
14	94844947	C	T	16633	SERPINA1	serpin family A member 1	p.Glu366Lys	rs28929474	missense_variant	MODERATE	20.2	Pathogenic	PI_Z|PI_Z(AUGSBURG)|PI_Z(TUN)|Chronic_obstructive_pulmonary_disease|Inborn_genetic_diseases|Alpha-1-antitrypsin_deficiency|FRAXE|not_provided	Serpin domain|Serpin domain	1.841	1.289	1.102	1.172	0.041	1	1	1	0
14	94847262	T	A	5066.6	SERPINA1	serpin family A member 1	p.Glu288Val	rs17580	missense_variant	MODERATE	23.7	Pathogenic,_other	PI_S|Chronic_obstructive_pulmonary_disease|Alpha-1-antitrypsin_deficiency|not_provided	Serpin domain|Serpin domain	3.653	3.254	2.273	1.446	0	2	1	0	0
14	94847415	A	G	9858.03	SERPINA1	serpin family A member 1	p.Val237Ala	rs6647	missense_variant	MODERATE	0.002	Benign/Likely_benign	PI_M1-ALA213|PI,_M1A|Alpha-1-antitrypsin_deficiency|not_specified	Serpin domain|Serpin domain	55.846	22.579	20.855	1.107	0	10	10	2	0
14	94849201	C	T	19141	SERPINA1	serpin family A member 1	p.Arg125His	rs709932	missense_variant	MODERATE	0.322	Benign/Likely_benign,_other	PI_M2|PI_M4|Alpha-1-antitrypsin_deficiency|not_specified	Serpin domain|Serpin domain	26.898	16.055	15.994	1.005	0.843	9	13	1	1
14	94849325	C	T	1135.77	SERPINA1	serpin family A member 1	p.Ala84Thr	rs111850950	missense_variant	MODERATE	26.3	Uncertain_significance	not_provided	Serpin domain|Serpin domain	0.051	0.048	0.027	1.796	0.128	0	1	0	0
14	94849381	A	G	6148.6	SERPINA1	serpin family A member 1	p.Leu65Pro	rs28931569	missense_variant	MODERATE	17.59	Pathogenic/Likely_pathogenic,_other	PI_M(PROCIDA)|Chronic_obstructive_pulmonary_disease|Alpha-1-antitrypsin_deficiency|not_provided	Serpin domain|Serpin domain	0.008	0.021	0.003	6.108	0.022	1	0	0	0
14	95053890	G	A	235.8	SERPINA5	serpin family A member 5	p.Ser64Asn	rs6115	missense_variant	MODERATE	14.1	.	.	Serpin domain	90.502	67.097	59.764	1.373	0	0	1	0	1
14	99640520	C	T	3724.77	BCL11B	BAF chromatin remodeling complex subunit BCL11B	p.Asp885Asn	.	missense_variant	MODERATE	25.4	.	.	.	.	.	.	.	.	1	0	0	0
14	99640816	C	G	251.77	BCL11B	BAF chromatin remodeling complex subunit BCL11B	p.Arg786Pro	.	missense_variant	MODERATE	26.4	.	.	.	.	.	.	.	.	0	2	0	0
14	99640832	C	G	215.6	BCL11B	BAF chromatin remodeling complex subunit BCL11B	p.Gly781Arg	rs900202261	missense_variant	MODERATE	27.3	.	.	.	.	0	0.001	0	1	2	2	0	0
14	99641543	GCTC	G	446.6	BCL11B	BAF chromatin remodeling complex subunit BCL11B	p.Glu543del	rs776243488	conservative_inframe_deletion	MODERATE	18.68	.	.	.	9.477	1.713	7.394	0.218	0	3	2	0	0
14	100376634	C	T	138.77	EML1	EMAP like 1	p.Thr451Ile	.	missense_variant	MODERATE	23	.	.	WD40-repeat-containing domain	.	.	.	.	.	1	0	0	0
14	103342049	T	C	4542.03	TRAF3	TNF receptor associated factor 3	p.Met129Thr	rs1131877	missense_variant	MODERATE	11.25	.	.	.	83.52	30.158	31.618	0.934	0	17	20	2	1
14	103396004	T	C	2712.6	AMN	amnion associated transmembrane protein	p.Leu258Ser	rs190222721	missense_variant	MODERATE	13.98	.	.	.	0.715	0.676	0.425	1.594	0.036	0	2	0	0
14	103396272	C	G	3576.77	AMN	amnion associated transmembrane protein	p.His285Gln	rs369865835	missense_variant	MODERATE	14.7	.	.	.	0.001	0	0.002	0	1	0	1	0	0
14	105360141	C	T	179.84	CEP170B	centrosomal protein 170B	p.Ser1409Leu	rs761598924	missense_variant	MODERATE	24.2	.	.	.	0.022	0	0.006	0	1	1	0	1	0
14	105399165	A	G	110.1	PLD4	phospholipase D family member 4	p.Gln469Arg	.	missense_variant	MODERATE	22.7	.	.	.	.	.	.	.	.	1	0	1	0
14	105996049	TGCC	T	255.93	TMEM121	transmembrane protein 121	p.Pro299del	rs10569304	disruptive_inframe_deletion	MODERATE	18.72	.	.	.	69.102	17.123	29.958	0.483	0	4	1	1	0
15	23086364	GGCC	G	391.01	NIPA1	NIPA magnesium transporter 1	p.Ala16del	rs531550505	disruptive_inframe_deletion	MODERATE	15.62	Benign/Likely_benign	Spastic_paraplegia_6|not_specified|Spastic_paraplegia,_autosomal_dominant	.	23.255	2.941	7.899	0.353	0.518	7	4	3	2
15	23086364	G	GGCCGCC	235.06	NIPA1	NIPA magnesium transporter 1	p.Ala15_Ala16dup	rs549007670	disruptive_inframe_insertion	MODERATE	17	.	.	.	0.057	0	0.03	0	1	0	1	0	0
15	31776210	TGGC	T	166.1	OTUD7A	OTU deubiquitinase 7A	p.Ala689del	rs199744400	conservative_inframe_deletion	MODERATE	15.14	.	.	.	54.38	.	46.658	nan	1	0	1	0	1
15	34635241	C	G	3323.6	NOP10	NOP10 ribonucleoprotein	p.Asp12His	rs146261631	missense_variant	MODERATE	28	Benign/Likely_benign	Dyskeratosis_congenita_autosomal_recessive_1|not_specified|Dyskeratosis_Congenita,_Recessive|not_provided	.	1.218	0.951	0.987	0.963	0.697	3	0	0	0
15	40328575	G	C	600.03	SRP14	signal recognition particle 14	p.Pro124Ala	rs7535	missense_variant	MODERATE	10.48	Benign	not_specified	.	95.996	90.745	90.424	1.038	0.206	25	18	24	16
15	40750973	C	A	112.6	BAHD1	bromo adjacent homology domain containing 1	p.Pro104Thr	.	missense_variant	MODERATE	16.62	.	.	.	.	.	.	.	.	0	1	0	0
15	40750977	C	T	112.6	BAHD1	bromo adjacent homology domain containing 1	p.Ser105Phe	.	missense_variant	MODERATE	24.5	.	.	.	.	.	.	.	.	0	1	0	0
15	41308365	A	C	2979.6	INO80	INO80 complex ATPase subunit	p.Val1108Gly	rs34178030	missense_variant	MODERATE	22.7	.	.	Helicase, C-terminal|Helicase, C-terminal|Helicase, C-terminal	0.999	0.819	0.69	1.189	0.072	0	1	0	0
15	41339697	T	C	537.6	INO80	INO80 complex ATPase subunit	p.Ile882Val	rs34153025	missense_variant&splice_region_variant	MODERATE	14.84	.	.	.	1.956	1.534	1.409	1.09	0.218	1	2	0	0
15	41366601	C	T	4184.6	INO80	INO80 complex ATPase subunit	p.Gly432Arg	.	missense_variant	MODERATE	29.6	.	.	.	.	.	.	.	.	0	1	0	0
15	41388412	G	A	2918.6	INO80	INO80 complex ATPase subunit	p.His33Tyr	rs773955198	missense_variant	MODERATE	23	Uncertain_significance	not_specified	.	0.012	0.014	0.006	2.176	0.257	1	0	0	0
15	41865525	G	T	116.9	TYRO3	TYRO3 protein tyrosine kinase	p.Val669Leu	rs62001448	missense_variant	MODERATE	29.3	.	.	Serine-threonine/tyrosine-protein kinase, catalytic domain|Protein kinase domain|Tyrosine-protein kinase, catalytic domain	7.907	0.39	6.621	0.055	0	0	1	0	1
15	42032383	C	G	575.77	MGA	MAX dimerization protein MGA	p.Pro1523Ala	rs17677991	missense_variant	MODERATE	21.2	.	.	.	40.693	34.44	34.006	1.02	0.285	6	9	2	5
15	43237805	AT	A	1018.03	UBR1	ubiquitin protein ligase E3 component n-recognin 1	.	rs11352938	sequence_feature	MODERATE	3.224	.	.	.	.	.	.	.	.	35	30	29	27
15	43237813	TTCACCATTGA	T	1167.03	UBR1	ubiquitin protein ligase E3 component n-recognin 1	.	rs67230215	sequence_feature	MODERATE	7.19	.	.	.	.	.	.	.	.	32	24	27	22
15	43242268	C	T	243.6	UBR1	ubiquitin protein ligase E3 component n-recognin 1	.	rs12914380	sequence_feature	MODERATE	2.881	.	.	.	.	.	.	.	.	1	6	0	2
15	43256191	T	C	4628.77	UBR1	ubiquitin protein ligase E3 component n-recognin 1	p.Thr1548Ala	rs3917223	missense_variant	MODERATE	22.1	Benign	not_specified	.	10.449	6.684	6.263	1.072	0.045	4	4	0	2
15	43317071	T	C	2285.6	UBR1	ubiquitin protein ligase E3 component n-recognin 1	p.Ile899Val	rs35069201	missense_variant	MODERATE	8.864	Benign	not_specified	.	2.916	2.463	1.956	1.265	0	0	1	0	0
15	43362998	C	A	6536.6	UBR1	ubiquitin protein ligase E3 component n-recognin 1	p.Gln218His	rs139686505	missense_variant	MODERATE	22.6	.	.	.	0.234	0.172	0.242	0.709	0.096	0	1	0	0
15	43762196	C	T	163.82	TP53BP1	tumor protein p53 binding protein 1	p.Gly417Ser	rs689647	missense_variant	MODERATE	17.09	.	.	.	65.657	17.479	20.023	0.846	0	1	0	0	0
15	43766939	G	A	150.9	TP53BP1	tumor protein p53 binding protein 1	p.Ser371Phe	.	missense_variant	MODERATE	28.3	.	.	.	.	.	.	.	.	1	0	1	0
15	51012201	G	C	5669.6	SPPL2A	signal peptide peptidase like 2A	p.Thr475Ser	rs145209254	missense_variant	MODERATE	23.1	.	.	.	1.893	1.266	1.254	1.009	0.908	1	1	0	0
15	51040384	T	C	1995.6	SPPL2A	signal peptide peptidase like 2A	p.Asn126Asp	rs61751063	missense_variant	MODERATE	27.3	.	.	PA domain	4.712	2.697	2.661	1.014	0.799	0	1	0	0
15	57524916	C	T	112.77	TCF12	transcription factor 12	p.Pro278Ser	.	missense_variant	MODERATE	24.9	.	.	.	.	.	.	.	.	1	0	0	0
15	57524935	C	T	100.77	TCF12	transcription factor 12	p.Pro284Leu	.	missense_variant	MODERATE	28.6	.	.	.	.	.	.	.	.	1	0	0	0
15	59981590	G	A	124.92	BNIP2	BCL2 interacting protein 2	p.Pro17Leu	rs754641	missense_variant	MODERATE	18.33	.	.	.	57.026	44.968	42.961	1.085	0.086	0	1	0	1
15	66995669	GGCGGCA	G	298.6	SMAD6	SMAD family member 6	p.Ser27_Gly28del	rs769605183	conservative_inframe_deletion	MODERATE	19.59	Uncertain_significance	Loeys-Dietz_syndrome_3	.	0.039	0.078	0.023	3.344	0.133	0	2	0	0
15	72767235	C	CGGT	115.9	ARIH1	ariadne RBR E3 ubiquitin protein ligase 1	p.Gly89dup	rs767633154	disruptive_inframe_insertion	MODERATE	15.63	.	.	.	0.087	0.172	0.02	8.716	0.027	0	1	0	0
15	89803950	C	T	335.77	FANCI	FA complementation group I	p.Pro55Leu	rs62020347	missense_variant	MODERATE	27.8	Benign/Likely_benign	Fanconi_anemia|not_specified	.	7.571	5.786	5.236	1.111	0.004	1	0	0	0
15	89804043	C	T	861.77	FANCI	FA complementation group I	p.Ala86Val	rs17803620	missense_variant	MODERATE	23	Benign	Fanconi_anemia|not_specified	.	38.277	34.793	36.123	0.944	0.001	2	2	0	0
15	89836228	G	C	1536.77	FANCI	FA complementation group I	p.Cys742Ser	rs2283432	missense_variant	MODERATE	22.2	Benign	Fanconi_anemia|not_specified	.	39.112	35.301	36.556	0.947	0.002	2	2	0	0
15	89838236	G	A	1662.77	FANCI	FA complementation group I	.	rs7183618	sequence_feature	MODERATE	3.609	Benign	not_specified	.	100	95.456	95.675	0.95	0.45	4	2	4	2
15	90761054	A	T	195.77	SEMA4B	semaphorin 4B	p.Asp179Val	.	missense_variant	MODERATE	28.9	.	.	Sema domain|Sema domain|Sema domain	.	.	.	.	.	0	1	0	0
15	91292866	A	G	5880.6	BLM	BLM RecQ like helicase	p.Gln123Arg	rs371223446	missense_variant	MODERATE	0.353	Uncertain_significance	Bloom_syndrome|not_provided	Bloom syndrome protein, N-terminal domain	0.005	0	0.003	0	1	1	0	0	0
15	91304245	C	T	3518.6	BLM	BLM RecQ like helicase	p.Gln548*	rs200389141	stop_gained	HIGH	35	Pathogenic/Likely_pathogenic	Bloom_syndrome|Hereditary_cancer-predisposing_syndrome|not_provided	Bloom syndrome protein, BDHCT-box associated domain	0.029	0.048	0.012	4.116	0.003	1	0	0	0
15	91306241	G	A	405.77	BLM	BLM RecQ like helicase	p.Arg643His	rs12720097	missense_variant	MODERATE	11.96	Conflicting_interpretations_of_pathogenicity	Bloom_syndrome|Hereditary_cancer-predisposing_syndrome|not_specified	Bloom syndrome protein, BDHCT-box associated domain	0.471	0.413	0.328	1.261	0.087	0	1	0	0
15	91308570	C	T	6678.6	BLM	BLM RecQ like helicase	p.Pro707Ser	rs146077918	missense_variant	MODERATE	22.5	Benign/Likely_benign	Bloom_syndrome|Hereditary_cancer-predisposing_syndrome|not_specified	DEAD/DEAH box helicase domain|Helicase superfamily 1/2, ATP-binding domain|Helicase superfamily 1/2, ATP-binding domain	0.244	0.193	0.163	1.185	0.397	1	0	0	0
15	91310161	G	A	1151.77	BLM	BLM RecQ like helicase	p.Gly739Ser	rs745642690	missense_variant	MODERATE	24.9	.	.	DEAD/DEAH box helicase domain|Helicase superfamily 1/2, ATP-binding domain|Helicase superfamily 1/2, ATP-binding domain	0.001	0.007	0	inf	0.058	1	0	0	0
15	91326099	C	T	2905.6	BLM	BLM RecQ like helicase	p.Pro868Leu	rs2227935	missense_variant	MODERATE	24.7	Benign/Likely_benign	Bloom_syndrome|Hereditary_cancer-predisposing_syndrome|not_specified|not_provided	Helicase, C-terminal	6.754	5.839	5.544	1.056	0.135	1	2	0	0
15	91354521	G	A	5482.6	BLM	BLM RecQ like helicase	p.Val1321Ile	rs7167216	missense_variant	MODERATE	0.316	Benign/Likely_benign	Bloom_syndrome|Hereditary_cancer-predisposing_syndrome|not_specified	.	9.462	6.427	6.623	0.969	0.371	1	3	0	0
15	99646107	A	AG	147.14	SYNM	synemin	p.Arg235fs	rs60530833	frameshift_variant	HIGH	26.5	.	.	.	100	100	99.998	inf	1	0	1	0	1
15	100252709	CCAGCAG	C	166.1	MEF2A	myocyte enhancer factor 2A	p.Gln427_Gln428del	rs3138597	disruptive_inframe_deletion	MODERATE	22.4	Benign	not_specified	.	38.586	21.494	32.749	0.562	0	1	0	1	0
16	138772	A	AG	135.14	NPRL3	NPR3 like, GATOR1 complex subunit	p.Cys490fs	rs57321480	frameshift_variant	HIGH	35	.	.	.	100	100	99.997	inf	1	0	1	0	1
16	1279574	C	G	616.03	TPSB2	tryptase beta 2	p.Val76Leu	rs199887053	missense_variant	MODERATE	0.537	Benign	not_specified	.	59.406	37.268	34.552	1.125	0	1	4	1	4
16	1279714	A	G	255.93	TPSB2	tryptase beta 2	p.Val29Ala	rs192643610	missense_variant	MODERATE	0.31	.	.	.	38.118	25.659	25.763	0.995	0.833	0	1	0	1
16	1279717	C	T	255.93	TPSB2	tryptase beta 2	p.Arg28Gln	rs201728868	missense_variant	MODERATE	10.3	.	.	.	37.411	24.578	25.264	0.964	0.148	0	1	0	1
16	1279732	C	A	133.92	TPSB2	tryptase beta 2	p.Gly23Val	rs201836020	missense_variant	MODERATE	13.24	Benign	not_specified	.	36.143	22.459	24.193	0.908	0	0	1	0	1
16	1291318	G	C	661.03	TPSAB1	tryptase alpha/beta 1	p.Val76Leu	rs151324823	missense_variant	MODERATE	7.828	.	.	Serine proteases, trypsin domain|Serine proteases, trypsin domain|Serine proteases, trypsin domain|Serine proteases, trypsin domain	9.7	10.764	8.182	1.354	0	5	1	5	1
16	1306355	T	C	112.92	TPSD1	tryptase delta 1	p.Val25Ala	rs1800984	missense_variant	MODERATE	0.934	.	.	.	96.626	61.144	65.512	0.828	0	0	1	0	1
16	1502857	C	T	10360.8	CLCN7	chloride voltage-gated channel 7	p.Val418Met	rs12926089	missense_variant	MODERATE	13.54	Benign/Likely_benign	Osteopetrosis|Osteopetrosis_autosomal_recessive_4|not_specified	.	16.78	9.798	7.633	1.314	0	8	2	2	1
16	2260612	T	C	111.1	BRICD5	BRICHOS domain containing 5	p.Ser31Gly	rs26856	missense_variant	MODERATE	8.7	.	.	.	71.486	69.772	68.401	1.066	0.001	0	1	0	1
16	3293308	C	G	5635.6	MEFV	MEFV innate immuity regulator, pyrin	.	.	structural_interaction_variant	HIGH	13.8	.	.	SPRY domain|Butyrophylin-like, SPRY domain|B30.2/SPRY domain|SPRY domain	.	.	.	.	.	0	1	0	0
16	3293338	G	A	7626.6	MEFV	MEFV innate immuity regulator, pyrin	.	rs104895192	structural_interaction_variant	HIGH	12.66	.	.	SPRY domain|Butyrophylin-like, SPRY domain|B30.2/SPRY domain|SPRY domain	0.033	0.021	0.068	0.304	0.028	1	0	0	0
16	3293403	T	C	5022.77	MEFV	MEFV innate immuity regulator, pyrin	.	rs104895094	structural_interaction_variant	HIGH	14.41	Conflicting_interpretations_of_pathogenicity	Abnormality_of_the_dentition|Urticaria|Syncope|Intermittent_diarrhea|Cachexia|Peripheral_neuropathy|Inborn_genetic_diseases|Familial_Mediterranean_fever|Familial_mediterranean_fever,_autosomal_dominant|not_specified|not_provided	SPRY domain|B30.2/SPRY domain|SPRY domain	0.68	0.819	0.506	1.623	0	2	1	0	0
16	3293438	C	T	3687.77	MEFV	MEFV innate immuity regulator, pyrin	.	rs104895092	structural_interaction_variant	HIGH	0.024	not_provided	Familial_Mediterranean_fever	.	0.016	0.007	0.005	1.482	0.511	0	1	0	0
16	3293880	A	G	3527.6	MEFV	MEFV innate immuity regulator, pyrin	.	rs11466045	structural_interaction_variant	HIGH	0.027	Conflicting_interpretations_of_pathogenicity	Familial_Mediterranean_fever|not_specified|not_provided	B30.2/SPRY domain	1.642	1.337	1.052	1.275	0.002	1	1	0	0
16	3293888	C	T	10680	MEFV	MEFV innate immuity regulator, pyrin	.	rs1231122	structural_interaction_variant	HIGH	0.387	Benign	Familial_Mediterranean_fever|not_specified	.	45.899	43.965	38.86	1.234	0	30	23	10	9
16	3297100	G	A	7594.6	MEFV	MEFV innate immuity regulator, pyrin	.	rs76464258	structural_interaction_variant	HIGH	0.025	Benign	Familial_Mediterranean_fever|not_specified	.	10.384	0.922	1.268	0.724	0	1	0	0	0
16	3297175	T	C	37548	MEFV	MEFV innate immuity regulator, pyrin	.	rs224207	structural_interaction_variant	HIGH	0.201	Benign/Likely_benign	Familial_Mediterranean_fever|not_specified|not_provided	.	73.608	55.842	61.104	0.805	0	32	26	12	12
16	3299468	C	T	5706.6	MEFV	MEFV innate immuity regulator, pyrin	p.Arg408Gln	rs11466024	missense_variant	MODERATE	4.015	Conflicting_interpretations_of_pathogenicity	Familial_Mediterranean_fever|not_specified|not_provided	B-box-type zinc finger|B-box-type zinc finger|B-box-type zinc finger|B-box-type zinc finger	5.296	1.116	1.334	0.835	0.026	2	2	0	0
16	3299586	G	A	8055.6	MEFV	MEFV innate immuity regulator, pyrin	p.Pro369Ser	rs11466023	missense_variant	MODERATE	13.66	Conflicting_interpretations_of_pathogenicity	Familial_Mediterranean_fever|not_specified|not_provided	.	7.002	1.209	1.471	0.82	0.01	3	2	0	0
16	3304463	C	T	20987	MEFV	MEFV innate immuity regulator, pyrin	p.Arg202Gln	rs224222	missense_variant	MODERATE	0.114	Benign/Likely_benign	Familial_Mediterranean_fever|not_specified|not_provided	.	36.208	23.849	23.768	1.005	0.852	20	20	3	5
16	3304626	C	G	8216.6	MEFV	MEFV innate immuity regulator, pyrin	p.Glu148Gln	rs3743930	missense_variant	MODERATE	18.23	Conflicting_interpretations_of_pathogenicity	Familial_Mediterranean_fever|Familial_mediterranean_fever,_autosomal_dominant|not_specified|not_provided	.	29.124	3.262	7.296	0.428	0	1	1	0	0
16	3639827	G	A	277.77	SLX4	SLX4 structure-specific endonuclease subunit	p.Ser1271Phe	rs3810813	missense_variant	MODERATE	25.6	Benign/Likely_benign	Fanconi_anemia|not_specified	.	18.459	5.883	6.661	0.876	0	0	1	0	0
16	3639977	G	A	546.77	SLX4	SLX4 structure-specific endonuclease subunit	p.Ala1221Val	rs3827530	missense_variant	MODERATE	4.25	Benign/Likely_benign	Fanconi_anemia|not_specified	.	6.896	5.825	5.829	0.999	1	1	0	0	0
16	3640274	G	A	1206.77	SLX4	SLX4 structure-specific endonuclease subunit	p.Pro1122Leu	rs714181	missense_variant	MODERATE	9.35	Benign	Fanconi_anemia|Fanconi_anemia,_complementation_group_P|not_specified	.	48.148	12.077	12.558	0.956	0.091	1	0	0	0
16	3640784	G	A	147.77	SLX4	SLX4 structure-specific endonuclease subunit	p.Ala952Val	rs78637028	missense_variant	MODERATE	12.88	Benign/Likely_benign	Fanconi_anemia|not_specified	.	6.898	5.81	5.818	0.999	0.985	1	0	0	0
16	3640785	C	T	147.77	SLX4	SLX4 structure-specific endonuclease subunit	p.Ala952Thr	rs59939128	missense_variant	MODERATE	7.047	Benign/Likely_benign	Fanconi_anemia|not_specified	.	10.786	6.755	6.506	1.041	0.238	1	0	0	0
16	3647692	A	C	123.77	SLX4	SLX4 structure-specific endonuclease subunit	p.Asn457Lys	rs74319927	missense_variant	MODERATE	18.76	Benign/Likely_benign	Fanconi_anemia|not_specified	.	7.157	6.144	6.176	0.995	0.901	1	0	0	0
16	3650987	T	C	669.77	SLX4	SLX4 structure-specific endonuclease subunit	p.Met386Val	rs113490934	missense_variant	MODERATE	5.131	Benign/Likely_benign	Fanconi_anemia|not_specified	.	7.13	6.091	6.124	0.994	0.886	1	0	0	0
16	3656625	G	A	285.77	SLX4	SLX4 structure-specific endonuclease subunit	p.Arg204Cys	rs79842542	missense_variant	MODERATE	25.6	Benign/Likely_benign	Fanconi_anemia|not_specified	.	7.383	6.331	6.296	1.006	0.86	1	0	0	0
16	3767473	G	A	233.6	TRAP1	TNF receptor associated protein 1	p.Arg13Cys	rs737260	missense_variant	MODERATE	16.26	Benign	not_provided	.	16.584	.	7.9	nan	1	0	2	0	0
16	8906914	A	C	4815.77	PMM2	phosphomannomutase 2	.	rs34258285	structural_interaction_variant	HIGH	18.68	Benign/Likely_benign	Congenital_disorder_of_glycosylation|Carbohydrate-deficient_glycoprotein_syndrome_type_I|not_specified	.	2.649	2.208	1.982	1.116	0.062	3	3	0	0
16	10989219	C	G	5653.6	CIITA	class II major histocompatibility complex transactivator	p.Leu45Val	rs2229317	missense_variant	MODERATE	7.774	Benign	Bare_lymphocyte_syndrome_2	.	48.543	4.338	11.772	0.34	0	4	2	0	0
16	10995933	A	G	26168	CIITA	class II major histocompatibility complex transactivator	p.Arg175Gly	rs8046121	missense_variant	MODERATE	14.22	Benign	not_specified	.	100	99.573	99.65	0.82	0.131	42	35	42	35
16	11000848	G	C	19197	CIITA	class II major histocompatibility complex transactivator	p.Gly501Ala	rs4774	missense_variant	MODERATE	4.808	Benign	Bare_lymphocyte_syndrome_2|not_specified	NACHT nucleoside triphosphatase|NACHT nucleoside triphosphatase	47.19	27.961	29.759	0.916	0	17	17	3	4
16	11001421	C	A	5097.77	CIITA	class II major histocompatibility complex transactivator	p.Ala692Asp	rs78108426	missense_variant	MODERATE	14.42	Benign/Likely_benign	Bare_lymphocyte_syndrome_2|not_specified	NACHT nucleoside triphosphatase	13.437	1.673	2.266	0.734	0	0	1	0	0
16	11001691	C	T	17798	CIITA	class II major histocompatibility complex transactivator	p.Ser782Leu	rs13330686	missense_variant	MODERATE	1.565	Benign/Likely_benign	Bare_lymphocyte_syndrome_2|not_specified	.	8.499	7.44	6.211	1.214	0	11	8	0	1
16	11001694	T	C	17741	CIITA	class II major histocompatibility complex transactivator	p.Val783Ala	rs13336804	missense_variant	MODERATE	0.016	Benign/Likely_benign	Bare_lymphocyte_syndrome_2|not_specified	.	8.514	7.451	6.22	1.214	0	11	8	0	1
16	11002927	A	G	27681	CIITA	class II major histocompatibility complex transactivator	p.Gln901Arg	rs7197779	missense_variant	MODERATE	11.79	Benign	Bare_lymphocyte_syndrome_2|not_specified	.	99.995	97.781	98.323	0.751	0	42	35	42	35
16	14340376	C	T	139.82	MKL2	myocardin related transcription factor B	p.Ser420Leu	rs1295349023	missense_variant	MODERATE	31	.	.	.	.	.	.	.	.	1	0	0	0
16	14540868	C	T	6048.6	PARN	poly(A)-specific ribonuclease	p.Gly581Arg	rs75007073	missense_variant	MODERATE	3.297	Benign	Pulmonary_fibrosis_and/or_bone_marrow_failure,_telomere-related,_4|Dyskeratosis_congenita,_autosomal_recessive_6|not_specified	.	5.552	0.215	0.452	0.475	0	1	0	0	0
16	14540919	C	T	289.6	PARN	poly(A)-specific ribonuclease	p.Val564Ile	rs35722504	missense_variant	MODERATE	15.71	Benign	Pulmonary_fibrosis_and/or_bone_marrow_failure,_telomere-related,_4|Dyskeratosis_congenita,_autosomal_recessive_6|not_specified	.	1.852	0.86	0.861	0.999	1	1	0	0	0
16	14576672	C	T	3625.6	PARN	poly(A)-specific ribonuclease	p.Ser498Asn	rs200471459	missense_variant	MODERATE	24.1	.	.	Poly(A)-specific ribonuclease, RNA-binding	0.049	0.035	0.023	1.561	0.384	0	1	0	0
16	14704589	C	A	6865.6	PARN	poly(A)-specific ribonuclease	p.Ala156Ser	rs200103366	missense_variant	MODERATE	22.8	Uncertain_significance	Pulmonary_fibrosis_and/or_bone_marrow_failure,_telomere-related,_4|Dyskeratosis_congenita,_autosomal_recessive_6	.	0.05	0.118	0.022	5.43	0	1	0	0	0
16	15814814	G	A	1168.77	MYH11	myosin heavy chain 11	p.Thr1565Met	rs111854563	missense_variant	MODERATE	24.2	Benign/Likely_benign	Aortic_aneurysm,_familial_thoracic_4|Thoracic_aortic_aneurysm_and_aortic_dissection|not_specified|Cardiovascular_phenotype|not_provided	.	0.124	0.062	0.068	0.906	1	1	0	0	0
16	18937309	TGCC	T	100.6	SMG1	SMG1 nonsense mediated mRNA decay associated PI3K related kinase	p.Gly18del	rs781029159	conservative_inframe_deletion	MODERATE	16.29	.	.	.	0.711	0.522	0.381	1.372	0.079	1	0	0	0
16	23634293	C	T	267.77	PALB2	partner and localizer of BRCA2	p.Gly998Glu	rs45551636	missense_variant	MODERATE	27.7	Benign/Likely_benign	Familial_cancer_of_breast|Fanconi_anemia|Hereditary_cancer-predisposing_syndrome|Pancreatic_cancer_3|not_specified|not_provided	Partner and localiser of BRCA2, WD40 domain	2.216	1.878	1.625	1.159	0.022	1	0	0	0
16	23635370	C	T	533.77	PALB2	partner and localizer of BRCA2	p.Val932Met	rs45624036	missense_variant	MODERATE	25.3	Benign/Likely_benign	Familial_cancer_of_breast|Hereditary_cancer-predisposing_syndrome|Pancreatic_cancer_3|not_specified|not_provided	Partner and localiser of BRCA2, WD40 domain	0.66	0.471	0.519	0.907	0.47	0	1	0	0
16	23641461	C	G	567.77	PALB2	partner and localizer of BRCA2	p.Glu672Gln	rs45532440	missense_variant	MODERATE	10.78	Benign/Likely_benign	Familial_cancer_of_breast|Fanconi_anemia|Hereditary_cancer-predisposing_syndrome|Pancreatic_cancer_3|not_specified	.	2.929	2.614	2.256	1.163	0.006	1	0	0	0
16	23646191	T	C	3741.77	PALB2	partner and localizer of BRCA2	p.Gln559Arg	rs152451	missense_variant	MODERATE	0.075	Benign/Likely_benign	Familial_cancer_of_breast|Fanconi_anemia|Hereditary_cancer-predisposing_syndrome|not_specified|not_provided	.	21.595	10.241	10.458	0.977	0.415	8	4	0	0
16	23646857	A	G	8215.77	PALB2	partner and localizer of BRCA2	p.Leu337Ser	rs45494092	missense_variant	MODERATE	11.35	Conflicting_interpretations_of_pathogenicity	Familial_cancer_of_breast|Hereditary_cancer-predisposing_syndrome|Pancreatic_cancer_3|not_specified|not_provided	.	1.918	1.486	1.465	1.015	0.831	2	2	0	0
16	23647469	C	G	787.77	PALB2	partner and localizer of BRCA2	p.Ser133Thr	.	missense_variant	MODERATE	0.006	.	.	.	.	.	.	.	.	11	13	0	0
16	23647476	T	TA	105.64	PALB2	partner and localizer of BRCA2	p.Arg131fs	.	frameshift_variant	HIGH	.	.	.	.	.	.	.	.	.	1	0	0	0
16	24788389	A	C	184	TNRC6A	trinucleotide repeat containing adaptor 6A	p.Gln100Pro	rs4788428	missense_variant	MODERATE	10.42	.	.	.	8.448	1.551	1.08	1.443	0	1	0	1	0
16	24788422	AGCAGCCACAGCC	A	151.6	TNRC6A	trinucleotide repeat containing adaptor 6A	p.Gln114_Pro117del	rs71383714	disruptive_inframe_deletion	MODERATE	9.713	.	.	.	18.643	15.905	15.943	0.997	0.914	1	3	1	1
16	27460570	C	T	5801.6	IL21R	interleukin 21 receptor	p.Pro550Leu	rs376045198	missense_variant	MODERATE	22.5	.	.	.	0.001	0	0.001	0	1	1	0	0	0
16	28944396	C	G	23131	CD19	CD19 molecule	p.Leu174Val	rs2904880	missense_variant	MODERATE	9.428	Benign	not_specified|Common_Variable_Immune_Deficiency,_Recessive|not_provided	.	94.394	72.081	71.923	1.008	0.689	37	33	14	18
16	28950051	G	A	3425.6	CD19	CD19 molecule	p.Arg515His	rs34763945	missense_variant	MODERATE	16.63	Benign/Likely_benign	not_specified|Common_Variable_Immune_Deficiency,_Recessive|not_provided	.	5.853	5.324	3.911	1.382	0	6	4	0	0
16	30680531	C	CGCT	154.64	FBRS	fibrosin	p.Ala840dup	rs560230816	disruptive_inframe_insertion	MODERATE	13.18	.	.	.	0.236	0	0.108	0	0.642	1	0	0	0
16	30795335	T	C	104.1	ZNF629	zinc finger protein 629	p.Asp105Gly	.	missense_variant	MODERATE	22.8	.	.	.	.	.	.	.	.	1	0	1	0
16	50744624	C	T	15151	NOD2	nucleotide binding oligomerization domain containing 2	p.Pro268Ser	rs2066842	missense_variant	MODERATE	0.343	Benign	Blau_syndrome|Crohn_disease|not_specified	.	26.833	22.98	18.57	1.308	0	12	18	2	3
16	50744688	A	G	5126.6	NOD2	nucleotide binding oligomerization domain containing 2	p.Asn289Ser	rs5743271	missense_variant	MODERATE	10.44	Benign/Likely_benign	Inflammatory_bowel_disease_1|Blau_syndrome|Crohn_disease	.	0.677	0.524	0.435	1.208	0.12	0	1	0	0
16	50745926	C	T	5969.77	NOD2	nucleotide binding oligomerization domain containing 2	p.Arg702Trp	rs2066844	missense_variant	MODERATE	24.6	Conflicting_interpretations_of_pathogenicity,_risk_factor	Inflammatory_bowel_disease_1|Blau_syndrome|Yao_syndrome|Crohn_disease|not_specified	.	4.329	3.545	2.55	1.404	0	1	2	0	0
16	50746086	C	T	6460.6	NOD2	nucleotide binding oligomerization domain containing 2	p.Ala755Val	rs61747625	missense_variant	MODERATE	24.2	Likely_benign	Inflammatory_bowel_disease_1|Blau_syndrome|Crohn_disease|not_provided	.	0.435	0.41	0.235	1.745	0	1	0	0	0
16	50746194	G	A	4142.6	NOD2	nucleotide binding oligomerization domain containing 2	p.Arg791Gln	rs104895464	missense_variant	MODERATE	1.499	Benign/Likely_benign	Inflammatory_bowel_disease_1|Sarcoidosis,_early-onset|Blau_syndrome|Crohn_disease	.	0.209	0.255	0.154	1.654	0.005	1	1	0	0
16	50756540	G	C	4001.6	NOD2	nucleotide binding oligomerization domain containing 2	p.Gly908Arg	rs2066845	missense_variant	MODERATE	29.8	Conflicting_interpretations_of_pathogenicity,_risk_factor	Inflammatory_bowel_disease_1|Blau_syndrome|Yao_syndrome|Crohn_disease|not_specified	.	1.427	1.479	1.107	1.341	0	2	1	0	0
16	50757276	G	A	6763.6	NOD2	nucleotide binding oligomerization domain containing 2	p.Val955Ile	rs5743291	missense_variant	MODERATE	5.616	Benign/Likely_benign	Inflammatory_bowel_disease_1|Psoriatic_arthritis,_susceptibility_to|Sarcoidosis,_early-onset|Blau_syndrome|Yao_syndrome|Crohn_disease	.	8.848	8.189	6.151	1.361	0	4	4	0	0
16	50763778	G	GC	12788.6	NOD2	nucleotide binding oligomerization domain containing 2	p.Leu1007fs	rs2066847	frameshift_variant	HIGH	35	Likely_benign,_risk_factor	Inflammatory_bowel_disease_1|Blau_syndrome|Yao_syndrome|Crohn_disease	.	2.296	2.058	1.466	1.412	0	3	4	0	0
16	56545175	T	C	209.6	BBS2	Bardet-Biedl syndrome 2	p.Ile123Val	rs11373	missense_variant	MODERATE	11.41	Benign	Bardet-Biedl_syndrome|Bardet-Biedl_syndrome_1|Bardet-Biedl_syndrome_2|not_specified	Ciliary BBSome complex subunit 2, N-terminal	40.506	19.014	21.62	0.851	0	0	6	0	1
16	58054099	C	G	14857	USB1	U6 snRNA biogenesis phosphodiesterase 1	.	rs16959641	structural_interaction_variant	HIGH	17.82	Benign	not_specified	.	10.071	7.656	6.856	1.126	0	4	6	1	0
16	65016087	A	C	406.77	CDH11	cadherin 11	p.Ser373Ala	rs35213	missense_variant	MODERATE	10.25	.	.	.	99.826	79.33	81.32	0.882	0	1	1	1	1
16	67680806	G	A	3398.77	CARMIL2	capping protein regulator and myosin 1 linker 2	p.Val181Met	rs117556162	missense_variant	MODERATE	23.7	.	.	.	4.982	3.979	3.038	1.323	0	4	1	0	0
16	67683449	A	G	1971.77	CARMIL2	capping protein regulator and myosin 1 linker 2	p.Ile616Val	rs118040419	missense_variant	MODERATE	25.5	.	.	.	1.179	1.105	1.117	0.989	0.933	0	1	0	0
16	67685832	G	A	4870.77	CARMIL2	capping protein regulator and myosin 1 linker 2	p.Arg866Gln	rs140263068	missense_variant	MODERATE	23.5	.	.	CARMIL, C-terminal domain	0.754	0.599	0.51	1.177	0.147	0	2	0	0
16	67685900	C	T	4990.6	CARMIL2	capping protein regulator and myosin 1 linker 2	p.Arg889Trp	rs78320020	missense_variant	MODERATE	25.1	.	.	CARMIL, C-terminal domain	1.284	1.057	1.012	1.045	0.605	1	2	0	0
16	67691333	T	A	1847.77	CARMIL2	capping protein regulator and myosin 1 linker 2	p.Leu1407Gln	rs755922786	missense_variant	MODERATE	13.74	.	.	.	.	0	0	nan	1	1	0	0	0
16	67691668	A	G	628.77	ACD	ACD shelterin complex subunit and telomerase recruitment factor	p.Val518Ala	rs6979	missense_variant	MODERATE	17.98	.	.	.	90.009	51.521	50.031	1.061	0.001	11	12	3	4
16	69727480	A	G	2463.6	NFAT5	nuclear factor of activated T cells 5	p.Gln1251Arg	rs145602190	missense_variant	MODERATE	25.5	Benign	Immunodeficiency	.	0.612	0.413	0.35	1.18	0.221	0	1	0	0
16	72991715	A	G	149.93	ZFHX3	zinc finger homeobox 3	p.Val777Ala	rs4788682	missense_variant	MODERATE	13.17	.	.	.	88.914	77.955	79.192	0.929	0.002	3	3	3	3
16	81902868	G	C	1709.77	PLCG2	phospholipase C gamma 2	p.Val177Leu	.	missense_variant	MODERATE	22.6	.	.	.	.	.	.	.	.	1	0	0	0
16	81916912	A	G	5013.6	PLCG2	phospholipase C gamma 2	p.His244Arg	rs11548656	missense_variant	MODERATE	21.5	Benign	Familial_cold_autoinflammatory_syndrome_3|not_provided	.	3.567	3.572	2.47	1.463	0	3	2	0	0
16	81922781	A	T	5181.6	PLCG2	phospholipase C gamma 2	p.His257Leu	rs45443101	missense_variant	MODERATE	8.567	Benign	Familial_cold_autoinflammatory_syndrome_3|not_provided	.	3.918	3.051	2.61	1.174	0.002	0	3	0	0
16	81922813	C	T	9582.6	PLCG2	phospholipase C gamma 2	p.Arg268Trp	rs1143687	missense_variant	MODERATE	26.9	Benign	not_specified|not_provided	.	6.521	6.072	4.56	1.353	0	3	5	0	0
16	81939089	T	C	2134.6	PLCG2	phospholipase C gamma 2	p.Tyr482His	rs187956469	missense_variant	MODERATE	22.7	Benign	Familial_cold_autoinflammatory_syndrome_3|not_specified	.	0.476	0.435	0.355	1.226	0.133	2	0	0	0
16	81942028	C	G	2582.77	PLCG2	phospholipase C gamma 2	p.Pro522Arg	rs72824905	missense_variant	MODERATE	17.37	Benign/Likely_benign	Familial_cold_autoinflammatory_syndrome_3|not_provided	.	0.876	0.578	0.515	1.125	0.284	1	1	0	0
16	81942175	A	G	4477.6	PLCG2	phospholipase C gamma 2	p.Asn571Ser	rs75472618	missense_variant	MODERATE	22.9	Benign	Familial_cold_autoinflammatory_syndrome_3|not_specified	SH2 domain|SH2 domain|SH2 domain|PLC-gamma, N-terminal SH2 domain	1.191	0.736	0.671	1.098	0.345	2	0	0	0
16	85952145	T	C	2200.77	IRF8	interferon regulatory factor 8	p.Tyr242His	rs142267779	missense_variant	MODERATE	23.9	Likely_benign	Immunodeficiency_32a|Immunodeficiency_32b	Interferon regulatory factor-3|Interferon regulatory factor DNA-binding domain|Interferon regulatory factor-3	0.366	0.346	0.179	1.932	0	1	0	0	0
16	88709828	A	G	11742.8	CYBA	cytochrome b-245 alpha chain	p.Val174Ala	rs1049254	missense_variant	MODERATE	0.245	Benign	not_specified	.	81.991	60.335	64.781	0.827	0.086	29	28	14	13
16	88713236	A	G	36951	CYBA	cytochrome b-245 alpha chain	p.Tyr72His	rs4673	missense_variant	MODERATE	22.9	Benign	CYBA_POLYMORPHISM|Very_early_onset_inflammatory_bowel_disease|not_specified	.	91.435	65.802	70.005	0.824	0	38	25	19	15
16	89815159	GC	G	415.73	FANCA	FA complementation group A	p.Pro1086fs	.	frameshift_variant	HIGH	.	.	.	.	.	.	.	.	.	0	1	0	0
16	89836323	C	T	1933.77	FANCA	FA complementation group A	p.Gly809Asp	rs7195066	missense_variant	MODERATE	4.64	Benign	Fanconi_anemia|not_specified	.	98.542	38.833	47.776	0.694	0	0	1	0	1
16	89849480	C	T	616.77	FANCA	FA complementation group A	p.Gly501Ser	rs2239359	missense_variant	MODERATE	0.051	Benign	Fanconi_anemia|not_specified	Fanconi anaemia group A protein, N-terminal domain	85.612	44.75	50.536	0.793	0	1	1	1	0
16	89866043	T	C	1042.77	FANCA	FA complementation group A	p.Thr266Ala	rs7190823	missense_variant	MODERATE	5.366	Benign	Fanconi_anemia|not_specified	Fanconi anaemia group A protein, N-terminal domain	98.439	45.554	52.481	0.758	0	2	1	0	1
17	1673276	C	T	176.77	SERPINF1	serpin family F member 1	p.Thr72Met	rs1136287	missense_variant	MODERATE	5.364	Benign	Osteogenesis_imperfecta,_type_VI|not_specified|Osteogenesis_Imperfecta,_Recessive	Serpin domain|Serpin domain|Pigment epithelium derived factor	83.737	65.302	60.681	1.219	0	0	1	0	0
17	5404062	C	T	5961.6	LOC728392	uncharacterized LOC728392	p.Arg72His	rs116516994	missense_variant	MODERATE	15.22	.	.	.	24.077	9.877	8.136	1.238	0	6	4	0	0
17	5404152	G	A	4412.6	LOC728392	uncharacterized LOC728392	p.Ser42Leu	rs145122087	missense_variant	MODERATE	8.842	.	.	.	1.74	1.11	1.453	0.761	0.242	1	1	0	0
17	5404270	C	T	10531	LOC728392	uncharacterized LOC728392	p.Asp3Asn	rs55910638	missense_variant	MODERATE	15.01	.	.	.	15.782	12.113	8.96	1.4	0	12	7	0	1
17	5418799	G	A	2256.6	NLRP1	NLR family pyrin domain containing 1	p.Arg1366Cys	rs2137722	missense_variant	MODERATE	9.19	.	.	.	18.048	6.339	7.4	0.847	0	3	1	0	0
17	5424906	C	G	6517.6	NLRP1	NLR family pyrin domain containing 1	p.Val1241Leu	rs11653832	missense_variant	MODERATE	0.352	.	.	.	8.597	5.682	4.551	1.264	0	3	1	0	0
17	5425077	T	C	31159	NLRP1	NLR family pyrin domain containing 1	p.Met1184Val	rs11651270	missense_variant	MODERATE	12	Benign	not_specified	.	51.235	45.957	44.856	1.045	0.01	25	26	4	6
17	5433966	T	C	11960.6	NLRP1	NLR family pyrin domain containing 1	p.Met1119Val	rs35596958	missense_variant	MODERATE	8.864	.	.	.	7.868	5.649	4.493	1.273	0	3	1	0	0
17	5436263	C	T	15299	NLRP1	NLR family pyrin domain containing 1	p.Val1059Met	rs2301582	missense_variant	MODERATE	7.307	.	.	.	39.817	34.399	32.931	1.068	0	22	25	4	5
17	5437285	G	A	3931.6	NLRP1	NLR family pyrin domain containing 1	p.Thr995Ile	rs34733791	missense_variant	MODERATE	4.433	.	.	.	7.857	5.64	4.463	1.279	0	3	1	0	0
17	5440197	T	C	5093.6	NLRP1	NLR family pyrin domain containing 1	.	rs7215856	structural_interaction_variant	HIGH	0.294	.	.	.	17.463	6.416	7.372	0.861	0	3	1	0	0
17	5440221	T	C	5256.6	NLRP1	NLR family pyrin domain containing 1	.	rs7215868	structural_interaction_variant	HIGH	0.131	.	.	.	5.007	5.071	3.833	1.34	0	3	1	0	0
17	5445243	G	A	6909.6	NLRP1	NLR family pyrin domain containing 1	.	rs11657747	structural_interaction_variant	HIGH	0.065	.	.	.	5.223	5.25	4.162	1.276	0	3	1	0	0
17	5445271	C	T	6323.6	NLRP1	NLR family pyrin domain containing 1	.	rs146505967	structural_interaction_variant	HIGH	7.758	.	.	.	0.116	0.103	0.131	0.789	0.474	1	0	0	0
17	5461671	G	C	3465.6	NLRP1	NLR family pyrin domain containing 1	p.Thr782Ser	rs52795654	missense_variant	MODERATE	0.557	.	.	.	11.511	5.925	4.647	1.292	0	3	1	0	0
17	5462129	G	T	2449.77	NLRP1	NLR family pyrin domain containing 1	p.Phe629Leu	rs149035689	missense_variant	MODERATE	25.9	.	.	.	1.225	0.069	0.179	0.383	0.001	1	0	0	0
17	5462283	C	A	454.77	NLRP1	NLR family pyrin domain containing 1	p.Gly578Val	rs763921064	missense_variant	MODERATE	22	.	.	.	0.001	0	0	0	1	1	0	0	0
17	5463093	C	T	7869.77	NLRP1	NLR family pyrin domain containing 1	p.Arg308Gln	rs140628502	missense_variant	MODERATE	0.041	.	.	.	0.146	0.213	0.117	1.819	0.003	1	0	0	0
17	5463279	G	C	7166.6	NLRP1	NLR family pyrin domain containing 1	p.Thr246Ser	rs11651595	missense_variant	MODERATE	0.017	.	.	.	5.24	5.177	4.149	1.261	0	3	1	0	0
17	5485367	A	T	15645	NLRP1	NLR family pyrin domain containing 1	p.Leu155His	rs12150220	missense_variant	MODERATE	16.17	risk_factor	Vitiligo-associated_multiple_autoimmune_disease_susceptibility_1	.	45.719	39.444	36.426	1.137	0	25	25	6	5
17	7462969	A	G	9576.03	TNFSF12-TNFSF13	TNFSF12-TNFSF13 readthrough	p.Asn176Ser	rs3803800	missense_variant	MODERATE	18.69	.	.	.	78.538	72.63	69.39	1.171	0	38	31	28	19
17	7579472	G	C	33352	TP53	tumor protein p53	p.Pro72Arg	rs1042522	missense_variant	MODERATE	9.782	drug_response	CODON_72_POLYMORPHISM|Li-Fraumeni_syndrome_1|Hereditary_cancer-predisposing_syndrome|Li-Fraumeni_syndrome|not_specified|antineoplastic_agents_response_-_Efficacy,_Toxicity/ADR|cisplatin_response_-_Efficacy,_Toxicity/ADR|cyclophosphamide_response_-_Efficacy,_Toxicity/ADR|fluorouracil_response_-_Efficacy,_Toxicity/ADR|paclitaxel_response_-_Efficacy,_Toxicity/ADR|not_provided	.	73.78	69.037	66.68	1.114	0	37	33	18	18
17	7592168	C	G	11210.6	WRAP53	WD repeat containing antisense to TP53	p.Arg68Gly	rs2287499	missense_variant	MODERATE	8.008	Benign	Li-Fraumeni_syndrome|not_specified|Dyskeratosis_Congenita,_Recessive	.	77.317	19.307	19.962	0.959	0.055	17	5	0	0
17	7606722	C	G	22920.1	WRAP53	WD repeat containing antisense to TP53	p.Ala522Gly	rs7640	missense_variant	MODERATE	3.69	Benign	not_specified|Dyskeratosis_Congenita,_Recessive	.	82.494	28.123	30.058	0.91	0	20	15	2	1
17	8132763	T	C	18495	CTC1	CST telomere replication complex component 1	p.Ile1005Val	rs3826543	missense_variant&splice_region_variant	MODERATE	1.992	Benign	not_specified|Dyskeratosis_Congenita,_Recessive	.	81.9	78.059	73.446	1.286	0	36	32	29	23
17	8135061	T	C	11957	CTC1	CST telomere replication complex component 1	p.Ile820Val	rs3027238	missense_variant	MODERATE	0.035	Benign	not_specified|Dyskeratosis_Congenita,_Recessive	.	99.194	95.768	94.661	1.276	0	38	32	34	31
17	8135444	C	G	6875.6	CTC1	CST telomere replication complex component 1	p.Gly721Ala	rs62620189	missense_variant	MODERATE	0.672	Benign	Dyskeratosis_congenita|not_specified	.	1.857	1.328	1.311	1.013	0.872	1	0	0	0
17	8138569	C	G	6220.6	CTC1	CST telomere replication complex component 1	p.Gly414Ala	rs62624978	missense_variant	MODERATE	22.9	Conflicting_interpretations_of_pathogenicity	Dyskeratosis_congenita|not_specified|Dyskeratosis_Congenita,_Recessive	.	1.842	1.395	1.286	1.086	0.267	1	0	0	0
17	9631297	C	T	1654.77	USP43	ubiquitin specific peptidase 43	p.Arg788Trp	rs377176641	missense_variant	MODERATE	22.2	.	.	.	0.006	0	0.001	0	1	1	0	0	0
17	9631298	G	A	3215.77	USP43	ubiquitin specific peptidase 43	p.Arg788Gln	rs200272651	missense_variant	MODERATE	13.71	.	.	.	0.053	0.062	0.026	2.43	0.018	1	1	0	0
17	9631577	G	A	5663.77	USP43	ubiquitin specific peptidase 43	p.Arg881Gln	rs201132961	missense_variant	MODERATE	0.344	.	.	.	0.036	0.049	0.018	2.811	0.019	1	0	0	0
17	9631730	C	T	3604.77	USP43	ubiquitin specific peptidase 43	p.Pro932Leu	rs146321140	missense_variant	MODERATE	24.2	.	.	.	0.396	0.344	0.186	1.856	0	0	1	0	0
17	15640815	A	G	446.03	TBC1D26	TBC1 domain family member 26	p.His59Arg	rs2529980	missense_variant	MODERATE	0.535	.	.	.	35.216	15.822	24.204	0.589	0	14	8	11	7
17	16842991	G	A	22847.8	TNFRSF13B	TNF receptor superfamily member 13B	p.Pro251Leu	rs34562254	missense_variant	MODERATE	12.26	Benign	not_specified|Common_Variable_Immune_Deficiency,_Dominant	.	40.574	13.053	13.934	0.927	0.003	11	6	1	2
17	16843084	A	G	14616.6	TNFRSF13B	TNF receptor superfamily member 13B	p.Val220Ala	rs56063729	missense_variant	MODERATE	0.909	Benign/Likely_benign	Common_variable_immunodeficiency_2|Common_Variable_Immune_Deficiency,_Dominant|not_provided	.	2.308	2.147	1.59	1.358	0	1	1	0	0
17	16843729	G	T	5606.6	TNFRSF13B	TNF receptor superfamily member 13B	p.Ala181Glu	rs72553883	missense_variant	MODERATE	15.92	Conflicting_interpretations_of_pathogenicity	Immunoglobulin_A_deficiency_2|Common_variable_immunodeficiency_2|Common_Variable_Immune_Deficiency,_Dominant|not_provided	.	0.65	0.403	0.541	0.744	0.025	1	1	0	0
17	17039561	CCAG	C	161.1	MPRIP	myosin phosphatase Rho interacting protein	p.Ser189del	rs3833098	disruptive_inframe_deletion	MODERATE	16.37	.	.	.	83.783	67.162	71.92	0.799	0	1	1	1	0
17	17697093	CCAG	C	243.93	RAI1	retinoic acid induced 1	p.Gln291del	.	disruptive_inframe_deletion	MODERATE	14.26	Benign	History_of_neurodevelopmental_disorder|not_specified	.	.	.	.	.	.	0	1	0	1
17	17697098	AGC	A	179.93	RAI1	retinoic acid induced 1	p.Gln280fs	rs35068024	frameshift_variant	HIGH	23.2	Benign	History_of_neurodevelopmental_disorder|not_specified	.	74.122	20.135	38.887	0.396	0	0	1	0	1
17	17697101	AGCAG	A	162.06	RAI1	retinoic acid induced 1	p.Gln280fs	rs775735568	frameshift_variant	HIGH	25.6	Benign	History_of_neurodevelopmental_disorder|not_specified	.	10.191	1.887	4.051	0.455	0	0	1	0	0
17	17697101	AG	A	162.06	RAI1	retinoic acid induced 1	p.Gln280fs	rs34083643	frameshift_variant	HIGH	23.9	Benign	History_of_neurodevelopmental_disorder	.	58.471	14.894	24.215	0.548	0	0	1	0	0
17	18542519	T	G	953.6	TBC1D28	TBC1 domain family member 28	p.Glu56Ala	rs3852810	missense_variant	MODERATE	12.87	.	.	.	59.186	42.11	43.25	0.954	0.009	25	24	1	1
17	21201890	A	G	154.1	MAP2K3	mitogen-activated protein kinase kinase 3	.	rs8072401	sequence_feature	MODERATE	0.152	.	.	.	.	.	.	.	.	1	0	1	0
17	21201894	C	T	154.1	MAP2K3	mitogen-activated protein kinase kinase 3	.	rs8071865	sequence_feature	MODERATE	0.415	.	.	.	.	.	.	.	.	1	0	1	0
17	21319560	G	T	100.6	KCNJ12	potassium inwardly rectifying channel subfamily J member 12	p.Met302Ile	rs74801394	missense_variant	MODERATE	24.3	.	.	.	29.072	29.218	21.967	1.466	0	0	1	0	0
17	21319650	CGAG	C	154.6	KCNJ12	potassium inwardly rectifying channel subfamily J member 12	p.Glu334del	rs112163749	conservative_inframe_deletion	MODERATE	22.4	.	.	.	49.314	49.457	47.931	1.063	0.017	0	1	0	0
17	26370086	C	A	309.6	NLK	nemo like kinase	p.Pro63Thr	rs137866267	missense_variant	MODERATE	18.63	.	.	.	0.448	0.134	0.12	1.121	0.731	1	0	0	0
17	26727721	GA	G	20667	SLC46A1	solute carrier family 46 member 1	.	rs5819844	splice_acceptor_variant&splice_donor_variant&intron_variant	HIGH	35	Benign	not_specified	.	100	100	100	nan	1	42	35	42	35
17	26851602	C	T	11024.6	FOXN1	forkhead box N1	p.Arg69Cys	rs2071587	missense_variant	MODERATE	21.5	Benign	T-cell_immunodeficiency,_congenital_alopecia_and_nail_dystrophy|not_specified	.	25.406	8.379	11.158	0.728	0	4	3	0	0
17	26861877	C	T	10104.6	FOXN1	forkhead box N1	p.Pro430Ser	rs61749867	missense_variant	MODERATE	14.34	Benign/Likely_benign	T-cell_immunodeficiency,_congenital_alopecia_and_nail_dystrophy|not_specified	.	4.74	3.488	3.06	1.145	0.005	5	7	0	0
17	26864302	G	C	22620	FOXN1	forkhead box N1	p.Ala599Pro	rs532648	missense_variant	MODERATE	9.11	Benign	T-cell_immunodeficiency,_congenital_alopecia_and_nail_dystrophy|not_specified	.	58.303	31.119	31.976	0.961	0.033	18	8	2	1
17	29559717	G	A	241.84	NF1	neurofibromin 1	.	.	splice_acceptor_variant&intron_variant	HIGH	33	.	.	.	.	.	.	.	.	1	0	1	0
17	34100350	G	GC	147.14	MMP28	matrix metallopeptidase 28	p.Arg147fs	rs58543174	frameshift_variant	HIGH	34	.	.	.	100	99.986	99.987	0.874	0.695	1	0	1	0
17	35771468	C	T	2149.77	TADA2A	transcriptional adaptor 2A	p.Pro6Ser	rs7211875	missense_variant	MODERATE	20.4	.	.	.	92.888	85.276	85.75	0.962	0.112	4	2	3	2
17	37922198	C	T	143.6	IKZF3	IKAROS family zinc finger 3	p.Val459Ile	rs149299224	missense_variant	MODERATE	18.41	.	.	Zinc finger C2H2-type|Zinc finger C2H2-type	0.029	0.007	0.062	0.111	0.002	1	0	0	0
17	40469598	C	T	11093	STAT3	signal transducer and activator of transcription 3	.	rs8074524	sequence_feature	MODERATE	1.992	.	.	.	.	.	.	.	.	13	11	1	2
17	40469641	C	T	950.77	STAT3	signal transducer and activator of transcription 3	.	rs367762157	sequence_feature	MODERATE	5.202	.	.	.	.	.	.	.	.	0	1	0	0
17	40474245	A	C	1823.6	STAT3	signal transducer and activator of transcription 3	.	rs571341187	sequence_feature	MODERATE	0.869	.	.	.	.	.	.	.	.	1	0	0	0
17	40557243	A	C	145.77	PTRF	caveolae associated protein 1	p.Val212Gly	.	missense_variant	MODERATE	21.2	.	.	.	.	.	.	.	.	0	1	0	0
17	40574694	T	C	134.77	PTRF	caveolae associated protein 1	p.Asn141Ser	rs1447161187	missense_variant	MODERATE	29.1	.	.	.	.	.	.	.	.	1	0	0	0
17	40706906	G	A	115.1	HSD17B1	hydroxysteroid 17-beta dehydrogenase 1	p.Gly313Ser	rs605059	missense_variant	MODERATE	4.018	.	.	.	65.027	57.645	55.843	1.076	0.047	0	1	0	1
17	41197742	C	G	3695.6	BRCA1	BRCA1 DNA repair associated	p.Glu1870Gln	.	missense_variant	MODERATE	24.1	.	.	BRCT domain	.	.	.	.	.	1	0	0	0
17	41209079	T	TG	11042.6	BRCA1	BRCA1 DNA repair associated	p.Gln1777fs	rs80357906	frameshift_variant	HIGH	35	Pathogenic	Pancreatic_cancer,_susceptibility_to|Neoplasm_of_ovary|Neoplasm_of_the_breast|Ovarian_Neoplasms|Hereditary_breast_and_ovarian_cancer_syndrome|Familial_cancer_of_breast|Hereditary_cancer-predisposing_syndrome|Porokeratosis_punctata_palmaris_et_plantaris|Breast-ovarian_cancer,_familial_1|Breast_and/or_ovarian_cancer|not_provided	.	0.018	0.076	0.015	5.126	0	29	28	0	0
17	41215362	TTTTC	T	334.73	BRCA1	BRCA1 DNA repair associated	p.Arg1747fs	rs1391722830	frameshift_variant	HIGH	34	Pathogenic	Ovarian_Neoplasms|Hereditary_breast_and_ovarian_cancer_syndrome|Hereditary_cancer-predisposing_syndrome|Breast-ovarian_cancer,_familial_1|not_provided	.	0.012	0	0.001	0	1	1	0	0	0
17	41215890	C	A	355.77	BRCA1	BRCA1 DNA repair associated	.	rs80358094	splice_donor_variant&intron_variant	HIGH	33	Pathogenic	Hereditary_breast_and_ovarian_cancer_syndrome|Hereditary_cancer-predisposing_syndrome|Breast-ovarian_cancer,_familial_1	.	.	.	.	.	.	1	0	0	0
17	41215969	C	G	3003.6	BRCA1	BRCA1 DNA repair associated	.	rs1800747	splice_acceptor_variant&intron_variant	HIGH	33	Pathogenic	Breast-ovarian_cancer,_familial_1	.	.	.	.	.	.	1	0	0	0
17	41219694	C	A	2709.77	BRCA1	BRCA1 DNA repair associated	p.Ala1690Ser	rs80357087	missense_variant	MODERATE	24.7	Conflicting_interpretations_of_pathogenicity	Breast_carcinoma|Hereditary_breast_and_ovarian_cancer_syndrome|Hereditary_cancer-predisposing_syndrome|Breast-ovarian_cancer,_familial_1|not_specified|Breast_and/or_ovarian_cancer|not_provided	BRCT domain|BRCT domain|BRCT domain|BRCT domain	0.01	0.021	0.005	4.082	0.052	0	1	0	0
17	41222975	C	T	2827.6	BRCA1	BRCA1 DNA repair associated	p.Met1673Ile	rs1799967	missense_variant	MODERATE	22	Benign	Hereditary_breast_and_ovarian_cancer_syndrome|Familial_cancer_of_breast|Hereditary_cancer-predisposing_syndrome|Breast-ovarian_cancer,_familial_1|not_specified|not_provided	BRCT domain|BRCT domain|BRCT domain	3.799	1.569	1.814	0.863	0.031	1	0	0	0
17	41223094	T	C	10600	BRCA1	BRCA1 DNA repair associated	p.Ser1634Gly	rs1799966	missense_variant	MODERATE	9.991	Benign	Breast_carcinoma|Hereditary_breast_and_ovarian_cancer_syndrome|Familial_cancer_of_breast|Hereditary_cancer-predisposing_syndrome|Breast-ovarian_cancer,_familial_1|not_specified|not_provided	.	50.408	32.233	35.588	0.861	0	12	11	1	1
17	41243512	CT	C	13753.6	BRCA1	BRCA1 DNA repair associated	p.Glu1346fs	rs80357711	frameshift_variant	HIGH	18.12	Pathogenic	Hereditary_breast_and_ovarian_cancer_syndrome|Familial_cancer_of_breast|Hereditary_cancer-predisposing_syndrome|Breast-ovarian_cancer,_familial_1|not_provided	.	0.004	0.021	0.001	24.414	0.002	3	4	0	0
17	41243788	TAGAC	T	949.73	BRCA1	BRCA1 DNA repair associated	p.Ser1253fs	rs80357868	frameshift_variant	HIGH	24.2	Pathogenic	Ovarian_Neoplasms|Hereditary_breast_and_ovarian_cancer_syndrome|Familial_cancer_of_breast|Hereditary_cancer-predisposing_syndrome|Breast-ovarian_cancer,_familial_1|Breast_and/or_ovarian_cancer|breast_cancer|not_provided	.	0.004	0.021	0.001	16.287	0.003	0	1	0	0
17	41243917	ACT	A	6331.6	BRCA1	BRCA1 DNA repair associated	p.Glu1210fs	rs80357589	frameshift_variant	HIGH	34	Pathogenic	Hereditary_cancer-predisposing_syndrome|Breast-ovarian_cancer,_familial_1	.	.	.	.	.	.	1	0	0	0
17	41244000	T	C	11242	BRCA1	BRCA1 DNA repair associated	p.Lys1183Arg	rs16942	missense_variant	MODERATE	0.246	Benign	Breast_carcinoma|Hereditary_breast_and_ovarian_cancer_syndrome|Familial_cancer_of_breast|Hereditary_cancer-predisposing_syndrome|Breast-ovarian_cancer,_familial_1|not_specified|not_provided	.	50.386	32.012	35.468	0.857	0	12	11	1	1
17	41244240	CAATT	C	5493.6	BRCA1	BRCA1 DNA repair associated	p.Asn1102fs	.	frameshift_variant	HIGH	.	.	.	.	.	.	.	.	.	1	0	0	0
17	41244252	G	A	908.77	BRCA1	BRCA1 DNA repair associated	p.Pro1099Leu	rs80357201	missense_variant	MODERATE	19.58	Benign	Hereditary_breast_and_ovarian_cancer_syndrome|Hereditary_cancer-predisposing_syndrome|Breast-ovarian_cancer,_familial_1|not_specified|not_provided	.	0.078	0.021	0.031	0.667	0.803	0	1	0	0
17	41244435	T	C	14183	BRCA1	BRCA1 DNA repair associated	p.Glu1038Gly	rs16941	missense_variant	MODERATE	15.19	Benign	Breast_carcinoma|Hereditary_breast_and_ovarian_cancer_syndrome|Familial_cancer_of_breast|Hereditary_cancer-predisposing_syndrome|Breast-ovarian_cancer,_familial_1|Pancreatic_cancer_4|FANCONI_ANEMIA,_COMPLEMENTATION_GROUP_S|not_specified|not_provided	.	50.35	31.426	35.036	0.85	0	12	11	1	1
17	41244936	G	A	12941	BRCA1	BRCA1 DNA repair associated	p.Pro871Leu	rs799917	missense_variant	MODERATE	17.97	Benign	Breast_carcinoma|Hereditary_breast_and_ovarian_cancer_syndrome|Familial_cancer_of_breast|Hereditary_cancer-predisposing_syndrome|Breast-ovarian_cancer,_familial_1|not_specified|not_provided	.	82.531	38.424	40.503	0.917	0	13	12	1	1
17	41245466	G	A	20331	BRCA1	BRCA1 DNA repair associated	.	rs1799949	sequence_feature	MODERATE	4.179	Benign	Hereditary_breast_and_ovarian_cancer_syndrome|Familial_cancer_of_breast|Hereditary_cancer-predisposing_syndrome|Breast-ovarian_cancer,_familial_1|not_specified|not_provided	.	50.412	32.018	35.461	0.857	0	12	11	1	1
17	41245471	C	T	13146.8	BRCA1	BRCA1 DNA repair associated	p.Asp693Asn	rs4986850	missense_variant	MODERATE	15.84	Benign	Hereditary_breast_and_ovarian_cancer_syndrome|Familial_cancer_of_breast|Hereditary_cancer-predisposing_syndrome|Breast-ovarian_cancer,_familial_1|not_specified|not_provided	.	7.715	6.304	5.815	1.09	0.015	3	1	0	0
17	41245586	CT	C	1090.73	BRCA1	BRCA1 DNA repair associated	p.Lys654fs	rs80357522	frameshift_variant	HIGH	15.18	Pathogenic	Neoplasm_of_the_breast|Hereditary_breast_and_ovarian_cancer_syndrome|Hereditary_cancer-predisposing_syndrome|Infiltrating_duct_carcinoma_of_breast|Breast-ovarian_cancer,_familial_1|not_provided	.	0.002	0.007	0	16.269	0.112	1	0	0	0
17	41246037	CG	C	1975.73	BRCA1	BRCA1 DNA repair associated	p.Arg504fs	rs80357908	frameshift_variant	HIGH	25.5	Pathogenic	Hereditary_breast_and_ovarian_cancer_syndrome|Hereditary_cancer-predisposing_syndrome|Breast-ovarian_cancer,_familial_1	.	0.001	0.007	0	inf	0.058	0	1	0	0
17	41246238	TGAGGATC	T	6096.6	BRCA1	BRCA1 DNA repair associated	p.Asp435fs	.	frameshift_variant	HIGH	.	.	.	.	.	.	.	.	.	0	1	0	0
17	41246481	T	C	10376	BRCA1	BRCA1 DNA repair associated	p.Gln356Arg	rs1799950	missense_variant	MODERATE	17.8	Benign	Hereditary_breast_and_ovarian_cancer_syndrome|Familial_cancer_of_breast|Hereditary_cancer-predisposing_syndrome|Ductal_breast_carcinoma|Breast-ovarian_cancer,_familial_1|not_specified|not_provided	BRCA1, serine-rich domain	6.482	5.744	4.584	1.269	0	5	3	1	0
17	41246701	ATGAG	A	1853.73	BRCA1	BRCA1 DNA repair associated	p.Ser282fs	rs80357919	frameshift_variant	HIGH	29.7	Pathogenic	Hereditary_breast_and_ovarian_cancer_syndrome|Hereditary_cancer-predisposing_syndrome|Breast-ovarian_cancer,_familial_1|Breast_and/or_ovarian_cancer|not_provided	.	.	.	.	.	.	1	0	0	0
17	41258504	A	C	1555.77	BRCA1	BRCA1 DNA repair associated	p.Cys61Gly	rs28897672	missense_variant	MODERATE	25.5	Pathogenic	Breast_carcinoma|Neoplasm_of_the_breast|Ovarian_Neoplasms|Hereditary_breast_and_ovarian_cancer_syndrome|Familial_cancer_of_breast|Hereditary_cancer-predisposing_syndrome|Breast-ovarian_cancer,_familial_1|Pancreatic_cancer_4|FANCONI_ANEMIA,_COMPLEMENTATION_GROUP_S|not_specified|not_provided	Zinc finger, C3HC4 RING-type|Zinc finger, RING-type|Zinc finger, RING-type	0.006	0.014	0.003	5.44	0.074	1	0	0	0
17	41276044	ACT	A	352.73	BRCA1	BRCA1 DNA repair associated	p.Glu23fs	rs386833395	frameshift_variant	HIGH	26.9	Pathogenic	Ovarian_Neoplasms|Hereditary_breast_and_ovarian_cancer_syndrome|Familial_cancer_of_breast|Hereditary_cancer-predisposing_syndrome|Breast-ovarian_cancer,_familial_1|Pancreatic_cancer_4|Breast_and/or_ovarian_cancer|not_provided	.	0.013	0.034	0.022	1.567	0.384	1	0	0	0
17	41343579	C	T	127.03	NBR1	NBR1 autophagy cargo receptor	p.Leu352Phe	.	missense_variant	MODERATE	25.1	.	.	.	.	.	.	.	.	1	0	1	0
17	41960633	C	G	152.03	MPP2	membrane palmitoylated protein 2	p.Val126Leu	rs412849	missense_variant	MODERATE	13.46	.	.	.	100	100	100	nan	1	0	1	0	1
17	41960634	G	C	152.03	MPP2	membrane palmitoylated protein 2	p.His125Gln	rs440755	missense_variant	MODERATE	11.7	.	.	.	100	100	100	nan	1	0	1	0	1
17	43318779	C	G	166.1	FMNL1	formin like 1	p.Pro455Ala	rs7219366	missense_variant	MODERATE	6.451	.	.	Rho GTPase-binding/formin homology 3 (GBD/FH3) domain|Formin, FH3 domain	100	100	99.999	inf	1	0	1	0	1
17	43319434	TCCG	T	322.75	FMNL1	formin like 1	p.Pro611del	rs372669041	disruptive_inframe_deletion	MODERATE	11.84	.	.	.	59.412	26.25	19.715	1.449	0.159	1	3	0	2
17	43344830	T	C	5984.6	MAP3K14	mitogen-activated protein kinase kinase kinase 14	p.Ser756Gly	.	missense_variant	MODERATE	15.25	.	.	.	.	.	.	.	.	1	0	0	0
17	43364293	C	CG	40757.1	MAP3K14	mitogen-activated protein kinase kinase kinase 14	p.Arg219fs	rs386386166	frameshift_variant	HIGH	8.713	.	.	.	100	100	99.999	inf	1	42	35	42	35
17	43364638	C	T	5349.6	MAP3K14	mitogen-activated protein kinase kinase kinase 14	p.Ser140Asn	rs11574819	missense_variant	MODERATE	14.91	Benign	NIK_deficiency	.	1.01	0.886	0.825	1.074	0.422	1	0	0	0
17	43522910	T	G	149.6	PLEKHM1	pleckstrin homology and RUN domain containing M1	p.Arg921Ser	.	missense_variant	MODERATE	13.74	.	.	Putative zinc-RING and/or ribbon|Putative zinc-RING and/or ribbon	.	.	.	.	.	2	2	0	0
17	45360730	T	C	6097.77	ITGB3	integrin subunit beta 3	p.Leu59Pro	rs5918	missense_variant	MODERATE	0.002	Benign/Likely_benign,_risk_factor	PL(A1)/(A2)_ALLOANTIGEN_POLYMORPHISM|Myocardial_infarction|Glanzmann_thrombasthenia|not_specified	Integrin beta N-terminal|Integrin beta subunit, VWA domain|PSI domain	15.4	14.399	11.965	1.238	0	8	8	1	1
17	45360751	T	G	1823.6	ITGB3	integrin subunit beta 3	p.Leu66Arg	rs36080296	missense_variant	MODERATE	28.6	.	.	Integrin beta N-terminal|Integrin beta subunit, VWA domain|PSI domain	0.215	0.22	0.174	1.266	0.186	1	1	0	0
17	45412629	C	T	1752.77	EFCAB13	EF-hand calcium binding domain 13	p.Thr33Ile	rs34134208	missense_variant	MODERATE	0.3	.	.	.	1.247	1.066	0.826	1.294	0.003	0	1	0	0
17	45897128	G	T	116.6	OSBPL7	oxysterol binding protein like 7	p.Asp74Glu	.	missense_variant	MODERATE	3.857	.	.	Pleckstrin homology domain|Pleckstrin homology domain	.	.	.	.	.	1	0	0	0
17	46628506	GCCGCCGCCGCCA	G	2004.73	HOXB3	homeobox B3	p.Gly159_Gly162del	rs767480518	disruptive_inframe_deletion	MODERATE	13.38	.	.	.	0.237	0.286	0.17	1.683	0.033	1	0	0	0
17	48265495	T	C	343.77	COL1A1	collagen type I alpha 1 chain	p.Thr1075Ala	rs1800215	missense_variant	MODERATE	16.77	Benign	not_specified	.	100	98.04	98.491	0.767	0.002	1	0	1	0
17	48266886	G	A	103.77	COL1A1	collagen type I alpha 1 chain	p.Pro894Leu	.	missense_variant	MODERATE	23	.	.	.	.	.	.	.	.	1	0	0	0
17	48266887	G	A	103.77	COL1A1	collagen type I alpha 1 chain	p.Pro894Ser	.	missense_variant	MODERATE	22.7	.	.	.	.	.	.	.	.	1	0	0	0
17	48272461	C	CG	1512.73	COL1A1	collagen type I alpha 1 chain	.	.	splice_acceptor_variant&intron_variant	HIGH	.	.	.	.	.	.	.	.	.	1	1	0	1
17	56271094	G	C	147.1	EPX	eosinophil peroxidase	p.Gln122His	rs11652709	missense_variant	MODERATE	23.1	.	.	.	32.316	30.889	28.453	1.124	0	0	4	0	4
17	56277676	G	A	224.6	EPX	eosinophil peroxidase	p.Arg543Gln	rs189235341	missense_variant	MODERATE	14.01	.	.	.	0.054	0.007	0.007	0.96	1	1	0	0	0
17	56277684	C	T	372.6	EPX	eosinophil peroxidase	p.Arg546Trp	rs150579989	missense_variant	MODERATE	21.9	.	.	.	0.271	0.179	0.134	1.336	0.163	0	1	0	0
17	56332327	G	A	546.03	LPO	lactoperoxidase	p.Val421Met	rs2301870	missense_variant	MODERATE	10.35	.	.	.	22.597	14.35	13.359	1.087	0.001	7	5	2	1
17	56348106	T	C	7046.6	MPO	myeloperoxidase	p.Ile717Val	rs2759	missense_variant	MODERATE	19	.	.	.	2.831	2.581	2.352	1.1	0.084	3	0	0	0
17	56350196	G	A	5639.6	MPO	myeloperoxidase	p.Arg569Trp	rs119468010	missense_variant	MODERATE	32	Pathogenic	Myeloperoxidase_deficiency|not_provided	.	0.286	0.207	0.141	1.462	0.055	0	1	0	0
17	56350259	G	A	4657.6	MPO	myeloperoxidase	p.Arg548Trp	rs148802625	missense_variant	MODERATE	33	.	.	.	0.047	0.083	0.028	2.926	0.002	1	0	0	0
17	56355397	G	A	4316.6	MPO	myeloperoxidase	p.Ala332Val	rs28730837	missense_variant	MODERATE	23.4	Pathogenic	Myeloperoxidase_deficiency	.	1.813	1.115	1.248	0.893	0.176	0	1	0	0
17	56356502	A	G	7107.6	MPO	myeloperoxidase	p.Met251Thr	rs56378716	missense_variant	MODERATE	23.9	Pathogenic	Myeloperoxidase_deficiency	.	1.352	1.133	1.017	1.115	0.189	1	0	0	0
17	56357818	C	A	5216.6	MPO	myeloperoxidase	p.Val53Phe	rs7208693	missense_variant&splice_region_variant	MODERATE	12.63	.	.	.	18.427	8.507	8.98	0.942	0.054	8	8	0	0
17	59763347	A	G	3446.77	BRIP1	BRCA1 interacting protein C-terminal helicase 1	p.Ser919Pro	rs4986764	missense_variant	MODERATE	2.446	Benign/Likely_benign	Neoplasm_of_ovary|Neoplasm_of_the_breast|Familial_cancer_of_breast|Fanconi_anemia|Hereditary_cancer-predisposing_syndrome|Fanconi_anemia,_complementation_group_J|not_specified|not_provided	.	79.936	60.179	60.186	1	0.993	2	2	1	1
17	59924572	G	A	776.77	BRIP1	BRCA1 interacting protein C-terminal helicase 1	p.Arg173Cys	rs4988345	missense_variant	MODERATE	24.9	Benign/Likely_benign	Neoplasm_of_ovary|Familial_cancer_of_breast|Hereditary_cancer-predisposing_syndrome|Fanconi_anemia,_complementation_group_J|not_specified|not_provided	Helicase superfamily 1/2, ATP-binding domain, DinG/Rad3-type|Helicase superfamily 1/2, ATP-binding domain|Helicase-like, DEXD box c2 type	0.465	0.386	0.253	1.524	0.004	0	1	0	0
17	61908771	C	T	4708.6	PSMC5	proteasome 26S subunit, ATPase 5	p.Pro319Ser	.	missense_variant	MODERATE	22.9	.	.	AAA+ ATPase domain	.	.	.	.	.	0	1	0	0
17	61910680	C	T	3753.77	SMARCD2	SWI/SNF related, matrix associated, actin dependent regulator of chromatin, subfamily d, member 2	p.Arg473His	rs749258964	missense_variant	MODERATE	19.22	.	.	.	0.01	0	0.005	0	1	0	1	0	0
17	61919964	G	A	1211.6	SMARCD2	SWI/SNF related, matrix associated, actin dependent regulator of chromatin, subfamily d, member 2	p.Ala24Val	rs547749828	missense_variant	MODERATE	17.79	.	.	.	.	.	0	nan	1	1	0	0	0
17	62121527	G	C	106.1	ERN1	endoplasmic reticulum to nucleus signaling 1	p.Arg919Gly	.	missense_variant	MODERATE	23.1	.	.	KEN domain|KEN domain|PUB domain	.	.	.	.	.	0	1	0	1
17	71384057	G	C	139.82	SDK2	sidekick cell adhesion molecule 2	p.Gln1438Glu	.	missense_variant	MODERATE	22.3	.	.	Fibronectin type III|Fibronectin type III|Fibronectin type III|Fibronectin type III	.	.	.	.	.	0	1	0	0
17	73584665	C	G	172.77	MYO15B	myosin XVB	p.Thr176Arg	rs62089219	missense_variant	MODERATE	10.7	.	.	.	.	.	.	.	.	1	1	0	0
17	73826167	G	A	7338.6	UNC13D	unc-13 homolog D	p.Arg966Trp	rs118049905	missense_variant	MODERATE	26	Conflicting_interpretations_of_pathogenicity	Familial_hemophagocytic_lymphohistiocytosis|Hemophagocytic_lymphohistiocytosis,_familial,_3|not_specified	C2 domain|C2 domain|C2 domain	0.763	0.481	0.439	1.096	0.539	1	0	0	0
17	73826491	G	A	3714.77	UNC13D	unc-13 homolog D	p.Arg928Cys	rs35037984	missense_variant	MODERATE	15.31	Benign/Likely_benign	Familial_hemophagocytic_lymphohistiocytosis|Hemophagocytic_lymphohistiocytosis,_familial,_3|not_specified	C2 domain|C2 domain|C2 domain	2.516	2.165	1.883	1.153	0.066	2	4	0	0
17	73827205	T	C	13701	UNC13D	unc-13 homolog D	p.Lys867Glu	rs1135688	missense_variant	MODERATE	12.02	Benign	Familial_hemophagocytic_lymphohistiocytosis|Hemophagocytic_lymphohistiocytosis,_familial,_3|not_specified	Mammalian uncoordinated homology 13, subgroup, domain 2|Mammalian uncoordinated homology 13, domain 2	84.361	37.733	35.154	1.118	0	22	15	3	3
17	73830188	C	T	5412.6	UNC13D	unc-13 homolog D	p.Val779Met	rs113861754	missense_variant	MODERATE	14.73	Conflicting_interpretations_of_pathogenicity	Hemophagocytic_lymphohistiocytosis,_familial,_3|not_specified	.	0.455	0.483	0.285	1.695	0	2	1	0	0
17	73839326	C	T	3636.6	UNC13D	unc-13 homolog D	p.Ala59Thr	rs9904366	missense_variant	MODERATE	18.35	Benign	Hemophagocytic_lymphohistiocytosis,_familial,_3|not_specified	.	2.088	1.789	1.576	1.137	0.059	1	0	0	0
17	74381714	C	T	109.6	SPHK1	sphingosine kinase 1	p.Arg83Trp	.	missense_variant	MODERATE	23.5	.	.	.	.	.	.	.	.	0	1	0	0
17	74381717	G	C	109.6	SPHK1	sphingosine kinase 1	p.Val84Leu	.	missense_variant	MODERATE	13.96	.	.	.	.	.	.	.	.	0	1	0	0
17	75398498	C	T	481.77	SEPT9	septin 9	p.Pro145Leu	rs34587622	missense_variant	MODERATE	15.05	Benign	not_specified|Hereditary_Neuralgic_Amyotrophy_(HNA)	.	11.557	10.098	8.247	1.25	0	1	0	1	0
17	75494705	A	G	670.77	SEPT9	septin 9	p.Met576Val	rs2627223	missense_variant	MODERATE	10.43	Benign	Amyotrophy,_hereditary_neuralgic|not_specified|Hereditary_Neuralgic_Amyotrophy_(HNA)	.	99.944	92.671	93.988	0.809	0	1	0	1	0
17	76117124	G	A	13112.6	TMC6	transmembrane channel like 6	p.Pro502Leu	rs75400929	missense_variant	MODERATE	25.8	Benign	EPIDERMODYSPLASIA_VERRUCIFORMIS	.	0.976	0.583	0.864	0.673	0	0	2	0	0
17	76120792	T	C	3954.6	TMC6	transmembrane channel like 6	p.Lys235Arg	rs80354176	missense_variant	MODERATE	25.5	Benign	EPIDERMODYSPLASIA_VERRUCIFORMIS	.	6.751	0.382	0.51	0.748	0.097	1	0	0	0
17	76121004	G	A	7140.6	TMC6	transmembrane channel like 6	p.Ser200Phe	rs9895373	missense_variant	MODERATE	11.06	.	.	.	11.601	2.004	2.798	0.71	0	1	1	0	0
17	76121031	C	T	6456.6	TMC6	transmembrane channel like 6	p.Gly191Asp	rs34712518	missense_variant	MODERATE	2.041	.	.	.	17.761	7.483	6.524	1.159	0	7	1	0	0
17	76121318	G	A	6573.03	TMC6	transmembrane channel like 6	p.Leu153Phe	rs12449858	missense_variant	MODERATE	25.1	Benign	not_specified	.	36.158	9.58	13.485	0.68	0	8	5	0	1
17	76121864	A	G	19058	TMC6	transmembrane channel like 6	p.Trp125Arg	rs2748427	missense_variant	MODERATE	16.11	Benign	not_specified	.	45.606	22.381	23.885	0.919	0.008	16	12	3	0
17	76127746	T	C	5293.77	TMC8	transmembrane channel like 8	p.Met26Thr	rs145016347	missense_variant	MODERATE	22.2	.	.	.	7.773	2.786	3.221	0.861	0.099	2	1	0	0
17	76128868	G	T	3047.6	TMC8	transmembrane channel like 8	.	rs377668069	splice_acceptor_variant&intron_variant	HIGH	28.4	.	.	.	0.001	0	0	0	1	1	0	0	0
17	76130575	A	T	17556	TMC8	transmembrane channel like 8	p.Asn306Ile	rs7208422	missense_variant	MODERATE	15.76	Benign	not_specified	.	68.288	50.676	51.243	0.978	0.192	32	28	12	10
17	76130987	G	T	15519.6	TMC8	transmembrane channel like 8	p.Gly342Trp	rs112802399	missense_variant	MODERATE	27	Benign	EPIDERMODYSPLASIA_VERRUCIFORMIS	.	5.742	2.498	2.455	1.018	0.738	3	2	0	0
17	76134237	G	A	3932.6	TMC8	transmembrane channel like 8	p.Val501Ile	rs11651675	missense_variant	MODERATE	9.49	Benign	EPIDERMODYSPLASIA_VERRUCIFORMIS	TMC domain	8.731	3.685	3.788	0.972	0.553	1	1	0	0
17	76134467	C	T	3462.6	TMC8	transmembrane channel like 8	p.Pro524Leu	rs144120533	missense_variant	MODERATE	5.024	Benign	EPIDERMODYSPLASIA_VERRUCIFORMIS	TMC domain	0.393	0.23	0.202	1.136	0.446	0	1	0	0
17	76136994	C	T	6908.77	TMC8	transmembrane channel like 8	p.Pro661Leu	rs139972217	missense_variant	MODERATE	15.63	Benign	EPIDERMODYSPLASIA_VERRUCIFORMIS	.	0.494	0.55	0.33	1.667	0	1	0	0	0
17	76423020	T	C	116.6	DNAH17	dynein axonemal heavy chain 17	p.Asn4253Ser	.	missense_variant	MODERATE	19.15	.	.	Dynein heavy chain domain	.	.	.	.	.	0	1	0	0
17	77807917	T	TGCCGCC	165.14	CBX4	chromobox 4	p.Ala507_Ala508dup	rs754126884	disruptive_inframe_insertion	MODERATE	8.176	.	.	.	18.085	7.957	8.24	0.963	0.3	1	2	1	0
17	78157888	G	C	2284.77	CARD14	caspase recruitment domain family member 14	p.Asp176His	rs144475004	missense_variant	MODERATE	25.3	Benign	Pityriasis_rubra_pilaris|Psoriasis_susceptibility_2	.	1.887	0.157	0.296	0.53	0.023	1	1	0	0
17	78157961	G	A	274.6	CARD14	caspase recruitment domain family member 14	p.Ser200Asn	rs114688446	missense_variant	MODERATE	0.069	Likely_benign	Pityriasis_rubra_pilaris|Psoriasis_susceptibility_2|not_provided	.	0.824	0.797	0.635	1.257	0.144	1	0	0	0
17	78166326	G	A	3230.6	CARD14	caspase recruitment domain family member 14	p.Glu422Lys	rs61751629	missense_variant	MODERATE	14.92	Benign	Pityriasis_rubra_pilaris|Psoriasis_susceptibility_2	.	3.33	2.821	2.25	1.261	0	0	4	0	0
17	78166391	C	A	7532.6	CARD14	caspase recruitment domain family member 14	p.Ser443Arg	rs763493440	missense_variant	MODERATE	0.807	.	.	.	0.001	0	0	0	1	1	0	0	0
17	78169374	C	T	4614.6	CARD14	caspase recruitment domain family member 14	p.Pro506Leu	rs61751630	missense_variant	MODERATE	4.542	Benign	Pityriasis_rubra_pilaris|Psoriasis_susceptibility_2	.	4.748	1.379	1.368	1.009	0.907	3	3	0	0
17	78171944	G	C	13042	CARD14	caspase recruitment domain family member 14	p.Arg547Ser	rs2066964	missense_variant	MODERATE	7.069	Benign	not_specified	.	45.236	37.564	37.132	1.019	0.3	15	19	3	6
17	78172292	G	A	6680.6	CARD14	caspase recruitment domain family member 14	p.Val585Ile	rs34367357	missense_variant	MODERATE	1.743	.	.	PDZ domain	18.237	7.7	8.784	0.866	0	7	6	0	0
17	78176044	C	T	4439.6	CARD14	caspase recruitment domain family member 14	p.Arg682Trp	rs117918077	missense_variant	MODERATE	34	Benign	Pityriasis_rubra_pilaris|Psoriasis_susceptibility_2|not_provided	.	1.554	1.427	1.096	1.307	0	1	1	0	0
17	78178893	C	T	32801	CARD14	caspase recruitment domain family member 14	p.Arg820Trp	rs11652075	missense_variant	MODERATE	18.02	Benign	not_specified	.	49.254	46.451	41.06	1.245	0	28	24	8	8
17	78178903	G	A	7324.6	CARD14	caspase recruitment domain family member 14	p.Arg823Gln	rs781479850	missense_variant	MODERATE	13.09	.	.	.	0.006	0	0.003	0	1	1	0	0	0
17	78298938	A	G	302.77	RNF213	ring finger protein 213	p.Asn1045Asp	rs6565674	missense_variant	MODERATE	14.77	.	.	.	100	99.968	99.983	0.513	0.411	1	0	1	0
17	78302157	C	A	934.77	RNF213	ring finger protein 213	p.Gln1133Lys	rs8082521	missense_variant	MODERATE	0.002	.	.	.	72.71	64.517	58.679	1.28	0	1	0	1	0
17	78305871	G	A	283.77	RNF213	ring finger protein 213	p.Val1195Met	rs10782008	missense_variant	MODERATE	6.93	.	.	.	64.013	59.454	55.136	1.193	0	1	0	1	0
17	78306102	G	C	169.78	RNF213	ring finger protein 213	p.Glu1272Gln	rs9913636	missense_variant	MODERATE	5.478	.	.	.	46.859	43.318	41.749	1.066	0.086	1	0	1	0
17	79220224	G	C	127.92	SLC38A10	solute carrier family 38 member 10	p.Ala831Gly	rs2725405	missense_variant	MODERATE	11.33	.	.	.	73.916	44.048	49.431	0.805	0	1	0	1	0
17	79615225	G	T	137.1	TSPAN10	tetraspanin 10	p.Arg361Ser	rs7406494	missense_variant	MODERATE	19.79	.	.	.	100	100	99.527	inf	1	0	1	0	1
17	79991439	A	G	173.77	RAC3	Rac family small GTPase 3	p.Thr138Ala	rs776400647	missense_variant	MODERATE	23	.	.	Small GTP-binding protein domain	0.001	0.008	0	inf	0.053	0	1	0	0
17	79991603	C	T	461.03	RAC3	Rac family small GTPase 3	.	rs4969478	structural_interaction_variant	HIGH	15.03	.	.	.	13.805	3.857	6.068	0.621	0	2	2	1	1
18	2925359	C	T	3319.77	LPIN2	lipin 2	p.Glu601Lys	rs61735393	missense_variant	MODERATE	21.7	Benign/Likely_benign	Majeed_syndrome|not_specified|not_provided	.	1.211	0.929	0.89	1.044	0.617	1	0	0	0
18	2926731	C	G	5782.6	LPIN2	lipin 2	p.Ala595Pro	rs373929015	missense_variant	MODERATE	13.55	Uncertain_significance	Majeed_syndrome	.	0.014	0.021	0.006	3.773	0.061	1	1	0	0
18	2926779	A	G	6130.6	LPIN2	lipin 2	p.Ser579Pro	rs150022314	missense_variant	MODERATE	19.04	Conflicting_interpretations_of_pathogenicity	Majeed_syndrome|not_specified|not_provided	.	0.424	0.284	0.247	1.151	0.389	2	2	0	0
18	2929103	G	A	4104.6	LPIN2	lipin 2	p.Leu504Phe	rs104895500	missense_variant	MODERATE	26.2	Conflicting_interpretations_of_pathogenicity	Majeed_syndrome|not_specified|not_provided	Lipin, middle domain	0.363	0.31	0.253	1.227	0.176	0	1	0	0
18	2937867	C	A	3530.6	LPIN2	lipin 2	p.Ala331Ser	rs80338805	missense_variant	MODERATE	16.97	Conflicting_interpretations_of_pathogenicity	Majeed_syndrome|not_specified|not_provided	.	0.422	0.158	0.158	0.998	1	0	2	0	0
18	12115509	G	A	488.03	ANKRD62	ankyrin repeat domain 62	p.Glu406Lys	rs4519391	missense_variant	MODERATE	19.91	.	.	.	65.568	59.925	57.813	1.091	0.006	3	7	0	2
18	12420348	G	C	115.6	PRELID3A	PRELI domain containing 3A	p.Gln19His	.	missense_variant	MODERATE	14.86	.	.	PRELI/MSF1 domain|PRELI/MSF1 domain	.	.	.	.	.	1	0	0	0
18	21644127	T	C	111.03	TTC39C	tetratricopeptide repeat domain 39C	p.Phe64Ser	.	missense_variant	MODERATE	23	.	.	.	.	.	.	.	.	0	1	0	1
18	28898294	A	G	10107	DSG1	desmoglein 1	p.Met11Val	rs1426310	missense_variant	MODERATE	13.23	Benign	not_specified	.	49.071	46.354	41.96	1.195	0	12	18	5	9
18	28919779	A	C	5546.77	DSG1	desmoglein 1	p.Asn493Thr	rs8091003	missense_variant	MODERATE	0.05	.	.	.	48.64	11.177	12.204	0.905	0	4	3	0	0
18	28919794	C	A	5700.77	DSG1	desmoglein 1	p.Thr498Asn	rs8091117	missense_variant	MODERATE	1.211	.	.	.	44.838	10.801	11.94	0.893	0	4	3	0	0
18	28919884	A	C	5454.77	DSG1	desmoglein 1	p.Tyr528Ser	rs16961689	missense_variant	MODERATE	0.01	.	.	.	19.658	8.149	10.094	0.79	0	4	3	0	0
18	28919911	A	G	8877.77	DSG1	desmoglein 1	p.Lys537Arg	rs61730306	missense_variant	MODERATE	0.502	.	.	.	19.648	8.157	10.088	0.792	0	4	3	0	0
18	28919913	G	A	8877.77	DSG1	desmoglein 1	p.Asp538Asn	rs34302455	missense_variant	MODERATE	0.853	.	.	.	19.65	8.156	10.089	0.791	0	4	3	0	0
18	28934681	A	T	14084.8	DSG1	desmoglein 1	p.Tyr841Phe	rs3752095	missense_variant	MODERATE	25.7	Benign	not_specified	.	14.562	14.036	12.974	1.095	0	3	4	0	1
18	43438592	A	C	4895.6	EPG5	ectopic P-granules autophagy protein 5 homolog	p.Leu2389Val	rs199602966	missense_variant	MODERATE	9.696	Uncertain_significance	not_provided	.	0.109	0.145	0.057	2.538	0	3	0	0	0
18	43440233	A	G	5580.6	EPG5	ectopic P-granules autophagy protein 5 homolog	p.Ile2282Thr	rs201213000	missense_variant	MODERATE	21.4	Uncertain_significance	Vici_syndrome	.	0.046	0.048	0.028	1.741	0.198	1	0	0	0
18	43460107	T	A	234.6	EPG5	ectopic P-granules autophagy protein 5 homolog	p.Gln1867Leu	.	missense_variant	MODERATE	22.8	.	.	.	.	.	.	.	.	0	2	0	0
18	43460112	G	C	213.6	EPG5	ectopic P-granules autophagy protein 5 homolog	p.Cys1865Trp	.	missense_variant	MODERATE	17.89	.	.	.	.	.	.	.	.	0	2	0	0
18	43460117	T	A	265.6	EPG5	ectopic P-granules autophagy protein 5 homolog	p.Ser1864Cys	.	missense_variant	MODERATE	12.31	.	.	.	.	.	.	.	.	0	1	0	0
18	43481075	G	A	6361.77	EPG5	ectopic P-granules autophagy protein 5 homolog	p.Ala1511Val	rs1893523	missense_variant	MODERATE	1.173	.	.	.	43.758	18.866	24.032	0.735	0	7	14	1	1
18	43490553	G	C	113.77	EPG5	ectopic P-granules autophagy protein 5 homolog	p.Leu1380Val	.	missense_variant	MODERATE	12.19	.	.	.	.	.	.	.	.	0	1	0	0
18	43490652	T	G	2705.6	EPG5	ectopic P-granules autophagy protein 5 homolog	p.Asn1347His	rs144860976	missense_variant	MODERATE	17.23	Conflicting_interpretations_of_pathogenicity	Inborn_genetic_diseases|Vici_syndrome|not_provided	.	0.639	0.518	0.428	1.212	0.117	1	0	0	0
18	43496165	T	C	2660.6	EPG5	ectopic P-granules autophagy protein 5 homolog	p.Ile1131Val	rs3744997	missense_variant	MODERATE	14.58	Benign	Vici_syndrome	.	1.027	0.041	0.087	0.476	0.075	1	0	0	0
18	43496539	G	A	9715.6	EPG5	ectopic P-granules autophagy protein 5 homolog	p.Ser1083Leu	rs78339727	missense_variant	MODERATE	25.4	Benign	Vici_syndrome	.	4.789	2.743	2.658	1.033	0.54	3	5	0	0
18	43497710	A	G	9201.03	EPG5	ectopic P-granules autophagy protein 5 homolog	p.Val1058Ala	rs3744998	missense_variant	MODERATE	24.4	Benign	not_specified	.	58.302	52.102	48.814	1.141	0	36	25	11	6
18	43508856	C	G	4636.6	EPG5	ectopic P-granules autophagy protein 5 homolog	p.Glu844Asp	rs3744999	missense_variant	MODERATE	12.26	.	.	.	13.445	4.248	5.481	0.765	0	3	6	0	0
18	43523997	T	C	4466.6	EPG5	ectopic P-granules autophagy protein 5 homolog	p.Gln589Arg	rs61734402	missense_variant	MODERATE	16.2	.	.	.	1.908	1.274	1.19	1.071	0.365	1	0	0	0
18	43529541	C	G	577.77	EPG5	ectopic P-granules autophagy protein 5 homolog	p.Arg469Thr	.	missense_variant	MODERATE	23.9	.	.	.	.	.	.	.	.	1	0	0	0
18	43531186	C	T	1691.6	EPG5	ectopic P-granules autophagy protein 5 homolog	p.Ser424Asn	rs117817123	missense_variant	MODERATE	21	Benign	Vici_syndrome	.	1.885	1.096	1.099	0.997	1	1	1	0	0
18	43534568	G	A	5065.77	EPG5	ectopic P-granules autophagy protein 5 homolog	p.Ser267Leu	rs180913079	missense_variant	MODERATE	25	Benign	not_specified	.	0.11	0.096	0.115	0.838	0.612	0	1	0	0
18	43534824	T	C	16605	EPG5	ectopic P-granules autophagy protein 5 homolog	p.Lys182Glu	rs59422275	missense_variant	MODERATE	10.73	Benign	not_specified	.	21.93	9.435	8.388	1.138	0	10	10	2	0
18	43535154	C	T	1626.77	EPG5	ectopic P-granules autophagy protein 5 homolog	p.Ala72Thr	rs201067154	missense_variant	MODERATE	12.65	Conflicting_interpretations_of_pathogenicity	Vici_syndrome	.	0.281	0.117	0.111	1.05	0.798	0	1	0	0
18	43535159	T	C	910.77	EPG5	ectopic P-granules autophagy protein 5 homolog	p.Asp70Gly	rs1440942364	missense_variant	MODERATE	5.211	.	.	.	0.001	0	0	0	1	0	1	0	0
18	51750584	T	TGCC	151.06	MBD2	methyl-CpG binding domain protein 2	p.Gly115dup	rs756585233	conservative_inframe_insertion	MODERATE	15.2	.	.	.	8.586	0	8.052	0	1	0	1	0	0
18	51750584	TGCC	T	151.06	MBD2	methyl-CpG binding domain protein 2	p.Gly115del	rs1198738552	conservative_inframe_deletion	MODERATE	.	.	.	.	0.084	0	0.077	0	1	0	1	0	0
18	56338792	G	A	5052.6	LOC101927322	uncharacterized LOC101927322	p.Ser29Phe	rs56142402	missense_variant	MODERATE	13.3	Benign	not_specified	.	.	.	.	.	.	1	2	0	0
18	56339407	G	C	2954.6	MALT1	MALT1 paracaspase	.	rs78292060	sequence_feature	MODERATE	1.821	.	.	.	.	.	.	.	.	5	4	0	0
18	56339571	A	G	6454.6	MALT1	MALT1 paracaspase	.	rs75083818	sequence_feature	MODERATE	6.178	.	.	.	.	.	.	.	.	7	6	1	0
18	56339727	C	G	909.03	MALT1	MALT1 paracaspase	.	rs12052026	sequence_feature	MODERATE	5.711	.	.	.	.	.	.	.	.	9	13	0	3
18	56367823	A	G	1849.77	MALT1	MALT1 paracaspase	p.Arg217Gly	rs74847855	missense_variant&splice_region_variant	MODERATE	6.763	Benign	Immunodeficiency_12	Immunoglobulin-like domain	6.538	3.514	3.723	0.942	0.203	4	2	0	0
18	57106922	C	T	3996.6	CCBE1	collagen and calcium binding EGF domains 1	p.Arg301Gln	rs200772179	missense_variant	MODERATE	25.3	.	.	.	0.042	0.048	0.019	2.594	0.027	1	0	0	0
18	57115290	T	C	1633.77	CCBE1	collagen and calcium binding EGF domains 1	p.Thr234Ala	rs140459879	missense_variant	MODERATE	17.09	.	.	.	0.052	0.076	0.027	2.847	0.003	1	0	0	0
18	60021761	C	T	10698	TNFRSF11A	TNF receptor superfamily member 11a	p.His141Tyr	rs35211496	missense_variant	MODERATE	20.5	Benign/Likely_benign	Osteopetrosis|Paget_disease_of_bone|not_specified	TNFR/NGFR cysteine-rich region|Tumor necrosis factor receptor 11A, N-terminal	17.711	16.078	11.771	1.436	0	9	9	1	1
18	60027241	C	T	11762	TNFRSF11A	TNF receptor superfamily member 11a	p.Ala192Val	rs1805034	missense_variant	MODERATE	14.65	Benign/Likely_benign	Osteopetrosis|Paget_disease_of_bone|not_specified	TNFR/NGFR cysteine-rich region|TNFR/NGFR cysteine-rich region|Tumor necrosis factor receptor 11A, N-terminal	69.905	53.736	54.514	0.969	0.068	34	25	13	13
18	60036669	G	A	625.6	TNFRSF11A	TNF receptor superfamily member 11a	p.Ala507Thr	rs61751992	missense_variant	MODERATE	16.83	Likely_benign	Osteopetrosis|Paget_disease_of_bone	.	0.724	0.53	0.634	0.836	0.165	1	0	0	0
19	855966	C	A	17857.8	ELANE	elastase, neutrophil expressed	.	rs17216649	structural_interaction_variant	HIGH	7.256	Benign	not_specified|not_provided	.	17.25	14.505	12.017	1.242	0	10	15	1	3
19	863220	C	G	8240.6	CFD	complement factor D	p.Ile255Met	rs2230216	missense_variant	MODERATE	23	.	.	Serine proteases, trypsin domain|Serine proteases, trypsin domain|Serine proteases, trypsin domain|Serine proteases, trypsin domain	12.34	0.965	1.613	0.594	0.001	0	1	0	0
19	1615677	G	A	5450.77	TCF3	transcription factor 3	.	rs764822161	sequence_feature	MODERATE	13.66	.	.	.	0.003	0	0.001	0	1	0	1	0	0
19	1615796	G	A	4202.6	TCF3	transcription factor 3	p.Ala492Val	rs2074888	missense_variant	MODERATE	10.4	.	.	.	40.719	2.987	6.148	0.47	0	2	1	0	0
19	1619350	C	T	18979	TCF3	transcription factor 3	p.Gly431Ser	rs1052692	missense_variant	MODERATE	4.676	.	.	.	23.294	7.729	9.01	0.846	0	8	3	1	0
19	1621907	TGAG	T	5825.6	TCF3	transcription factor 3	p.Ser295del	rs550914200	disruptive_inframe_deletion	MODERATE	13.3	.	.	.	0.35	0.202	0.191	1.057	0.804	1	1	0	0
19	1627365	A	G	1280.6	TCF3	transcription factor 3	p.Leu120Pro	rs35354874	missense_variant	MODERATE	22.7	.	.	.	2.431	1.742	1.987	0.875	0.066	1	1	0	0
19	1627375	C	T	1880.6	TCF3	transcription factor 3	p.Val117Met	rs368163858	missense_variant	MODERATE	14.94	.	.	.	0.005	0.008	0.002	3.827	0.263	0	1	0	0
19	1627422	T	C	3327.6	TCF3	transcription factor 3	p.Lys101Arg	rs41275842	missense_variant	MODERATE	23.6	.	.	.	1.62	1.37	0.925	1.488	0	0	2	0	0
19	2109157	T	C	11622.6	AP3D1	adaptor related protein complex 3 subunit delta 1	p.Ile1134Val	rs25673	missense_variant	MODERATE	0.001	.	.	.	15.282	14.287	12.199	1.2	0	14	11	0	1
19	2114273	T	C	5985.77	AP3D1	adaptor related protein complex 3 subunit delta 1	p.Ile818Val	rs200509510	missense_variant	MODERATE	0.004	.	.	.	0.003	0	0	0	1	1	0	0	0
19	2118692	C	T	7787.6	AP3D1	adaptor related protein complex 3 subunit delta 1	p.Gly541Arg	rs34569645	missense_variant	MODERATE	11.13	.	.	Clathrin/coatomer adaptor, adaptin-like, N-terminal	15.417	14.135	12.292	1.175	0	14	11	0	1
19	2120979	C	T	3371.77	AP3D1	adaptor related protein complex 3 subunit delta 1	p.Ala455Thr	rs200459002	missense_variant	MODERATE	23.5	.	.	Clathrin/coatomer adaptor, adaptin-like, N-terminal	0.096	0.071	0.056	1.28	0.461	1	0	0	0
19	3736245	A	G	102.61	TJP3	tight junction protein 3	p.Ile413Val	.	missense_variant	MODERATE	22.8	.	.	PDZ domain|PDZ domain|PDZ domain	.	.	.	.	.	0	1	0	0
19	4816688	C	T	8493.6	TICAM1	toll like receptor adaptor molecule 1	p.Ala568Thr	rs143679494	missense_variant	MODERATE	9.073	Likely_benign	Herpes_simplex_encephalitis,_susceptibility_to,_4	.	0.4	0.383	0.295	1.302	0.07	3	0	0	0
19	4817288	A	AAGG	3167.68	TICAM1	toll like receptor adaptor molecule 1	p.Pro367dup	rs776163987	conservative_inframe_insertion	MODERATE	5.19	Benign	not_specified	.	26.85	15.343	13.459	1.165	0	10	7	0	0
19	4817578	G	A	8417.6	TICAM1	toll like receptor adaptor molecule 1	p.Pro271Leu	rs767551524	missense_variant	MODERATE	11.22	.	.	.	0.031	0.014	0.005	2.751	0.189	1	0	0	0
19	4817852	G	A	7079.6	TICAM1	toll like receptor adaptor molecule 1	p.Arg180Cys	rs141394423	missense_variant	MODERATE	15.09	Uncertain_significance	Herpes_simplex_encephalitis,_susceptibility_to,_4	.	0.146	0.125	0.091	1.372	0.203	1	0	0	0
19	4817911	G	A	11912.6	TICAM1	toll like receptor adaptor molecule 1	p.Ser160Phe	rs145148929	missense_variant	MODERATE	23.1	Likely_benign	Herpes_simplex_encephalitis,_susceptibility_to,_4	.	0.341	0.334	0.211	1.581	0.004	0	1	0	0
19	4817920	G	A	8973.77	TICAM1	toll like receptor adaptor molecule 1	p.Thr157Met	rs770166865	missense_variant	MODERATE	14.54	Uncertain_significance	Herpes_simplex_encephalitis,_susceptibility_to,_4	.	0.016	0.021	0.006	3.27	0.082	0	1	0	0
19	4818186	C	T	8063.6	TICAM1	toll like receptor adaptor molecule 1	.	rs376605000	structural_interaction_variant	HIGH	0.084	.	.	.	0.006	0.024	0.001	17.99	0.003	0	1	0	0
19	6502184	T	C	162.61	TUBB4A	tubulin beta 4A class IVa	p.Asn65Asp	.	missense_variant	MODERATE	26.3	.	.	Tubulin/FtsZ, GTPase domain	.	.	.	.	.	1	0	0	0
19	6713262	G	A	15390	C3	complement C3	p.Pro314Leu	rs1047286	missense_variant	MODERATE	12.18	Benign	C3_POLYMORPHISM,_HAV_4-1_PLUS/MINUS_TYPE|Macular_degeneration|C3_deficiency|Atypical_hemolytic_uremic_syndrome	.	19.96	16.799	13.986	1.242	0	12	14	4	0
19	6718146	T	G	4629.6	C3	complement C3	p.Lys155Gln	rs147859257	missense_variant	MODERATE	14.8	Uncertain_significance	MACULAR_DEGENERATION,_AGE-RELATED,_9,_SUSCEPTIBILITY_TO|Age-related_macular_degeneration_9|Atypical_hemolytic-uremic_syndrome_5|Complement_component_3_deficiency,_autosomal_recessive|not_specified	Alpha-2-macroglobulin, N-terminal	0.564	0.31	0.277	1.119	0.465	0	1	0	0
19	6718387	G	C	18706	C3	complement C3	p.Arg102Gly	rs2230199	missense_variant	MODERATE	7.758	Benign	C3S/C3F_POLYMORPHISM|MACULAR_DEGENERATION,_AGE-RELATED,_9,_SUSCEPTIBILITY_TO|Macular_degeneration	.	20.616	17.621	14.891	1.223	0	12	14	3	0
19	7125519	G	A	113.77	INSR	insulin receptor	.	rs1799815	sequence_feature	MODERATE	4.829	Benign	Leprechaunism_syndrome|Pineal_hyperplasia_AND_diabetes_mellitus_syndrome|Insulin-resistant_diabetes_mellitus_AND_acanthosis_nigricans|not_specified	.	6.947	5.814	5.001	1.173	0	1	0	0	0
19	7702136	G	A	2064.03	STXBP2	syntaxin binding protein 2	.	rs794076	sequence_feature	MODERATE	8.28	.	.	.	.	.	.	.	.	11	8	3	1
19	7703490	TA	T	299.64	STXBP2	syntaxin binding protein 2	.	rs144737616	sequence_feature	MODERATE	0.012	.	.	.	.	.	.	.	.	7	5	0	0
19	7703605	C	T	17851	STXBP2	syntaxin binding protein 2	.	rs8104339	sequence_feature	MODERATE	15.85	Benign	Familial_hemophagocytic_lymphohistiocytosis|not_specified	.	65.431	40.687	39.966	1.03	0.087	26	25	7	6
19	7708033	C	CCACCCTG	2884.64	STXBP2	syntaxin binding protein 2	.	rs776600326	splice_acceptor_variant&intron_variant	HIGH	7.329	.	.	.	0.026	0.007	0.082	0.084	0	1	0	0	0
19	7708058	C	T	2989.77	STXBP2	syntaxin binding protein 2	p.Thr356Met	rs117761837	missense_variant	MODERATE	23.9	Benign/Likely_benign	Hemophagocytic_lymphohistiocytosis,_familial,_5|not_specified	.	1.633	1.441	1.055	1.371	0	2	0	0	0
19	7709596	G	A	4098.77	STXBP2	syntaxin binding protein 2	p.Asp413Asn	rs114628602	missense_variant	MODERATE	23.7	.	.	.	0.065	0	0.012	0	0.405	1	0	0	0
19	7711148	C	G	4628.77	STXBP2	syntaxin binding protein 2	p.Ser468Cys	rs767692438	missense_variant	MODERATE	22.2	.	.	.	0.002	0.018	0	inf	0.002	0	1	0	0
19	7711153	C	T	4755.77	STXBP2	syntaxin binding protein 2	p.Arg470Trp	rs142105943	missense_variant	MODERATE	25.3	Likely_benign	Familial_hemophagocytic_lymphohistiocytosis	.	0.179	0.147	0.45	0.326	0	0	2	0	0
19	7712143	C	T	3857.77	STXBP2	syntaxin binding protein 2	.	rs139200597	sequence_feature	MODERATE	2.936	Benign/Likely_benign	Hemophagocytic_lymphohistiocytosis,_familial,_5|not_specified	.	0.283	0.34	0.168	2.023	0	1	0	0	0
19	7712161	C	T	14576	STXBP2	syntaxin binding protein 2	.	rs55954306	sequence_feature	MODERATE	0.316	Benign	not_specified	.	14.493	12.77	10.148	1.296	0	6	9	0	2
19	7712193	G	A	25351	STXBP2	syntaxin binding protein 2	.	rs809916	sequence_feature	MODERATE	7.269	Benign	not_specified	.	24.577	23.167	20.676	1.157	0	12	10	3	1
19	7712277	A	G	31541	STXBP2	syntaxin binding protein 2	p.Ile537Val	rs6791	missense_variant	MODERATE	2.527	Benign	Familial_hemophagocytic_lymphohistiocytosis|Hemophagocytic_lymphohistiocytosis,_familial,_5|not_specified	.	81.547	63.879	63.422	1.02	0.289	32	29	16	14
19	7963949	A	G	139.1	LRRC8E	leucine rich repeat containing 8 VRAC subunit E	p.Glu181Gly	rs2042919	missense_variant	MODERATE	10.93	.	.	LRRC8, pannexin-like TM region	32.893	25.304	22.497	1.167	0	4	4	2	2
19	7963976	T	C	234.8	LRRC8E	leucine rich repeat containing 8 VRAC subunit E	p.Met190Thr	rs2115108	missense_variant	MODERATE	3.456	.	.	LRRC8, pannexin-like TM region	36.445	31.822	27.752	1.215	0	10	5	7	2
19	7964482	G	A	253.6	LRRC8E	leucine rich repeat containing 8 VRAC subunit E	p.Val359Ile	rs45584934	missense_variant	MODERATE	25.1	.	.	.	0.361	0.201	0.222	0.908	0.714	1	0	0	0
19	10402938	G	A	118.93	ICAM5	intercellular adhesion molecule 5	p.Val301Ile	rs1056538	missense_variant	MODERATE	22.6	.	.	.	58.245	35.753	38.659	0.883	0	1	0	1	0
19	10463118	G	C	2692.6	TYK2	tyrosine kinase 2	p.Pro1104Ala	rs34536443	missense_variant	MODERATE	25.5	Benign/Likely_benign	Tyrosine_kinase_2_deficiency|not_specified|Familial_Atypical_Mycobacteriosis,_Autosomal_Recessive	Serine-threonine/tyrosine-protein kinase, catalytic domain|Serine-threonine/tyrosine-protein kinase, catalytic domain|Protein kinase domain|Tyrosine-protein kinase, catalytic domain	4.167	3.884	2.606	1.51	0	3	1	0	0
19	10469919	G	A	4434.77	TYK2	tyrosine kinase 2	p.Arg703Trp	rs55882956	missense_variant	MODERATE	23.3	Benign/Likely_benign	Tyrosine_kinase_2_deficiency|Familial_Atypical_Mycobacteriosis,_Autosomal_Recessive	Serine-threonine/tyrosine-protein kinase, catalytic domain|Protein kinase domain|Tyrosine-protein kinase, catalytic domain	3.012	0.412	0.738	0.557	0	1	0	0	0
19	10469975	A	C	4759.77	TYK2	tyrosine kinase 2	p.Ile684Ser	rs12720356	missense_variant	MODERATE	26.3	Benign/Likely_benign	not_specified|Familial_Atypical_Mycobacteriosis,_Autosomal_Recessive	Serine-threonine/tyrosine-protein kinase, catalytic domain|Protein kinase domain|Tyrosine-protein kinase, catalytic domain	9.077	7.152	6.023	1.202	0	6	6	0	0
19	10473024	G	A	12059.6	TYK2	tyrosine kinase 2	p.Leu529Phe	rs375614264	missense_variant	MODERATE	19.62	.	.	SH2 domain	0.004	0.007	0.002	4.115	0.255	1	0	0	0
19	10475649	C	T	6121.77	TYK2	tyrosine kinase 2	p.Gly363Ser	rs2304255	missense_variant	MODERATE	0.107	Benign/Likely_benign	not_specified|Familial_Atypical_Mycobacteriosis,_Autosomal_Recessive	FERM domain	8.265	6.768	6.19	1.1	0.006	4	6	0	0
19	10475652	C	A	22799	TYK2	tyrosine kinase 2	p.Val362Phe	rs2304256	missense_variant	MODERATE	7.513	Benign	not_specified|Familial_Atypical_Mycobacteriosis,_Autosomal_Recessive	FERM domain	53.487	28.173	27.42	1.038	0.052	17	21	5	4
19	10488926	C	T	2364.6	TYK2	tyrosine kinase 2	.	rs55762744	structural_interaction_variant	HIGH	22.8	Benign	Tyrosine_kinase_2_deficiency|not_specified	FERM domain|Band 4.1 domain	1.094	0.873	0.727	1.202	0.061	1	1	0	0
19	11594648	C	G	102.1	ZNF653	zinc finger protein 653	p.Arg566Pro	.	missense_variant	MODERATE	32	.	.	Zinc finger C2H2-type|Zinc finger C2H2-type|Zinc finger C2H2-type|Zinc finger C2H2-type	.	.	.	.	.	1	0	1	0
19	11687195	C	T	24312	ACP5	acid phosphatase 5, tartrate resistant	p.Val200Met	rs2229531	missense_variant	MODERATE	22	Benign	not_specified	Calcineurin-like phosphoesterase domain, ApaH type	11.473	11.106	9.629	1.172	0	10	7	0	1
19	11687351	C	T	23118	ACP5	acid phosphatase 5, tartrate resistant	p.Val148Met	rs2305799	missense_variant	MODERATE	15.69	Benign	not_specified	Calcineurin-like phosphoesterase domain, ApaH type	12.2	11.955	10.445	1.164	0	10	9	0	1
19	12772090	C	T	1793.77	MAN2B1	mannosidase alpha class 2B member 1	p.Arg337Gln	rs1133330	missense_variant	MODERATE	12.11	Benign	Deficiency_of_alpha-mannosidase|not_specified|not_provided	Glycoside hydrolase family 38, N-terminal domain	38.787	37.634	30.227	1.393	0	2	2	1	1
19	12772165	G	A	1139.77	MAN2B1	mannosidase alpha class 2B member 1	p.Thr312Ile	rs1054487	missense_variant	MODERATE	10.17	Benign	Deficiency_of_alpha-mannosidase|not_specified|not_provided	Glycoside hydrolase family 38, N-terminal domain	55.063	40.833	32.741	1.418	0	3	2	1	1
19	12774208	G	C	2215.77	MAN2B1	mannosidase alpha class 2B member 1	p.Leu278Val	rs1054486	missense_variant	MODERATE	1.161	Benign	Deficiency_of_alpha-mannosidase|not_specified|not_provided	Glycoside hydrolase family 38, N-terminal domain	38.54	29.413	24.783	1.265	0	2	2	0	1
19	12918047	G	A	1766.77	RNASEH2A	ribonuclease H2 subunit A	p.Arg76Gln	rs747608935	missense_variant	MODERATE	29.4	.	.	Ribonuclease HII/HIII domain	0.02	0	0.003	0	1	1	0	0	0
19	12921186	T	C	3860.6	RNASEH2A	ribonuclease H2 subunit A	p.Leu202Ser	rs7247284	missense_variant	MODERATE	7.655	Benign/Likely_benign	Aicardi_Goutieres_syndrome|Aicardi_Goutieres_syndrome_4|not_specified	Ribonuclease HII/HIII domain	14.236	4.411	4.758	0.924	0.056	3	2	0	0
19	12921196	T	A	2283.77	RNASEH2A	ribonuclease H2 subunit A	p.Asp205Glu	rs62619782	missense_variant	MODERATE	16.88	Benign/Likely_benign	Aicardi_Goutieres_syndrome|Aicardi_Goutieres_syndrome_4|not_provided	Ribonuclease HII/HIII domain	2.799	1.294	1.077	1.204	0.017	1	0	0	0
19	12995870	C	CCTTG	481.73	KLF1	Kruppel like factor 1	p.Glu306fs	.	frameshift_variant	HIGH	.	.	.	.	.	.	.	.	.	0	1	0	0
19	12996740	A	G	9825.03	KLF1	Kruppel like factor 1	p.Ser102Pro	rs2072597	missense_variant	MODERATE	8.156	Benign	Congenital_dyserythropoietic_anemia|not_specified	.	61.952	34.843	36.898	0.915	0.026	7	15	2	2
19	12996929	T	G	3093.77	KLF1	Kruppel like factor 1	p.Met39Leu	rs112631212	missense_variant	MODERATE	17.89	Likely_benign	Congenital_dyserythropoietic_anemia	Krueppel-like factor 1, transactivation domain 1	3.672	1.325	1.183	1.122	0.156	1	0	0	0
19	14083761	T	C	3088.03	RFX1	regulatory factor X1	p.Thr370Ala	rs2305780	missense_variant	MODERATE	4.982	.	.	RFX1 transcription activation region	72.576	50.762	49.058	1.071	0.001	31	27	11	11
19	17945502	T	A	343.77	JAK3	Janus kinase 3	p.Gln743Leu	.	missense_variant	MODERATE	25	.	.	Serine-threonine/tyrosine-protein kinase, catalytic domain|Protein kinase domain|Tyrosine-protein kinase, catalytic domain	.	.	.	.	.	4	1	0	0
19	17945511	T	C	230.77	JAK3	Janus kinase 3	p.Asp740Gly	.	missense_variant	MODERATE	16.61	.	.	Serine-threonine/tyrosine-protein kinase, catalytic domain|Protein kinase domain|Tyrosine-protein kinase, catalytic domain	.	.	.	.	.	1	0	0	0
19	17945696	C	T	6668.6	JAK3	Janus kinase 3	p.Val722Ile	rs3213409	missense_variant	MODERATE	9.123	Conflicting_interpretations_of_pathogenicity	Acute_megakaryoblastic_leukemia|Severe_combined_immunodeficiency,_autosomal_recessive,_T_cell-negative,_B_cell-positive,_NK_cell-negative|Lymphoblastic_leukemia,_acute,_with_lymphomatous_features|not_specified	Serine-threonine/tyrosine-protein kinase, catalytic domain|Protein kinase domain|Tyrosine-protein kinase, catalytic domain	1.25	1.244	0.839	1.488	0	2	2	0	0
19	17945951	C	T	4132.6	JAK3	Janus kinase 3	p.Ser663Asn	rs755322204	missense_variant	MODERATE	13.46	.	.	Serine-threonine/tyrosine-protein kinase, catalytic domain|Protein kinase domain|Tyrosine-protein kinase, catalytic domain	0.001	0	0	0	1	0	1	0	0
19	17953337	C	T	3571.77	JAK3	Janus kinase 3	p.Val217Met	rs202167678	missense_variant	MODERATE	23.7	Uncertain_significance	Severe_Combined_Immune_Deficiency	FERM domain|Band 4.1 domain	0.005	0.013	0.016	0.812	1	1	0	0	0
19	17953950	G	C	4116.6	JAK3	Janus kinase 3	p.Pro151Arg	rs55778349	missense_variant	MODERATE	5.566	Benign/Likely_benign	Severe_combined_immunodeficiency_disease|Severe_combined_immunodeficiency,_autosomal_recessive,_T_cell-negative,_B_cell-positive,_NK_cell-negative|not_specified|not_provided	FERM domain|Band 4.1 domain	0.82	0.914	0.576	1.594	0	2	0	0	0
19	17955204	G	A	3683.6	JAK3	Janus kinase 3	p.Thr8Met	rs145500023	missense_variant	MODERATE	23.1	Uncertain_significance	Severe_combined_immunodeficiency,_autosomal_recessive,_T_cell-negative,_B_cell-positive,_NK_cell-negative|not_specified|Severe_Combined_Immune_Deficiency	.	0.088	0.127	0.052	2.427	0.004	0	1	0	0
19	18170808	C	T	4513.6	IL12RB1	interleukin 12 receptor subunit beta 1	p.Glu667Lys	rs143367415	missense_variant	MODERATE	14.57	Conflicting_interpretations_of_pathogenicity	Immunodeficiency_30|Familial_Atypical_Mycobacteriosis,_Autosomal_Recessive	.	0.262	0.125	0.081	1.546	0.091	0	1	0	0
19	18174731	C	T	4586.6	IL12RB1	interleukin 12 receptor subunit beta 1	p.Ala565Thr	rs11575935	missense_variant	MODERATE	16.08	Benign/Likely_benign	Immunodeficiency_30|Familial_Atypical_Mycobacteriosis,_Autosomal_Recessive|not_provided	Fibronectin type III|Fibronectin type III|Fibronectin type III	5.319	0.56	1.143	0.487	0	3	1	0	0
19	18180373	G	A	6296.6	IL12RB1	interleukin 12 receptor subunit beta 1	p.Pro431Leu	rs140254802	missense_variant	MODERATE	0.011	Uncertain_significance	Immunodeficiency_30	.	0.178	0.148	0.098	1.515	0.075	0	1	0	0
19	18180413	C	G	13275	IL12RB1	interleukin 12 receptor subunit beta 1	p.Gly418Arg	rs401502	missense_variant	MODERATE	0.776	Benign	not_specified|Familial_Atypical_Mycobacteriosis,_Autosomal_Recessive	.	35.515	31.222	28.007	1.167	0	27	17	14	6
19	18180451	A	G	15145	IL12RB1	interleukin 12 receptor subunit beta 1	p.Met405Thr	rs375947	missense_variant	MODERATE	0.037	Benign	not_specified|Familial_Atypical_Mycobacteriosis,_Autosomal_Recessive	Long hematopoietin receptor, Gp130 family 2, conserved site	35.514	31.883	28.53	1.173	0	27	17	14	6
19	18183095	C	T	2674.77	IL12RB1	interleukin 12 receptor subunit beta 1	p.Arg323Gln	rs117511121	missense_variant	MODERATE	0.003	Benign	Immunodeficiency_30	.	0.857	0.658	0.608	1.083	0.441	2	0	0	0
19	18186618	T	C	14323	IL12RB1	interleukin 12 receptor subunit beta 1	p.Gln254Arg	rs11575934	missense_variant	MODERATE	0.983	Benign/Likely_benign	Disseminated_atypical_mycobacterial_infection|not_specified|Familial_Atypical_Mycobacteriosis,_Autosomal_Recessive	Fibronectin type III	35.42	30.495	27.549	1.154	0	26	17	13	6
19	18188408	C	T	16994	IL12RB1	interleukin 12 receptor subunit beta 1	p.Arg196His	rs11575926	missense_variant	MODERATE	0.306	Benign/Likely_benign	Disseminated_atypical_mycobacterial_infection|not_specified|Familial_Atypical_Mycobacteriosis,_Autosomal_Recessive	Fibronectin type III	17.413	15.606	12.5	1.294	0	18	7	2	1
19	18193068	G	A	1689.6	IL12RB1	interleukin 12 receptor subunit beta 1	p.Ala84Val	rs372265041	missense_variant	MODERATE	13.28	.	.	.	0.026	0.031	0.014	2.232	0.122	0	1	0	0
19	18194256	G	A	3469.6	IL12RB1	interleukin 12 receptor subunit beta 1	p.Pro77Leu	rs142484991	missense_variant	MODERATE	15.42	.	.	.	0.008	0	0.005	0	1	1	0	0	0
19	18197635	G	A	11205	IL12RB1	interleukin 12 receptor subunit beta 1	p.Pro40Leu	rs436857	missense_variant	MODERATE	4.359	Benign	not_specified|Familial_Atypical_Mycobacteriosis,_Autosomal_Recessive	.	19.334	18.749	16.23	1.191	0	20	8	3	2
19	18197744	T	A	10520	IL12RB1	interleukin 12 receptor subunit beta 1	.	rs393548	splice_acceptor_variant&intron_variant	HIGH	8.509	Benign	not_specified	.	24.802	21.669	19.202	1.164	0	21	10	7	2
19	19136541	C	T	169.78	SUGP2	SURP and G-patch domain containing 2	p.Gly220Ser	rs4808907	missense_variant	MODERATE	1.271	.	.	.	87.978	74.459	75.762	0.933	0	1	0	1	0
19	19304899	G	C	9787.6	RFXANK	regulatory factor X associated ankyrin containing protein	p.Glu48Asp	rs34282046	missense_variant	MODERATE	11.51	Benign/Likely_benign	not_specified|MHC_Class_II_Deficiency	.	9.54	4.947	5.323	0.926	0.05	4	3	0	0
19	19312496	C	G	1261.6	RFXANK	regulatory factor X associated ankyrin containing protein	p.Gln251Glu	rs1802498	missense_variant	MODERATE	21.7	Benign/Likely_benign	Bare_lymphocyte_syndrome_2|MHC_Class_II_Deficiency	.	17.673	0.821	1.526	0.534	0	1	0	0	0
19	33167455	G	T	114.9	RGS9BP	regulator of G protein signaling 9 binding protein	p.Ala96Ser	rs259290	missense_variant	MODERATE	22.4	Benign	not_specified	.	68.067	55.319	59.356	0.848	0.181	0	1	0	1
19	33467413	C	T	4357.77	FAAP24	FA core complex associated protein 24	.	rs2304103	protein_protein_contact	HIGH	6.519	.	.	.	14.199	4.534	5.834	0.767	0	2	1	0	0
19	33467515	T	C	5085.6	FAAP24	FA core complex associated protein 24	p.Ile192Thr	rs3816032	missense_variant	MODERATE	9.035	.	.	.	33.125	12.718	16.151	0.757	0	5	5	0	0
19	33878837	G	A	7873.77	PEPD	peptidase D	p.Leu435Phe	rs17570	missense_variant	MODERATE	17.08	Benign	Prolidase_deficiency|not_specified	Peptidase M24	45.676	24.93	22.803	1.124	0	20	13	3	2
19	33878884	T	C	3750.6	PEPD	peptidase D	p.Asp419Gly	rs142070498	missense_variant	MODERATE	24.3	.	.	Peptidase M24	0.541	0.419	0.345	1.217	0.254	1	0	0	0
19	33904512	G	A	300.77	PEPD	peptidase D	p.Arg237Cys	rs766107449	missense_variant	MODERATE	33	.	.	Peptidase M24	0.002	0.011	0.001	21.367	0.087	1	0	0	0
19	41173892	CTGCTGT	C	166.1	NUMBL	NUMB like endocytic adaptor protein	p.Gln436_Gln437del	rs141662737	disruptive_inframe_deletion	MODERATE	14.46	.	.	.	71.543	62.062	51.395	1.547	0	0	1	0	1
19	42383068	T	A	396.6	CD79A	CD79a molecule	p.Cys30Ser	.	missense_variant	MODERATE	14.54	.	.	Immunoglobulin-like domain	.	.	.	.	.	0	1	0	0
19	42383069	G	C	372.6	CD79A	CD79a molecule	p.Cys30Ser	.	missense_variant	MODERATE	17.81	.	.	Immunoglobulin-like domain	.	.	.	.	.	0	1	0	0
19	42383075	C	G	350.6	CD79A	CD79a molecule	p.Ala32Gly	.	missense_variant	MODERATE	22.8	.	.	Immunoglobulin-like domain	.	.	.	.	.	0	1	0	0
19	42820849	CTGCTGA	C	143	TMEM145	transmembrane protein 145	p.Met257_Leu258del	.	disruptive_inframe_deletion	MODERATE	.	.	.	.	.	.	.	.	.	0	1	0	1
19	45540789	C	T	621.77	RELB	RELB proto-oncogene, NF-kB subunit	p.Thr492Met	rs199555394	missense_variant	MODERATE	15.95	.	.	RelB transactivation domain	0.118	0.071	0.068	1.045	0.867	1	0	0	0
19	45575503	C	T	154.61	ZNF296	zinc finger protein 296	p.Asp262Asn	rs372577396	missense_variant	MODERATE	24.6	.	.	Zinc finger C2H2-type|Zinc finger C2H2-type|Zinc finger C2H2-type|Zinc finger C2H2-type	0.01	0.014	0.005	2.777	0.186	0	1	0	0
19	45854919	T	G	823.77	ERCC2	ERCC excision repair 2, TFIIH core complex helicase subunit	p.Lys751Gln	rs13181	missense_variant	MODERATE	18.08	Benign	Osteosarcoma|Non-small_cell_lung_cancer|Xeroderma_pigmentosum|not_specified	.	37.876	35.415	32.295	1.15	0	2	2	0	1
19	48258717	A	G	283.02	GLTSCR2	NOP53 ribosome biogenesis factor	p.Gln389Arg	rs1804994	missense_variant	MODERATE	15.52	.	.	.	80.118	71.034	67.098	1.203	0.168	10	7	9	5
19	48620943	C	A	4688.77	LIG1	DNA ligase 1	.	rs145821638	structural_interaction_variant	HIGH	24.4	.	.	DNA ligase, ATP-dependent, C-terminal	0.169	0.126	0.085	1.49	0.121	1	0	0	0
19	48624555	C	T	410.77	LIG1	DNA ligase 1	p.Val753Met	rs146309259	missense_variant	MODERATE	17.45	.	.	DNA ligase, ATP-dependent, central	0.912	0.759	0.647	1.175	0.108	1	0	0	0
19	48640807	C	T	3132.77	LIG1	DNA ligase 1	.	rs4987068	structural_interaction_variant	HIGH	14.01	.	.	DNA ligase, ATP-dependent, N-terminal	2.053	1.369	1.31	1.046	0.543	0	1	0	0
19	48643270	C	T	2400.6	LIG1	DNA ligase 1	p.Val349Met	rs3730947	missense_variant	MODERATE	22.8	.	.	DNA ligase, ATP-dependent, N-terminal	0.559	0.145	0.379	0.382	0	1	0	0	0
19	48653137	TC	T	580.73	LIG1	DNA ligase 1	.	rs750762136	sequence_feature	MODERATE	1.517	.	.	.	0.01	0	0.005	0	1	0	1	0	0
19	48660361	G	A	3452.77	LIG1	DNA ligase 1	p.Arg94Cys	rs139413667	missense_variant	MODERATE	12.78	.	.	.	0.245	0.213	0.127	1.686	0.009	1	1	0	0
19	49611319	C	T	160.61	SNRNP70	small nuclear ribonucleoprotein U1 subunit 70	.	rs1058882	sequence_feature	MODERATE	0.494	.	.	.	33.345	27.92	24	1.227	0	1	0	0	0
19	50162909	C	G	23766	IRF3	interferon regulatory factor 3	p.Glu432Asp	rs7251	missense_variant	MODERATE	5.52	.	.	.	66.755	36.888	38.789	0.922	0	24	17	5	4
19	50412217	C	G	502.03	NUP62	nucleoporin 62	p.Ser283Thr	rs1062798	missense_variant	MODERATE	1.536	Likely_benign	not_specified	.	41.786	37.157	36.052	1.049	0.008	12	13	5	4
19	52249211	T	G	26028	FPR1	formyl peptide receptor 1	p.Glu346Ala	rs867228	missense_variant	MODERATE	15.72	Benign	not_specified	.	85.109	79.084	80.36	0.924	0	41	33	28	20
19	52249672	A	C	27215	FPR1	formyl peptide receptor 1	p.Asn192Lys	rs1042229	missense_variant	MODERATE	2.943	Benign	not_specified	GPCR, rhodopsin-like, 7TM	46.413	34.104	31.761	1.112	0	21	19	3	1
19	52249680	T	A	27759	FPR1	formyl peptide receptor 1	p.Arg190Trp	rs5030880	missense_variant	MODERATE	18.82	.	.	GPCR, rhodopsin-like, 7TM	19.644	12.971	13.286	0.973	0.284	9	6	1	0
19	52249689	G	A	6558.77	FPR1	formyl peptide receptor 1	p.Pro187Ser	rs139760904	missense_variant	MODERATE	4.111	.	.	GPCR, rhodopsin-like, 7TM	0.045	0.041	0.021	1.956	0.139	0	1	0	0
19	52249760	C	T	1616.77	FPR1	formyl peptide receptor 1	p.Arg163His	rs111768566	missense_variant	MODERATE	16.04	Benign	Periodontitis	GPCR, rhodopsin-like, 7TM	0.861	0.523	0.408	1.285	0.039	0	1	0	0
19	52249808	A	G	3970.6	FPR1	formyl peptide receptor 1	p.Ile147Thr	rs142367736	missense_variant	MODERATE	11.09	.	.	GPCR, rhodopsin-like, 7TM	0.062	0.048	0.029	1.677	0.207	1	0	0	0
19	52249947	C	G	14960	FPR1	formyl peptide receptor 1	p.Val101Leu	rs2070745	missense_variant	MODERATE	2.987	Benign	not_specified	GPCR, rhodopsin-like, 7TM	60.693	36.461	40.284	0.851	0	24	27	9	7
19	52250216	A	G	19957	FPR1	formyl peptide receptor 1	p.Ile11Thr	rs5030878	missense_variant	MODERATE	0.055	Benign	not_specified	.	96.007	77.904	80.848	0.835	0	39	33	20	25
19	52250231	G	A	2775.6	FPR1	formyl peptide receptor 1	p.Ser6Phe	rs757666229	missense_variant	MODERATE	22.9	.	.	.	0.015	0	0.037	0	0.01	0	1	0	0
19	53792954	G	A	4768.03	BIRC8	baculoviral IAP repeat containing 8	p.Ala225Val	rs34683072	missense_variant	MODERATE	4.503	.	.	.	4.533	4.734	3.949	1.209	0	3	4	0	1
19	53792955	C	T	4768.03	BIRC8	baculoviral IAP repeat containing 8	p.Ala225Thr	rs35700345	missense_variant	MODERATE	1.27	.	.	.	4.515	4.746	3.919	1.222	0	3	4	0	1
19	53793042	G	A	1701.03	BIRC8	baculoviral IAP repeat containing 8	p.His196Tyr	rs8109165	missense_variant	MODERATE	6.153	.	.	Zinc finger, RING-type|Zinc finger, RING-type	68.251	56.227	55.624	1.025	0.158	32	27	14	11
19	53793083	C	T	161.6	BIRC8	baculoviral IAP repeat containing 8	p.Arg182His	rs138004934	missense_variant	MODERATE	9.435	.	.	.	0.717	0.585	0.491	1.193	0.128	1	0	0	0
19	54299215	G	T	3920.77	NLRP12	NLR family pyrin domain containing 12	p.Thr1000Asn	rs779333916	missense_variant	MODERATE	14.81	.	.	.	0.003	0	0.001	0	1	0	1	0	0
19	54307212	G	C	2547.6	NLRP12	NLR family pyrin domain containing 12	p.Thr861Ser	rs150671525	missense_variant	MODERATE	9.475	Likely_benign	Familial_cold_autoinflammatory_syndrome	.	0.099	0.117	0.055	2.122	0.007	1	0	0	0
19	54313663	T	A	446.77	NLRP12	NLR family pyrin domain containing 12	p.Gln417Leu	.	missense_variant	MODERATE	24.6	.	.	NACHT nucleoside triphosphatase	.	.	.	.	.	0	1	0	0
19	54313666	T	A	435.77	NLRP12	NLR family pyrin domain containing 12	p.Gln416Leu	.	missense_variant	MODERATE	26.2	.	.	NACHT nucleoside triphosphatase	.	.	.	.	.	0	1	0	0
19	54313707	G	C	12867.8	NLRP12	NLR family pyrin domain containing 12	p.Phe402Leu	rs34971363	missense_variant	MODERATE	14.89	Benign	FAMILIAL_COLD_AUTOINFLAMMATORY_SYNDROME_2,_SUSCEPTIBILITY_TO|Familial_cold_autoinflammatory_syndrome|not_specified	NACHT nucleoside triphosphatase	7.737	6.763	4.975	1.385	0	8	5	0	0
19	54327313	C	A	32585	NLRP12	NLR family pyrin domain containing 12	p.Gly39Val	rs34436714	missense_variant	MODERATE	17.05	Benign	Familial_cold_autoinflammatory_syndrome|not_specified	DAPIN domain|DAPIN domain|DAPIN domain	37.311	23.024	22.348	1.039	0.059	16	10	3	3
20	390530	G	C	2318.6	RBCK1	RANBP2-type and C3HC4-type zinc finger containing 1	p.Glu10Gln	rs376438608	missense_variant	MODERATE	23.2	.	.	.	0.004	0	0.006	0	1	1	0	0	0
20	398562	C	T	2690.77	RBCK1	RANBP2-type and C3HC4-type zinc finger containing 1	p.Arg150Trp	rs778995926	missense_variant	MODERATE	27.6	.	.	.	0.011	0	0.003	0	1	0	1	0	0
20	18505200	G	T	2192.6	SEC23B	SEC23 homolog B, COPII coat complex component	p.Val164Leu	rs36023150	missense_variant	MODERATE	26.4	Conflicting_interpretations_of_pathogenicity	Congenital_dyserythropoietic_anemia|Congenital_dyserythropoietic_anemia,_type_II|Cowden_syndrome_7|not_specified	Sec23/Sec24, trunk domain	3.094	1.018	1.084	0.938	0.482	1	0	0	0
20	18506512	C	T	1655.77	SEC23B	SEC23 homolog B, COPII coat complex component	p.Thr257Ile	rs146917730	missense_variant	MODERATE	23.1	.	.	Sec23/Sec24, trunk domain	1.697	1.383	1.182	1.172	0.034	0	1	0	0
20	18513350	G	A	2485.77	SEC23B	SEC23 homolog B, COPII coat complex component	p.Val426Ile	rs41309927	missense_variant	MODERATE	17.22	Benign/Likely_benign	Congenital_dyserythropoietic_anemia|not_specified	Sec23/Sec24 beta-sandwich	6.003	4.856	4.248	1.15	0.001	2	4	0	0
20	18513372	C	T	4434.77	SEC23B	SEC23 homolog B, COPII coat complex component	p.Pro433Leu	rs17807673	missense_variant	MODERATE	25.9	Benign/Likely_benign	Congenital_dyserythropoietic_anemia|not_specified	Sec23/Sec24 beta-sandwich	14.582	12.693	11.331	1.138	0	3	9	0	3
20	18523002	C	G	7244.77	SEC23B	SEC23 homolog B, COPII coat complex component	p.His489Gln	rs2273526	missense_variant	MODERATE	21.8	Benign/Likely_benign	Congenital_dyserythropoietic_anemia|not_specified	Sec23/Sec24 beta-sandwich	20.672	12.04	12.884	0.926	0.003	3	4	0	0
20	23028640	G	A	7764.6	THBD	thrombomodulin	p.Pro501Leu	rs1800579	missense_variant	MODERATE	19.46	Likely_benign	Atypical_hemolytic_uremic_syndrome	.	0.3	0.305	0.173	1.76	0.003	0	1	0	0
20	23028724	G	A	17182.6	THBD	thrombomodulin	p.Ala473Val	rs1042579	missense_variant	MODERATE	5.48	Benign	Atypical_hemolytic_uremic_syndrome	EGF-like domain|EGF-like calcium-binding domain|EGF-like domain	29.327	17.786	19.224	0.909	0	12	9	2	0
20	25398790	G	A	12292	GINS1	GINS complex subunit 1	p.Val97Ile	rs6076347	missense_variant	MODERATE	8.85	.	.	.	47.103	41.38	37.962	1.154	0	27	24	8	11
20	25426613	C	G	3073.77	GINS1	GINS complex subunit 1	p.His193Asp	.	missense_variant	MODERATE	26.6	.	.	.	.	.	.	.	.	0	1	0	0
20	30232673	G	A	4256.77	COX4I2	cytochrome c oxidase subunit 4I2	p.Arg161His	rs11907253	missense_variant	MODERATE	14.92	Benign/Likely_benign	Exocrine_pancreatic_insufficiency,_dyserythropoietic_anemia,_and_calvarial_hyperostosis|not_specified|not_provided	.	9.025	8.004	6.106	1.338	0	1	3	0	0
20	31368200	A	G	5859.6	DNMT3B	DNA methyltransferase 3 beta	p.Asn24Ser	rs758506171	missense_variant	MODERATE	14.9	.	.	.	0.003	0	0	0	1	1	0	0	0
20	31383232	C	T	4021.77	DNMT3B	DNA methyltransferase 3 beta	p.Arg382Cys	rs35846833	missense_variant	MODERATE	32	Uncertain_significance	Centromeric_instability_of_chromosomes_1,9_and_16_and_immunodeficiency|not_provided	.	0.095	0.062	0.055	1.12	0.715	0	1	0	0
20	31383238	G	A	5407.77	DNMT3B	DNA methyltransferase 3 beta	p.Ala384Thr	rs150682895	missense_variant	MODERATE	13.51	Benign	Centromeric_instability_of_chromosomes_1,9_and_16_and_immunodeficiency	.	1.19	1.011	0.897	1.129	0.161	0	2	0	0
20	32664864	C	CCAG	8227.06	RALY	RALY heterogeneous nuclear ribonucleoprotein	p.Ala230_Gly231insSer	rs10649600	conservative_inframe_insertion	MODERATE	8.907	.	.	.	84.189	68.714	71.203	0.888	0	31	29	13	13
20	32664865	C	CAGT	2520.64	RALY	RALY heterogeneous nuclear ribonucleoprotein	p.Ala230_Gly231insSer	rs57852506	conservative_inframe_insertion	MODERATE	8.997	.	.	.	19.305	17.251	16.104	1.086	0.258	1	2	0	0
20	32664905	A	G	471.77	RALY	RALY heterogeneous nuclear ribonucleoprotein	p.Ser244Gly	rs750006356	missense_variant	MODERATE	1.01	.	.	.	0.015	0	0.002	0	1	1	0	0	0
20	32664917	G	A	3364.6	RALY	RALY heterogeneous nuclear ribonucleoprotein	p.Gly248Ser	rs200948404	missense_variant	MODERATE	1.858	.	.	.	2.313	1.939	1.527	1.275	0.001	4	1	0	0
20	32664926	G	A	3162.6	RALY	RALY heterogeneous nuclear ribonucleoprotein	p.Gly251Ser	rs2281209	missense_variant	MODERATE	0.884	.	.	.	10.452	5.674	6.334	0.889	0.005	8	3	2	0
20	32664969	A	G	121.6	RALY	RALY heterogeneous nuclear ribonucleoprotein	p.Glu265Gly	.	missense_variant	MODERATE	17.56	.	.	.	.	.	.	.	.	1	0	0	0
20	33000324	C	T	2345.6	ITCH	itchy E3 ubiquitin protein ligase	.	rs753422142	structural_interaction_variant	HIGH	0.198	.	.	.	0.037	0.021	0.074	0.281	0.015	0	1	0	0
20	40122496	A	T	119.84	CHD6	chromodomain helicase DNA binding protein 6	.	.	splice_donor_variant&intron_variant	HIGH	33	.	.	.	.	.	.	.	.	1	0	1	0
20	42694558	C	CCCG	255.97	TOX2	TOX high mobility group box family member 2	p.Pro393dup	rs199841880	disruptive_inframe_insertion	MODERATE	12.6	.	.	.	11.44	9.335	7.553	1.26	0	1	1	1	1
20	43252915	T	C	25573	ADA	adenosine deaminase	.	rs244076	structural_interaction_variant	HIGH	19.36	Benign	Severe_combined_immunodeficiency_due_to_ADA_deficiency|not_specified|not_provided	.	42.195	19.152	19.821	0.958	0.051	10	10	2	0
20	43254304	C	T	5179.6	ADA	adenosine deaminase	.	rs572092463	structural_interaction_variant	HIGH	17.16	.	.	.	0.039	0	0.023	0	0.646	1	0	0	0
20	43255220	T	C	9776.6	ADA	adenosine deaminase	.	rs11555566	structural_interaction_variant	HIGH	17.76	Conflicting_interpretations_of_pathogenicity	Severe_combined_immunodeficiency_due_to_ADA_deficiency|not_specified	Adenosine/AMP deaminase domain	6.554	5.953	5.729	1.042	0.262	5	5	0	0
20	43264927	C	T	12116	ADA	adenosine deaminase	.	rs394105	structural_interaction_variant	HIGH	2.144	Benign	not_specified	.	100	99.462	99.639	0.669	0.002	42	35	42	35
20	43280227	C	T	11983	ADA	adenosine deaminase	p.Asp8Asn	rs73598374	missense_variant	MODERATE	18.91	Conflicting_interpretations_of_pathogenicity	Adenosine_deaminase_2_allozyme|Severe_combined_immunodeficiency_due_to_ADA_deficiency|not_specified	.	13.005	3.835	6.235	0.6	0	4	6	1	0
20	43629135	G	A	12844	STK4	serine/threonine kinase 4	p.Val312Met	rs17420378	missense_variant	MODERATE	22.7	.	.	.	31.068	28.973	26.13	1.153	0	24	18	8	4
20	43653713	C	T	2327.77	STK4	serine/threonine kinase 4	p.Pro416Leu	rs33963346	missense_variant	MODERATE	23.5	Benign	T-cell_immunodeficiency,_recurrent_infections,_and_autoimmunity_with_or_without_cardiac_malformations	.	1.134	0.943	0.734	1.288	0.006	0	1	0	0
20	43976991	A	G	252.64	SDC4	syndecan 4	p.Phe12Leu	rs2228384	missense_variant	MODERATE	17.14	.	.	.	40.696	32.862	34.79	0.917	0	7	2	4	1
20	44520237	CCTGCTG	C	166.1	CTSA	cathepsin A	p.Leu36_Leu37del	rs751962489	disruptive_inframe_deletion	MODERATE	14.05	Benign	Combined_deficiency_of_sialidase_AND_beta_galactosidase	.	0.037	0.061	0.041	1.501	0.306	0	1	0	1
20	44756943	C	CTT	119.64	CD40	CD40 molecule	.	rs749590513	splice_acceptor_variant&intron_variant	HIGH	1.439	Uncertain_significance	Immunodeficiency_with_Hyper-IgM	.	12.702	1.207	8.786	0.127	0	1	1	0	0
20	44756943	C	CT	132.64	CD40	CD40 molecule	.	.	splice_acceptor_variant&intron_variant	HIGH	1.477	.	.	.	13.864	2.048	8.695	0.22	0	1	0	0	0
20	44757524	C	G	4431.6	CD40	CD40 molecule	p.Pro231Ala	rs11086998	missense_variant	MODERATE	0.479	Benign/Likely_benign	not_specified|Immunodeficiency_with_Hyper-IgM	.	12.278	0.922	2.254	0.403	0	1	1	0	0
20	46279836	ACAG	A	377.01	NCOA3	nuclear receptor coactivator 3	p.Gln1264del	rs147879509	disruptive_inframe_deletion	MODERATE	12.91	.	.	.	.	.	.	.	.	3	1	2	1
20	61048460	A	G	818.6	GATA5	GATA binding protein 5	p.Leu233Pro	rs116164480	missense_variant&splice_region_variant	MODERATE	24	.	.	Zinc finger, GATA-type|Zinc finger, GATA-type	0.207	0.194	0.141	1.374	0.153	1	0	0	0
20	61288055	C	G	108.1	SLCO4A1	solute carrier organic anion transporter family member 4A1	p.Ser83Arg	rs772305383	missense_variant	MODERATE	9.067	.	.	.	0.007	0.009	0	inf	0.048	1	0	1	0
20	62293272	A	G	10533	RTEL1	regulator of telomere elongation helicase 1	p.Asn124Ser	rs3848668	missense_variant	MODERATE	0.168	.	.	DEAD2|Helicase superfamily 1/2, ATP-binding domain, DinG/Rad3-type|Helicase-like, DEXD box c2 type	8.027	7.642	6.071	1.28	0	9	6	1	2
20	62317178	C	T	4533.6	RTEL1	regulator of telomere elongation helicase 1	p.Thr434Met	rs77086616	missense_variant	MODERATE	15.91	.	.	.	0.114	0.054	0.045	1.2	0.53	1	0	0	0
20	62321128	G	A	8636.6	RTEL1	regulator of telomere elongation helicase 1	p.Arg684Gln	rs35640778	missense_variant	MODERATE	19.92	Benign	Dyskeratosis_congenita,_autosomal_recessive,_5|Pulmonary_fibrosis_and/or_bone_marrow_failure,_telomere-related,_3	ATP-dependent helicase, C-terminal|ATP-dependent helicase, C-terminal	1.846	1.465	1.22	1.205	0.016	3	2	0	0
20	62321690	GAGA	G	5902.73	RTEL1	regulator of telomere elongation helicase 1	p.Glu771del	rs558133631	disruptive_inframe_deletion	MODERATE	11.26	Benign/Likely_benign	Dyskeratosis_congenita,_autosomal_recessive,_5|Pulmonary_fibrosis_and/or_bone_marrow_failure,_telomere-related,_3|not_specified	.	0.708	0.609	0.552	1.105	0.395	0	1	0	0
20	62322290	G	A	7433.03	RTEL1	regulator of telomere elongation helicase 1	p.Gly849Asp	rs190887884	missense_variant	MODERATE	13.1	Benign/Likely_benign	Dyskeratosis_congenita,_autosomal_recessive,_5|Pulmonary_fibrosis_and/or_bone_marrow_failure,_telomere-related,_3|not_specified	.	1.6	1.534	1.003	1.537	0.002	2	0	1	0
20	62323162	G	A	6961.6	RTEL1	regulator of telomere elongation helicase 1	p.Arg875Lys	rs200565373	missense_variant	MODERATE	14.29	.	.	.	0.032	0.023	0.006	4.182	0.048	1	0	0	0
20	62325833	C	A	4169.6	RTEL1	regulator of telomere elongation helicase 1	p.Pro1034His	rs115610405	missense_variant	MODERATE	13.53	Benign	Dyskeratosis_congenita,_autosomal_recessive,_5|Pulmonary_fibrosis_and/or_bone_marrow_failure,_telomere-related,_3	.	2.188	1.495	1.62	0.922	0.294	0	1	0	0
20	62326110	A	C	30959	RTEL1	regulator of telomere elongation helicase 1	p.Gln1042His	rs3208008	missense_variant	MODERATE	1.603	Benign	not_specified|not_provided	.	94.327	76.354	74.752	1.091	0	36	34	23	20
20	62326467	C	T	4233.77	RTEL1	regulator of telomere elongation helicase 1	p.Thr1131Met	rs372852392	missense_variant	MODERATE	13.82	.	.	.	0.017	0.016	0.005	3.405	0.139	1	0	0	0
20	62328375	A	G	18172	TNFRSF6B	TNF receptor superfamily member 6b	.	rs2738787	structural_interaction_variant	HIGH	20.7	Benign	not_specified	.	99.489	93.038	93.947	0.861	0	37	33	30	27
20	62328453	T	C	3326.03	TNFRSF6B	TNF receptor superfamily member 6b	.	rs2258056	structural_interaction_variant	HIGH	8.489	.	.	.	64.503	24.807	25.954	0.941	0.016	17	15	3	1
21	28216745	G	C	141.92	ADAMTS1	ADAM metallopeptidase with thrombospondin type 1 motif 1	p.Pro177Ala	.	missense_variant	MODERATE	11.33	.	.	.	.	.	.	.	.	1	0	1	0
21	34614250	T	C	17712	IFNAR2	interferon alpha and beta receptor subunit 2	p.Phe8Ser	rs2229207	missense_variant	MODERATE	1.062	risk_factor	Hepatitis_b_virus,_susceptibility_to	.	17.574	9.356	10.393	0.89	0	10	8	2	1
21	34614255	T	G	17523	IFNAR2	interferon alpha and beta receptor subunit 2	p.Phe10Val	rs1051393	missense_variant	MODERATE	0.885	.	.	.	58.238	33.7	38.552	0.81	0	23	21	8	4
21	34625037	C	G	4362.6	IFNAR2	interferon alpha and beta receptor subunit 2	p.Thr204Arg	rs147496374	missense_variant	MODERATE	24.2	.	.	.	1.312	0.468	0.495	0.945	0.714	3	0	0	0
21	34625067	A	G	567.77	IFNAR2	interferon alpha and beta receptor subunit 2	p.His214Arg	rs896211095	missense_variant	MODERATE	5.554	.	.	.	0.001	0	0	0	1	0	1	0	0
21	34635384	A	G	4510.77	IFNAR2	interferon alpha and beta receptor subunit 2	p.Glu376Gly	rs1397963219	missense_variant	MODERATE	12.53	.	.	.	.	.	.	.	.	1	0	0	0
21	34640788	A	G	15257	IL10RB	interleukin 10 receptor subunit beta	p.Lys47Glu	rs2834167	missense_variant	MODERATE	22.7	Benign	Inflammatory_bowel_disease|Hepatitis_b_virus,_susceptibility_to|not_specified	Fibronectin type III|Fibronectin type III	56.891	27.198	33.393	0.745	0	23	17	4	3
21	34655448	C	G	1989.77	IL10RB	interleukin 10 receptor subunit beta	p.Pro183Arg	rs141328537	missense_variant	MODERATE	26.2	.	.	Interferon/interleukin receptor domain|Fibronectin type III|Fibronectin type III	0.005	0	0.003	0	1	1	0	0	0
21	34787312	A	G	8258.6	IFNGR2	interferon gamma receptor 2	p.Gln83Arg	rs9808753	missense_variant	MODERATE	0.286	.	.	Fibronectin type III	43.253	15.658	19.854	0.749	0	9	3	2	1
21	34799244	A	C	5796.6	IFNGR2	interferon gamma receptor 2	p.Ile175Leu	rs121913208	missense_variant	MODERATE	1.201	Likely_benign	Disseminated_atypical_mycobacterial_infection|not_provided	Interferon/interleukin receptor domain|Fibronectin type III|Fibronectin type III	0.25	0.365	0.219	1.667	0.001	1	1	0	0
21	45656774	C	T	10342.6	ICOSLG	inducible T cell costimulator ligand	p.Val128Ile	rs11558819	missense_variant	MODERATE	3.908	.	.	.	34.282	27.616	26.646	1.05	0.012	8	5	0	0
21	45709656	C	T	11958.6	AIRE	autoimmune regulator	p.Arg257*	rs121434254	stop_gained	HIGH	39	Pathogenic	Polyglandular_autoimmune_syndrome,_type_1|not_provided	SAND domain|SAND domain	0.061	0.07	0.075	0.936	1	1	2	0	0
21	45709906	C	G	7558.03	AIRE	autoimmune regulator	p.Ser278Arg	rs1800520	missense_variant	MODERATE	4.661	Benign	not_specified|not_provided	SAND domain	37.761	12.548	14.309	0.859	0	6	7	0	1
21	45713715	C	T	110.9	AIRE	autoimmune regulator	p.Thr441Met	rs72650677	missense_variant	MODERATE	14.89	Uncertain_significance	not_specified	Zinc finger, PHD-type, conserved site|Zinc finger, PHD-type	0.268	0.176	0.146	1.208	0.4	1	0	1	0
21	45714294	C	T	1646.6	AIRE	autoimmune regulator	p.Arg471Cys	rs74203920	missense_variant	MODERATE	24.1	Benign/Likely_benign	Polyglandular_autoimmune_syndrome,_type_1|not_specified|not_provided	Zinc finger, PHD-type, conserved site|Zinc finger, PHD-type	1.414	0.911	0.924	0.986	1	1	1	0	0
21	45716269	G	A	5932.6	AIRE	autoimmune regulator	p.Asp503Asn	rs145370269	missense_variant	MODERATE	15.67	.	.	.	0.178	0.091	0.325	0.278	0	0	1	0	0
21	46057393	T	A	125.1	KRTAP10-10	keratin associated protein 10-10	p.Val20Asp	rs2838602	missense_variant	MODERATE	13.96	.	.	.	89.314	74.277	74.711	0.977	0.246	1	0	1	0
21	46309312	G	A	8105.6	ITGB2	integrin subunit beta 2	p.Arg586Trp	rs5030672	missense_variant	MODERATE	11.44	Conflicting_interpretations_of_pathogenicity	Leukocyte_adhesion_deficiency|Leukocyte_adhesion_deficiency_type_1	.	0.762	0.461	0.882	0.521	0	1	0	0	0
21	46314907	T	A	25594	ITGB2	integrin subunit beta 2	p.Gln354His	rs235330	missense_variant	MODERATE	21.5	Benign	Leukocyte_adhesion_deficiency|Leukocyte_adhesion_deficiency_type_1	.	100	99.972	99.994	0.215	0.018	42	35	42	35
22	17566001	C	T	3622.6	IL17RA	interleukin 17 receptor A	p.Pro7Leu	rs143652002	missense_variant	MODERATE	8.386	Likely_benign	Immunodeficiency_51|Familial_Candidiasis,_Recessive	.	0.968	0	0.59	0	1	1	0	0	0
22	17589209	C	T	16050	IL17RA	interleukin 17 receptor A	p.Ala367Val	rs879577	missense_variant	MODERATE	3.908	Benign	not_specified|Familial_Candidiasis,_Recessive	.	43.127	25.035	24	1.058	0.005	20	14	3	3
22	17589742	G	A	4123.77	IL17RA	interleukin 17 receptor A	p.Gly545Ser	.	missense_variant	MODERATE	27.2	.	.	.	.	.	.	.	.	1	0	0	0
22	17589794	C	A	5641.6	IL17RA	interleukin 17 receptor A	.	rs12484684	structural_interaction_variant	HIGH	24.1	Benign	Familial_Candidiasis,_Recessive	.	31.285	2.647	8.122	0.308	0	1	1	0	0
22	17590180	G	A	11727	IL17RA	interleukin 17 receptor A	p.Ala691Thr	rs41323645	missense_variant	MODERATE	17.05	Benign	Familial_Candidiasis,_Recessive	.	22.137	12.486	10.128	1.266	0.001	8	10	1	0
22	17590193	C	T	3031.77	IL17RA	interleukin 17 receptor A	p.Ala695Val	rs765911585	missense_variant	MODERATE	12.85	.	.	.	0.021	0.037	0.009	4.009	0.234	0	1	0	0
22	17590541	TGGAGGAAGA	T	3809.6	IL17RA	interleukin 17 receptor A	p.Glu816_Glu818del	rs551742239	conservative_inframe_deletion	MODERATE	16.21	Likely_benign	Immunodeficiency_51	.	0.354	0.109	0.139	0.78	0.51	2	0	0	0
22	17669306	T	C	9611.77	CECR1	adenosine deaminase 2	p.His335Arg	rs2231495	missense_variant	MODERATE	11.4	.	.	Adenosine/AMP deaminase domain	54.908	35.179	33.839	1.061	0.001	11	17	5	1
22	18644586	A	G	2750.6	USP18	ubiquitin specific peptidase 18	p.Gln95Arg	.	missense_variant	MODERATE	11.54	.	.	Peptidase C19, ubiquitin carboxyl-terminal hydrolase|Ubiquitin specific protease domain	.	.	.	.	.	0	1	0	0
22	18650682	C	T	13900	USP18	ubiquitin specific peptidase 18	p.Thr169Met	rs3180408	missense_variant	MODERATE	0.319	.	.	Peptidase C19, ubiquitin carboxyl-terminal hydrolase|Ubiquitin specific protease domain	38.614	34.363	31.707	1.128	0	25	20	8	3
[truncated: 104 more rows]
