# Supplementary material for: Germline Variants in the Immune Response-Related Genes: Possible Modifying Effect on Age-Dependent BRCA1 Penetrance in Breast Cancer Patient
Source: Cancers (Basel). 2025 Nov 25;17(23):3756. doi: 10.3390/cancers17233756 (PMC12691255; doi:10.3390/cancers17233756)
Supplement: Supplementary file 1 [file cancers-17-03756-s001.zip › Table S4b.xlsx]

## Sheet: All candidate mutations
Kuligina ES et al. Germline variants in immune response-related genes: possible modifying effects on age-dependent BRCA1 penetrance in breast cancer patients.
Correspondence to: Ekaterina S. Kuligina. N.N. Petrov Institute of Oncology, St.-Petersburg 197758, Russia. E-mail: kate.kuligina@gmail.com
Supplementary Table S4b. The list of selected high- and moderate-impact mutations in immunodeficiency-related genes found in young-onset and late-onset BRCA1-driven breast cancer patients.
Chrom	Position	REF	ALT	Quality (>100)	Gene	Description	Protein	rs-id dbSNP	Effect	Impact	CADD	CinVar significance	CinVar disease	Protein domain affected	MAF popmax	MAF cancer (TCGA)	MAF noncancer	Odds_ratio (OR)	OR p-value	N carriers young-onset (<39 y.o.)	N carriers late-onset (>57 y.o.)	Homozygous young-onset (<39 y.o.)	Homozygous late-onset (>57 y.o.)
1	11105542	C	T	5245.6	MASP2	mannan binding lectin serine peptidase 2	p.Cys156Tyr	rs41307788	missense_variant	MODERATE	26.5	Conflicting_interpretations_of_pathogenicity	MASP2_deficiency|not_specified	EGF-like calcium-binding domain|EGF-like calcium-binding, conserved site|EGF-like calcium-binding domain|EGF-like domain	0.905	0.744	0.588	1.266	0.028	0	1	0	0
1	11106666	T	C	6795.6	MASP2	mannan binding lectin serine peptidase 2	p.Asp120Gly	rs72550870	missense_variant	MODERATE	26.7	Conflicting_interpretations_of_pathogenicity	MASP2_deficiency|not_specified	CUB domain|CUB domain|CUB domain|CUB domain	3.231	2.617	2.112	1.246	0	3	2	0	0
1	22987340	G	A	2937.77	C1QB	complement C1q B chain	p.Gly75Arg	rs35477594	missense_variant	MODERATE	28.8	Uncertain_significance	C1q_deficiency	.	0.089	0.062	0.055	1.124	0.715	1	0	0	0
1	33478888	C	T	3514.6	AK2	adenylate kinase 2	p.Gly205Glu	rs202182972	missense_variant	MODERATE	28.8	.	.	.	0.006	0	0.001	0	1	28	16	0	0
1	33478900	T	A	4258.6	AK2	adenylate kinase 2	p.Tyr201Phe	rs113711467	missense_variant	MODERATE	25.3	.	.	.	0.034	0	0.023	0	0.075	29	12	0	0
1	57373737	G	A	4083.77	C8A	complement C8 alpha chain	p.Arg444His	rs143908758	missense_variant	MODERATE	25.1	.	.	Membrane attack complex component/perforin (MACPF) domain|Membrane attack complex component/perforin (MACPF) domain|Membrane attack complex component/perforin (MACPF) domain	0.544	0.44	0.353	1.249	0.099	1	1	0	0
1	59131171	G	A	2267.77	MYSM1	Myb like, SWIRM and MPN domains 1	p.Arg722Cys	rs200350305	missense_variant&splice_region_variant	MODERATE	34	.	.	.	0.045	0.062	0.041	1.53	0.207	0	1	0	0
1	119466114	G	A	181.77	TBX15	T-box transcription factor 15	p.Thr163Met	rs763967043	missense_variant	MODERATE	28.1	.	.	.	0.006	0	0	0	1	1	0	0	0
1	183532364	T	A	3206.77	NCF2	neutrophil cytosolic factor 2	p.Asn419Ile	rs35012521	missense_variant	MODERATE	25.4	Benign/Likely_benign	Chronic_granulomatous_disease,_autosomal_recessive_cytochrome_b-positive,_type_2|not_specified	.	1.045	0.612	0.548	1.118	0.299	1	1	0	0
1	235866186	C	T	5001.6	LYST	lysosomal trafficking regulator	p.Arg3412His	rs148409403	missense_variant	MODERATE	29.9	Uncertain_significance	Ch??diak-Higashi_syndrome|not_provided	BEACH domain|BEACH domain|BEACH domain|BEACH domain	0.106	0.144	0.063	2.297	0.001	1	0	0	0
1	235922443	T	G	6281.6	LYST	lysosomal trafficking regulator	p.Gln2237Pro	rs138443479	missense_variant	MODERATE	25.1	Conflicting_interpretations_of_pathogenicity	Ch??diak-Higashi_syndrome|not_specified	.	0.195	0.262	0.13	2.008	0	0	3	0	0
1	235929405	G	A	902.77	LYST	lysosomal trafficking regulator	p.Thr2032Met	rs368119710	missense_variant	MODERATE	25.1	.	.	.	0.004	0.007	0.001	5.442	0.212	1	0	0	0
2	15618404	C	G	1915.77	NBAS	NBAS subunit of NRZ tethering complex	p.Asp365His	rs76459791	missense_variant	MODERATE	25.7	Likely_benign	not_provided	Neuroblastoma-amplified sequence, N-terminal	1.322	1.178	0.768	1.541	0	1	0	0	0
2	47273468	A	G	2510.6	TTC7A	tetratricopeptide repeat domain 7A	p.Lys606Arg	rs139010200	missense_variant	MODERATE	28.4	Conflicting_interpretations_of_pathogenicity	Multiple_gastrointestinal_atresias|not_provided	.	0.324	0.401	0.202	1.988	0	0	1	0	0
2	47277182	T	C	1290.6	TTC7A	tetratricopeptide repeat domain 7A	p.Ser696Pro	rs149602485	missense_variant	MODERATE	26.2	Conflicting_interpretations_of_pathogenicity	Multiple_gastrointestinal_atresias|not_provided	.	0.32	0.38	0.201	1.898	0	0	1	0	0
2	98349402	C	T	6216.6	ZAP70	zeta chain of T cell receptor associated protein kinase 70	p.Thr207Met	rs141564129	missense_variant	MODERATE	25.9	Uncertain_significance	ZAP70-Related_Severe_Combined_Immunodeficiency|not_provided	SH2 domain|SH2 domain|SH2 domain|SH2 domain	0.012	0	0.005	0	1	1	0	0	0
2	109381755	G	T	9926.6	RANBP2	RAN binding protein 2	p.Gly1587Val	rs148677577	missense_variant	MODERATE	25.8	Benign	Encephalopathy,_acute,_infection-induced,_3,_suceptibility_to	.	0.184	0.158	0.214	0.738	0.163	1	0	0	0
2	191904022	G	A	291.77	STAT4	signal transducer and activator of transcription 4	p.Thr446Ile	rs141331848	missense_variant&splice_region_variant	MODERATE	34	.	.	STAT transcription factor, DNA-binding	0.11	0.124	0.064	1.944	0.012	1	0	0	0
2	224642493	G	A	6646.6	AP1S3	adaptor related protein complex 1 subunit sigma 3	p.Arg33Trp	rs138292988	missense_variant	MODERATE	27.5	Likely_benign	Psoriasis_15,_pustular,_susceptibility_to|not_specified	.	1.136	1.04	0.743	1.404	0	1	2	0	0
2	224642579	A	C	2617.6	AP1S3	adaptor related protein complex 1 subunit sigma 3	p.Phe4Cys	rs116107386	missense_variant	MODERATE	31	risk_factor	Psoriasis_15,_pustular,_susceptibility_to	.	1.274	1.171	0.734	1.604	0	0	2	0	0
2	231042873	C	T	1466.6	SP110	SP110 nuclear body protein	p.Gly483Arg	rs149485401	missense_variant&splice_region_variant	MODERATE	28.9	Benign/Likely_benign	Hepatic_venoocclusive_disease_with_immunodeficiency	.	0.949	0.603	0.782	0.769	0.016	0	1	0	0
3	3189140	C	G	581.77	TRNT1	tRNA nucleotidyl transferase 1	p.Pro270Arg	rs187921784	missense_variant	MODERATE	29.6	.	.	.	0.064	0.117	0.102	1.145	0.593	1	0	0	0
3	38181953	C	T	15194.6	MYD88	MYD88 innate immune signal transduction adaptor	p.Arg193Trp	rs201772694	missense_variant	MODERATE	33	.	.	Toll/interleukin-1 receptor homology (TIR) domain|Toll/interleukin-1 receptor homology (TIR) domain|Toll/interleukin-1 receptor homology (TIR) domain	0.029	0.014	0.047	0.294	0.068	1	0	0	0
3	48501625	G	A	217.77	ATRIP	ATR interacting protein	p.Arg391Gln	rs142899473	missense_variant	MODERATE	25.8	.	.	.	0.431	0.062	0.084	0.735	0.457	1	0	0	0
3	186980439	C	T	1543.6	MASP1	mannan binding lectin serine peptidase 1	p.Gly103Ser	rs199628370	missense_variant	MODERATE	28.8	.	.	CUB domain|CUB domain|CUB domain|CUB domain	0.016	0.014	0.071	0.195	0.005	1	0	0	0
4	103522150	G	A	791.6	NFKB1	nuclear factor kappa B subunit 1	p.Arg579Lys	rs4648086	missense_variant	MODERATE	25	.	.	.	0.937	0.041	0.164	0.252	0	0	1	0	0
4	103553372	C	T	418.77	MANBA	mannosidase beta	p.Val828Ile	rs75826658	missense_variant	MODERATE	26.5	Likely_benign	Beta-D-mannosidosis|not_provided	.	1.759	1.438	1.38	1.043	0.558	0	1	0	0
4	126373570	C	T	11304.8	FAT4	FAT atypical cadherin 4	p.Ser3802Phe	rs75380987	missense_variant	MODERATE	26.4	Benign	not_specified	.	4.485	4.256	3.672	1.166	0	4	4	0	0
4	126389831	C	T	6894.6	FAT4	FAT atypical cadherin 4	p.Arg4024Trp	rs138019311	missense_variant	MODERATE	26	Conflicting_interpretations_of_pathogenicity	not_specified	Laminin G domain|Laminin G domain|Laminin G domain	0.593	0.482	0.407	1.186	0.181	2	0	0	0
4	151520216	G	A	2538.6	LRBA	LPS responsive beige-like anchor protein	p.Arg1997Cys	rs35879351	missense_variant	MODERATE	33	Benign/Likely_benign	Common_variable_immunodeficiency_8,_with_autoimmunity|not_specified	.	3.526	2.69	2.373	1.137	0.016	2	2	0	0
5	34945012	G	A	1938.77	DNAJC21	DnaJ heat shock protein family (Hsp40) member C21	p.Val342Met	rs144600070	missense_variant	MODERATE	26.6	.	.	Matrin/U1-C-like, C2H2-type zinc finger	0.532	0.509	0.312	1.635	0	0	2	0	0
5	34954704	G	A	1107.77	DNAJC21	DnaJ heat shock protein family (Hsp40) member C21	p.Arg539Gln	rs146933471	missense_variant	MODERATE	33	.	.	Zinc finger C2H2-type|Zinc finger C2H2-type	0.053	0.062	0.029	2.146	0.044	0	1	0	0
5	39311336	A	T	624.77	C9	complement C9	p.Phe338Leu	rs141600725	missense_variant	MODERATE	25.3	.	.	Membrane attack complex component/perforin (MACPF) domain|Membrane attack complex component/perforin domain, conserved site|Membrane attack complex component/perforin (MACPF) domain|Membrane attack complex component/perforin (MACPF) domain	0.179	0.193	0.099	1.941	0.002	0	1	0	0
5	147494001	G	A	1138.77	SPINK5	serine peptidase inhibitor Kazal type 5	p.Gly655Asp	rs142227576	missense_variant	MODERATE	28.4	Conflicting_interpretations_of_pathogenicity	Netherton_syndrome|not_provided	.	0.435	0.379	0.255	1.484	0.007	0	1	0	0
6	34392928	T	C	288.77	RPS10-NUDT3	RPS10-NUDT3 readthrough	p.Lys24Arg	rs201147592	missense_variant	MODERATE	27.7	Likely_benign	Diamond-Blackfan_anemia	Plectin/S10, N-terminal	0.141	0	0.036	0	0.01	1	0	0	0
6	52101758	C	T	7826.6	IL17F	interleukin 17F	p.Val155Ile	rs11465553	missense_variant	MODERATE	25.2	Benign/Likely_benign	Candidiasis,_familial,_6|Familial_Candidiasis,_Dominant	.	4.536	3.433	3.015	1.144	0.005	4	6	0	0
7	6045634	T	C	647.6	PMS2	PMS1 homolog 2, mismatch repair system component	p.Ile18Val	rs63750123	missense_variant	MODERATE	25.2	Likely_benign	Hereditary_nonpolyposis_colon_cancer|Hereditary_cancer-predisposing_syndrome|Lynch_syndrome|Hereditary_nonpolyposis_colorectal_cancer_type_4|Lynch_syndrome_I|not_specified|not_provided	DNA mismatch repair protein family, N-terminal	1.15	0.81	0.906	0.893	0.287	0	1	0	0
7	20824958	C	A	166.1	SP8	Sp8 transcription factor	p.Gly160Trp	rs1389181991	missense_variant	MODERATE	25.3	.	.	.	0.004	0	0.001	0	1	1	0	1	0
7	74202903	G	T	3277.6	NCF1	neutrophil cytosolic factor 1	p.Arg302Ser	.	missense_variant&splice_region_variant	MODERATE	26.7	.	.	Neutrophil cytosol factor 1, C-terminal	0.005	0	0.057	0	0.417	0	1	0	0
7	117144344	C	T	3191.77	CFTR	CF transmembrane conductance regulator	p.Arg31Cys	rs1800073	missense_variant	MODERATE	28.9	Conflicting_interpretations_of_pathogenicity	Cystic_fibrosis|Hereditary_pancreatitis|Congenital_bilateral_absence_of_the_vas_deferens|Bronchiectasis_with_or_without_elevated_sweat_chloride_1|not_specified|not_provided	.	0.544	0.179	0.167	1.071	0.677	0	1	0	0
7	117149147	G	A	2329.77	CFTR	CF transmembrane conductance regulator	p.Arg75Gln	rs1800076	missense_variant	MODERATE	29.3	Conflicting_interpretations_of_pathogenicity	Cystic_fibrosis|Hereditary_pancreatitis|Lung_disease,_non-specific|not_specified|not_provided	.	2.851	2.402	1.491	1.626	0	1	0	0	0
7	117267592	G	T	1898.6	CFTR	CF transmembrane conductance regulator	p.Arg1162Leu	rs1800120	missense_variant	MODERATE	33	Conflicting_interpretations_of_pathogenicity	Cystic_fibrosis|not_specified|not_provided	.	0.128	0.214	0.059	3.634	0	1	0	0	0
8	48802895	A	T	3197.6	PRKDC	protein kinase, DNA-activated, catalytic subunit	p.Tyr1331Asn	rs370559742	missense_variant	MODERATE	25.1	.	.	.	0.02	0.007	0.112	0.062	0	0	1	0	0
8	90983460	G	A	1424.6	NBN	nibrin	p.Arg215Trp	rs34767364	missense_variant	MODERATE	26	Conflicting_interpretations_of_pathogenicity	Hereditary_cancer-predisposing_syndrome|Microcephaly,_normal_intelligence_and_immunodeficiency|not_specified|not_provided	.	0.422	0.249	0.251	0.99	1	1	1	0	0
8	145738669	C	T	2820.6	RECQL4	RecQ like helicase 4	p.Val799Met	rs34293591	missense_variant	MODERATE	25.9	Benign	Baller-Gerold_syndrome|not_specified	Helicase, C-terminal|Helicase, C-terminal|Helicase, C-terminal|Helicase, C-terminal	2.593	2.027	1.597	1.275	0.001	2	0	0	0
9	328163	G	A	3644.6	DOCK8	dedicator of cytokinesis 8	p.Val346Ile	rs148994877	missense_variant	MODERATE	25.2	.	.	.	0.099	0	0.018	0	0.178	0	1	0	0
9	420579	A	G	3230.77	DOCK8	dedicator of cytokinesis 8	p.Tyr1340Cys	rs116920018	missense_variant	MODERATE	32	Conflicting_interpretations_of_pathogenicity	Hyperimmunoglobulin_E_recurrent_infection_syndrome,_autosomal_recessive|not_specified	.	0.327	0.234	0.273	0.856	0.412	0	1	0	0
9	98660173	C	T	592.77	ERCC6L2	ERCC excision repair 6 like 2	p.Arg183Cys	rs149385968	missense_variant	MODERATE	27.5	.	.	.	0.145	0.014	0.029	0.469	0.442	0	1	0	0
9	135946015	T	C	238.77	CEL	carboxyl ester lipase	p.Ile488Thr	rs77696629	missense_variant	MODERATE	25.6	Likely_benign	Monogenic_diabetes|not_specified	Carboxylesterase, type B	1.986	1.196	0.787	1.527	0	0	1	0	0
10	14977469	C	T	2041.6	DCLRE1C	DNA cross-link repair 1C	p.Gly153Arg	rs41297018	missense_variant	MODERATE	26	Benign/Likely_benign	Severe_combined_immunodeficiency_with_sensitivity_to_ionizing_radiation|not_specified|not_provided	.	1.704	1.466	1.011	1.456	0	1	1	0	0
10	16911749	C	T	3362.77	CUBN	cubilin	p.Gly3114Ser	rs117035284	missense_variant	MODERATE	25.5	Benign	Megaloblastic_anemia_due_to_inborn_errors_of_metabolism|not_specified	CUB domain|CUB domain|CUB domain|CUB domain	1.1	0.708	0.655	1.083	0.428	0	1	0	0
10	16930427	A	G	1380.77	CUBN	cubilin	p.Phe2965Ser	rs117620008	missense_variant	MODERATE	25.9	Uncertain_significance	not_specified|not_provided	CUB domain|CUB domain|CUB domain|CUB domain	0.274	0.248	0.132	1.882	0.001	1	0	0	0
11	2411654	G	A	4850.6	CD81	CD81 molecule	p.Val27Met	rs1035678198	missense_variant	MODERATE	25.8	.	.	.	0.002	0	0.001	0	1	1	0	0	0
11	36614561	G	T	3782.77	RAG2	recombination activating 2	p.Phe386Leu	rs34629171	missense_variant	MODERATE	25.2	Benign/Likely_benign	Primary_immunodeficiency|Severe_immunodeficiency,_autosomal_recessive,_T-cell_negative,_B-cell_negative,_NK_cell-positive|Combined_cellular_and_humoral_immune_defects_with_granulomas|Histiocytic_medullary_reticulosis|not_specified|Recombinase_activating_gene_2_deficiency	.	1.669	1.218	0.952	1.283	0.002	0	1	0	0
11	59610581	A	G	725.77	GIF	cobalamin binding intrinsic factor	p.Met97Thr	rs150884181	missense_variant	MODERATE	25.5	Likely_benign	Intrinsic_factor_deficiency	.	1.09	0.791	0.907	0.871	0.161	1	0	0	0
11	118922814	T	C	6093.6	HYOU1	hypoxia up-regulated 1	p.Lys398Arg	rs118151170	missense_variant	MODERATE	25.5	.	.	.	0.559	0.524	0.599	0.874	0.266	1	3	0	0
11	126162590	G	A	4368.6	TIRAP	TIR domain containing adaptor protein	p.Asp96Asn	rs8177400	missense_variant	MODERATE	26.8	.	.	Toll/interleukin-1 receptor homology (TIR) domain|Toll/interleukin-1 receptor homology (TIR) domain	0.514	0.275	0.276	0.994	1	1	0	0	0
12	7169829	T	C	6765.6	C1S	complement C1s	p.Met19Thr	rs782622054	missense_variant	MODERATE	25.5	.	.	CUB domain|CUB domain|CUB domain|CUB domain	0.002	0	0.001	0	1	1	0	0	0
12	10275908	G	A	5190.6	CLEC7A	C-type lectin domain containing 7A	p.Leu183Phe	rs140318683	missense_variant	MODERATE	25.1	.	.	.	0.369	0.413	0.366	1.128	0.359	1	2	0	0
12	44177511	G	A	5403.6	IRAK4	interleukin 1 receptor associated kinase 4	p.Arg391His	rs55944915	missense_variant	MODERATE	32	Benign	IRAK4_deficiency	.	1.63	1.473	1.107	1.336	0	1	4	0	0
12	49427347	C	T	747.77	KMT2D	lysine methyltransferase 2D	p.Arg3714Lys	rs186696516	missense_variant	MODERATE	27	Benign/Likely_benign	Kabuki_syndrome_1|not_specified	.	0.634	0.049	0.329	0.149	0	1	0	0	0
12	49434801	G	A	8993.77	KMT2D	lysine methyltransferase 2D	p.Ser2251Leu	rs189199944	missense_variant	MODERATE	28.5	Conflicting_interpretations_of_pathogenicity	Kabuki_syndrome|Kabuki_syndrome_1|not_specified	.	1.228	0.118	0.25	0.473	0.001	0	1	0	0
12	49443476	G	A	5660.6	KMT2D	lysine methyltransferase 2D	p.Arg1299Cys	rs773797737	missense_variant	MODERATE	29.5	.	.	.	0.006	0	0.002	0	1	0	1	0	0
12	109723241	T	G	1601.6	FOXN4	forkhead box N4	p.Lys257Gln	rs147176302	missense_variant	MODERATE	26	.	.	.	0.045	0.062	0.022	2.78	0.009	1	0	0	0
12	133220544	C	T	5216.6	POLE	DNA polymerase epsilon, catalytic subunit	p.Arg1390His	rs200776293	missense_variant	MODERATE	26.5	Uncertain_significance	Hereditary_cancer-predisposing_syndrome|Colorectal_cancer,_susceptibility_to,_12|not_provided	.	0.02	0.014	0.013	1.049	0.717	1	0	0	0
12	133240613	C	T	3997.77	POLE	DNA polymerase epsilon, catalytic subunit	p.Ala895Thr	rs201115064	missense_variant	MODERATE	25.7	Uncertain_significance	Hereditary_cancer-predisposing_syndrome|Colorectal_cancer,_susceptibility_to,_12|Facial_dysmorphism,_immunodeficiency,_livedo,_and_short_stature|Familial_colorectal_cancer|not_specified|not_provided	DNA-directed DNA polymerase, family B, multifunctional domain	0.056	0.062	0.03	2.067	0.05	1	1	0	0
12	133249316	G	A	5743.77	POLE	DNA polymerase epsilon, catalytic subunit	p.Thr528Met	rs116263919	missense_variant	MODERATE	25.3	Uncertain_significance	Hereditary_cancer-predisposing_syndrome|Colorectal_cancer,_susceptibility_to,_12|not_specified|not_provided	.	0.019	0.014	0.009	1.518	0.396	0	1	0	0
13	32929222	A	C	4452.6	BRCA2	BRCA2 DNA repair associated	p.Lys2411Thr	rs80358950	missense_variant	MODERATE	27.1	Conflicting_interpretations_of_pathogenicity	Hereditary_breast_and_ovarian_cancer_syndrome|Hereditary_cancer-predisposing_syndrome|Breast-ovarian_cancer,_familial_2|not_specified|not_provided	.	0.004	0	0.006	0	1	0	1	0	0
14	45665603	G	A	1091.77	FANCM	FA complementation group M	p.Val1857Met	rs144008013	missense_variant	MODERATE	25.6	Uncertain_significance	Fanconi_anemia|Fanconi_anemia,_complementation_group_M|SPERMATOGENIC_FAILURE_28|PREMATURE_OVARIAN_FAILURE_15	ERCC4 domain|ERCC4 domain	0.062	0.034	0.044	0.783	0.836	1	0	0	0
14	50117066	A	G	3774.6	POLE2	DNA polymerase epsilon 2, accessory subunit	p.Tyr472His	rs34000915	missense_variant	MODERATE	28.7	.	.	DNA polymerase alpha/epsilon, subunit B	0.642	0.144	0.487	0.296	0	1	0	0	0
14	94849325	C	T	1135.77	SERPINA1	serpin family A member 1	p.Ala84Thr	rs111850950	missense_variant	MODERATE	26.3	Uncertain_significance	not_provided	Serpin domain|Serpin domain	0.051	0.048	0.027	1.796	0.128	0	1	0	0
15	34635241	C	G	3323.6	NOP10	NOP10 ribonucleoprotein	p.Asp12His	rs146261631	missense_variant	MODERATE	28	Benign/Likely_benign	Dyskeratosis_congenita_autosomal_recessive_1|not_specified|Dyskeratosis_Congenita,_Recessive|not_provided	.	1.218	0.951	0.987	0.963	0.697	3	0	0	0
15	51040384	T	C	1995.6	SPPL2A	signal peptide peptidase like 2A	p.Asn126Asp	rs61751063	missense_variant	MODERATE	27.3	.	.	PA domain	4.712	2.697	2.661	1.014	0.799	0	1	0	0
16	23634293	C	T	267.77	PALB2	partner and localizer of BRCA2	p.Gly998Glu	rs45551636	missense_variant	MODERATE	27.7	Benign/Likely_benign	Familial_cancer_of_breast|Fanconi_anemia|Hereditary_cancer-predisposing_syndrome|Pancreatic_cancer_3|not_specified|not_provided	Partner and localiser of BRCA2, WD40 domain	2.216	1.878	1.625	1.159	0.022	1	0	0	0
16	23635370	C	T	533.77	PALB2	partner and localizer of BRCA2	p.Val932Met	rs45624036	missense_variant	MODERATE	25.3	Benign/Likely_benign	Familial_cancer_of_breast|Hereditary_cancer-predisposing_syndrome|Pancreatic_cancer_3|not_specified|not_provided	Partner and localiser of BRCA2, WD40 domain	0.66	0.471	0.519	0.907	0.47	0	1	0	0
16	50756540	G	C	4001.6	NOD2	nucleotide binding oligomerization domain containing 2	p.Gly908Arg	rs2066845	missense_variant	MODERATE	29.8	Conflicting_interpretations_of_pathogenicity,_risk_factor	Inflammatory_bowel_disease_1|Blau_syndrome|Yao_syndrome|Crohn_disease|not_specified	.	1.427	1.479	1.107	1.341	0	2	1	0	0
16	67683449	A	G	1971.77	CARMIL2	capping protein regulator and myosin 1 linker 2	p.Ile616Val	rs118040419	missense_variant	MODERATE	25.5	.	.	.	1.179	1.105	1.117	0.989	0.933	0	1	0	0
16	67685900	C	T	4990.6	CARMIL2	capping protein regulator and myosin 1 linker 2	p.Arg889Trp	rs78320020	missense_variant	MODERATE	25.1	.	.	CARMIL, C-terminal domain	1.284	1.057	1.012	1.045	0.605	1	2	0	0
16	69727480	A	G	2463.6	NFAT5	nuclear factor of activated T cells 5	p.Gln1251Arg	rs145602190	missense_variant	MODERATE	25.5	Benign	Immunodeficiency	.	0.612	0.413	0.35	1.18	0.221	0	1	0	0
17	5462129	G	T	2449.77	NLRP1	NLR family pyrin domain containing 1	p.Phe629Leu	rs149035689	missense_variant	MODERATE	25.9	.	.	.	1.225	0.069	0.179	0.383	0.001	1	0	0	0
17	41258504	A	C	1555.77	BRCA1	BRCA1 DNA repair associated	p.Cys61Gly	rs28897672	missense_variant	MODERATE	25.5	Pathogenic	Breast_carcinoma|Neoplasm_of_the_breast|Ovarian_Neoplasms|Hereditary_breast_and_ovarian_cancer_syndrome|Familial_cancer_of_breast|Hereditary_cancer-predisposing_syndrome|Breast-ovarian_cancer,_familial_1|Pancreatic_cancer_4|FANCONI_ANEMIA,_COMPLEMENTATION_GROUP_S|not_specified|not_provided	Zinc finger, C3HC4 RING-type|Zinc finger, RING-type|Zinc finger, RING-type	0.006	0.014	0.003	5.44	0.074	1	0	0	0
17	45360751	T	G	1823.6	ITGB3	integrin subunit beta 3	p.Leu66Arg	rs36080296	missense_variant	MODERATE	28.6	.	.	Integrin beta N-terminal|Integrin beta subunit, VWA domain|PSI domain	0.215	0.22	0.174	1.266	0.186	1	1	0	0
17	56350196	G	A	5639.6	MPO	myeloperoxidase	p.Arg569Trp	rs119468010	missense_variant	MODERATE	32	Pathogenic	Myeloperoxidase_deficiency|not_provided	.	0.286	0.207	0.141	1.462	0.055	0	1	0	0
17	56350259	G	A	4657.6	MPO	myeloperoxidase	p.Arg548Trp	rs148802625	missense_variant	MODERATE	33	.	.	.	0.047	0.083	0.028	2.926	0.002	1	0	0	0
17	73826167	G	A	7338.6	UNC13D	unc-13 homolog D	p.Arg966Trp	rs118049905	missense_variant	MODERATE	26	Conflicting_interpretations_of_pathogenicity	Familial_hemophagocytic_lymphohistiocytosis|Hemophagocytic_lymphohistiocytosis,_familial,_3|not_specified	C2 domain|C2 domain|C2 domain	0.763	0.481	0.439	1.096	0.539	1	0	0	0
17	76117124	G	A	13112.6	TMC6	transmembrane channel like 6	p.Pro502Leu	rs75400929	missense_variant	MODERATE	25.8	Benign	EPIDERMODYSPLASIA_VERRUCIFORMIS	.	0.976	0.583	0.864	0.673	0	0	2	0	0
17	78157888	G	C	2284.77	CARD14	caspase recruitment domain family member 14	p.Asp176His	rs144475004	missense_variant	MODERATE	25.3	Benign	Pityriasis_rubra_pilaris|Psoriasis_susceptibility_2	.	1.887	0.157	0.296	0.53	0.023	1	1	0	0
17	78176044	C	T	4439.6	CARD14	caspase recruitment domain family member 14	p.Arg682Trp	rs117918077	missense_variant	MODERATE	34	Benign	Pityriasis_rubra_pilaris|Psoriasis_susceptibility_2|not_provided	.	1.554	1.427	1.096	1.307	0	1	1	0	0
18	2929103	G	A	4104.6	LPIN2	lipin 2	p.Leu504Phe	rs104895500	missense_variant	MODERATE	26.2	Conflicting_interpretations_of_pathogenicity	Majeed_syndrome|not_specified|not_provided	Lipin, middle domain	0.363	0.31	0.253	1.227	0.176	0	1	0	0
18	43496539	G	A	9715.6	EPG5	ectopic P-granules autophagy protein 5 homolog	p.Ser1083Leu	rs78339727	missense_variant	MODERATE	25.4	Benign	Vici_syndrome	.	4.789	2.743	2.658	1.033	0.54	3	5	0	0
18	43534568	G	A	5065.77	EPG5	ectopic P-granules autophagy protein 5 homolog	p.Ser267Leu	rs180913079	missense_variant	MODERATE	25	Benign	not_specified	.	0.11	0.096	0.115	0.838	0.612	0	1	0	0
18	57106922	C	T	3996.6	CCBE1	collagen and calcium binding EGF domains 1	p.Arg301Gln	rs200772179	missense_variant	MODERATE	25.3	.	.	.	0.042	0.048	0.019	2.594	0.027	1	0	0	0
19	7711153	C	T	4755.77	STXBP2	syntaxin binding protein 2	p.Arg470Trp	rs142105943	missense_variant	MODERATE	25.3	Likely_benign	Familial_hemophagocytic_lymphohistiocytosis	.	0.179	0.147	0.45	0.326	0	0	2	0	0
19	7964482	G	A	253.6	LRRC8E	leucine rich repeat containing 8 VRAC subunit E	p.Val359Ile	rs45584934	missense_variant	MODERATE	25.1	.	.	.	0.361	0.201	0.222	0.908	0.714	1	0	0	0
19	10463118	G	C	2692.6	TYK2	tyrosine kinase 2	p.Pro1104Ala	rs34536443	missense_variant	MODERATE	25.5	Benign/Likely_benign	Tyrosine_kinase_2_deficiency|not_specified|Familial_Atypical_Mycobacteriosis,_Autosomal_Recessive	Serine-threonine/tyrosine-protein kinase, catalytic domain|Serine-threonine/tyrosine-protein kinase, catalytic domain|Protein kinase domain|Tyrosine-protein kinase, catalytic domain	4.167	3.884	2.606	1.51	0	3	1	0	0
19	12918047	G	A	1766.77	RNASEH2A	ribonuclease H2 subunit A	p.Arg76Gln	rs747608935	missense_variant	MODERATE	29.4	.	.	Ribonuclease HII/HIII domain	0.02	0	0.003	0	1	1	0	0	0
19	33904512	G	A	300.77	PEPD	peptidase D	p.Arg237Cys	rs766107449	missense_variant	MODERATE	33	.	.	Peptidase M24	0.002	0.011	0.001	21.367	0.087	1	0	0	0
20	398562	C	T	2690.77	RBCK1	RANBP2-type and C3HC4-type zinc finger containing 1	p.Arg150Trp	rs778995926	missense_variant	MODERATE	27.6	.	.	.	0.011	0	0.003	0	1	0	1	0	0
20	18505200	G	T	2192.6	SEC23B	SEC23 homolog B, COPII coat complex component	p.Val164Leu	rs36023150	missense_variant	MODERATE	26.4	Conflicting_interpretations_of_pathogenicity	Congenital_dyserythropoietic_anemia|Congenital_dyserythropoietic_anemia,_type_II|Cowden_syndrome_7|not_specified	Sec23/Sec24, trunk domain	3.094	1.018	1.084	0.938	0.482	1	0	0	0
20	31383232	C	T	4021.77	DNMT3B	DNA methyltransferase 3 beta	p.Arg382Cys	rs35846833	missense_variant	MODERATE	32	Uncertain_significance	Centromeric_instability_of_chromosomes_1,9_and_16_and_immunodeficiency|not_provided	.	0.095	0.062	0.055	1.12	0.715	0	1	0	0
21	34655448	C	G	1989.77	IL10RB	interleukin 10 receptor subunit beta	p.Pro183Arg	rs141328537	missense_variant	MODERATE	26.2	.	.	Interferon/interleukin receptor domain|Fibronectin type III|Fibronectin type III	0.005	0	0.003	0	1	1	0	0	0
22	37260104	C	T	3033.6	NCF4	neutrophil cytosolic factor 4	p.Pro17Leu	rs147322774	missense_variant	MODERATE	26.2	.	.	.	0.021	0.028	0.009	2.964	0.06	0	1	0	0
22	37333724	C	T	7392.6	CSF2RB	colony stimulating factor 2 receptor subunit beta	p.Ser625Phe	rs560156832	missense_variant	MODERATE	25.8	.	.	.	0.209	0	0.034	0	0.408	0	1	0	0
22	40815316	G	A	8323.6	MKL1	myocardin related transcription factor A	p.Arg411Cys	rs1295279056	missense_variant	MODERATE	29.4	.	.	SAP domain|SAP domain|SAP domain	0.001	0	0	0	1	1	0	0	0
X	44929231	T	A	5293.6	KDM6A	lysine demethylase 6A	p.Asn829Lys	rs148434372	missense_variant	MODERATE	26.5	.	.	.	0.04	0.018	0.02	0.877	1	1	0	0	0
1	949597	C	T	11871.6	ISG15	ISG15 ubiquitin like modifier	.	rs61766284	structural_interaction_variant	HIGH	0.028	Benign	Immunodeficiency_38_with_basal_ganglia_calcification	.	0.854	0.563	0.869	0.646	0	1	0	0	0
1	27699670	AG	A	11818	FCN3	ficolin 3	p.Leu117fs	rs532781899	frameshift_variant	HIGH	24.1	Pathogenic	Immunodeficiency_due_to_ficolin_3_deficiency	.	2.829	1.684	1.609	1.047	0.495	1	0	0	0
1	32740639	G	A	3008.77	LCK	LCK proto-oncogene, Src family tyrosine kinase	.	rs762005602	structural_interaction_variant	HIGH	18.11	.	.	SH3 domain|SH3 domain|SH3 domain|SH3 domain|Lck, SH3 domain	0.005	0	0.011	0	0.399	0	1	0	0
1	33478872	G	A	2487.6	AK2	adenylate kinase 2	.	rs746330303	structural_interaction_variant	HIGH	14.72	Likely_benign	Reticular_dysgenesis	.	0.001	0	0.002	0	1	23	10	0	0
1	33478878	G	A	3108.6	AK2	adenylate kinase 2	.	rs779366586	structural_interaction_variant	HIGH	10.05	.	.	.	0.006	0	0.002	0	1	27	13	0	0
1	33487007	C	T	1610.6	AK2	adenylate kinase 2	.	rs61750965	structural_interaction_variant	HIGH	19.46	Benign	Reticular_dysgenesis|not_specified	.	0.66	0.495	0.406	1.223	0.108	0	1	0	0
1	33502376	G	A	457.77	AK2	adenylate kinase 2	.	rs76061645	structural_interaction_variant	HIGH	19.52	.	.	.	1.878	2.269	0.839	2.744	0	0	1	0	0
1	33502381	G	C	1682.77	AK2	adenylate kinase 2	.	rs138577419	structural_interaction_variant	HIGH	25.8	Likely_benign	Reticular_dysgenesis	.	0.221	0.208	0.109	1.914	0.005	0	1	0	0
1	151804213	G	A	4613.6	RORC	RAR related orphan receptor C	p.Arg10*	rs17582155	stop_gained	HIGH	36	Uncertain_significance	Immunodeficiency_42	.	0.368	0.284	0.206	1.377	0.061	2	0	0	0
1	183559352	C	T	1879.77	NCF2	neutrophil cytosolic factor 2	.	rs147415774	structural_interaction_variant	HIGH	26.9	Uncertain_significance	Chronic_granulomatous_disease,_autosomal_recessive_cytochrome_b-positive,_type_2|not_provided	.	0.196	0.069	0.124	0.554	0.064	1	0	0	0
1	196927185	G	T	5179.6	CFHR2	complement factor H related 2	p.Glu199*	rs41257904	stop_gained	HIGH	35	.	.	.	0.956	0.661	0.733	0.9	0.34	2	0	0	0
1	196963258	C	CAA	6734.64	CFHR5	complement factor H related 5	p.Glu163fs	rs565457964	frameshift_variant	HIGH	19.32	Likely_benign	Mesangiocapillary_glomerulonephritis,_type_II	.	0.554	0.676	0.629	1.075	0.483	4	1	0	0
1	196963258	C	CA	4345.64	CFHR5	complement factor H related 5	p.Glu163fs	rs886045749	frameshift_variant	HIGH	19.36	Uncertain_significance	CFHR5_deficiency|not_specified|not_provided	.	0.313	0.255	0.2	1.275	0.154	0	1	0	0
2	32476005	G	A	4587.77	NLRC4	NLR family CARD domain containing 4	p.Arg310*	rs199475953	stop_gained	HIGH	35	Uncertain_significance	Autoinflammation_with_infantile_enterocolitis|Familial_cold_autoinflammatory_syndrome_4|not_provided	NACHT nucleoside triphosphatase	0.031	0.055	0.014	3.836	0.003	1	0	0	0
2	48026936	C	G	7311.6	MSH6	mutS homolog 6	.	rs587781616	structural_interaction_variant	HIGH	22.8	Uncertain_significance	Endometrial_carcinoma|Hereditary_nonpolyposis_colon_cancer|Hereditary_cancer-predisposing_syndrome|Turcot_syndrome|Lynch_syndrome|Hereditary_nonpolyposis_colorectal_cancer_type_5|not_provided	.	0.006	0	0.003	0	1	0	1	0	0
2	107084720	C	A	986.6	RGPD3	RANBP2 like and GRIP domain containing 3	p.Glu9*	rs200527401	stop_gained	HIGH	40	.	.	.	0.654	0.516	0.371	1.394	0.011	1	0	0	0
2	163124596	C	T	2839.77	IFIH1	interferon induced with helicase C domain 1	.	rs35732034	splice_donor_variant&intron_variant	HIGH	33	Benign	Aicardi-Goutieres_syndrome_7|Singleton-Merten_syndrome_1	.	1.179	0.862	0.645	1.339	0.002	1	0	0	0
2	163134090	C	A	22016.6	IFIH1	interferon induced with helicase C domain 1	p.Glu627*	rs35744605	stop_gained	HIGH	38	Benign/Likely_benign	Aicardi-Goutieres_syndrome_7|Singleton-Merten_syndrome_1|not_provided	.	0.585	0.531	0.305	1.749	0	1	1	0	0
3	9932407	A	G	5209.77	JAGN1	jagunal homolog 1	p.Met1?	rs143438463	start_lost	HIGH	25.9	Likely_benign	not_provided	.	0.132	0.019	0.353	0.053	0	0	1	0	0
3	9974543	G	C	4318.6	IL17RC	interleukin 17 receptor C	.	rs148575246	splice_donor_variant&intron_variant	HIGH	29.7	Benign	Candidiasis,_familial,_9	.	1.02	0.883	0.614	1.442	0.001	1	0	0	0
3	10088407	AG	A	702.73	FANCD2	FA complementation group D2	.	rs750338758	splice_donor_variant&intron_variant	HIGH	23.4	.	.	.	0.299	0.271	0.109	2.497	0	3	1	0	0
3	39450231	G	A	1496.77	RPSA	ribosomal protein SA	.	rs190008375	splice_donor_variant&intron_variant	HIGH	0.537	.	.	.	0.049	0	0.004	0	1	1	0	0	0
4	103505961	C	T	3378.77	NFKB1	nuclear factor kappa B subunit 1	.	rs4648039	structural_interaction_variant	HIGH	4.327	.	.	.	2.363	1.826	1.511	1.212	0.003	0	3	0	0
5	40945362	TACGTCGACAGA	T	567.73	C7	complement C7	p.Ser212fs	rs770367814	frameshift_variant	HIGH	23.2	.	.	.	0.023	0.044	0.008	5.232	0.002	1	0	0	0
5	158743788	C	A	3677.6	IL12B	interleukin 12B	.	rs3213119	structural_interaction_variant	HIGH	25	Benign/Likely_benign	Immunodeficiency_29|Familial_Atypical_Mycobacteriosis,_Autosomal_Recessive	Fibronectin type III|Fibronectin type III	3.002	2.592	2.042	1.277	0	0	2	0	0
5	169483706	C	T	6983.6	DOCK2	dedicator of cytokinesis 2	.	rs17647491	structural_interaction_variant	HIGH	6.347	Benign	Immunodeficiency_40	.	1.853	1.736	1.205	1.449	0	2	3	0	0
7	18066967	CATACA	C	625.73	PRPS1L1	phosphoribosyl pyrophosphate synthetase 1 like 1	p.Leu145fs	rs142789488	frameshift_variant	HIGH	33	.	.	.	2.524	2.009	1.904	1.056	0.365	1	0	0	0
7	92764069	G	A	5052.77	SAMD9L	sterile alpha motif domain containing 9 like	p.Arg406*	rs150070697	stop_gained	HIGH	36	.	.	.	0.27	0.321	0.183	1.753	0.001	1	1	0	0
7	100775205	G	C	3957.6	SERPINE1	serpin family E member 1	.	rs201293550	structural_interaction_variant	HIGH	8.684	Likely_benign	Plasminogen_activator_inhibitor_type_1_deficiency	.	4.04	0.055	0.536	0.102	0	1	0	0	0
7	100777156	G	A	4562.77	SERPINE1	serpin family E member 1	.	rs887033206	structural_interaction_variant	HIGH	32	.	.	Serpin domain|Serpin domain	0.002	0	0.001	0	1	0	1	0	0
7	117188840	AGTT	A	255.73	CFTR	CF transmembrane conductance regulator	.	rs1271253692	structural_interaction_variant	HIGH	19.96	Likely_benign	not_specified	.	0.001	0	0	0	1	4	1	0	0
7	117188850	G	T	948.6	CFTR	CF transmembrane conductance regulator	.	rs79074685	structural_interaction_variant	HIGH	3.295	Conflicting_interpretations_of_pathogenicity	Cystic_fibrosis|not_specified|not_provided	.	0.007	0	0.005	0	1	29	18	0	0
7	117227832	G	T	984.77	CFTR	CF transmembrane conductance regulator	p.Gly542*	rs113993959	stop_gained	HIGH	38	Pathogenic	Cystic_fibrosis|Hereditary_pancreatitis|Congenital_bilateral_absence_of_the_vas_deferens|Bronchiectasis_with_or_without_elevated_sweat_chloride_1|ataluren_response_-_Efficacy|not_provided	ABC transporter-like|ABC transporter-like|AAA+ ATPase domain	0.078	0.028	0.034	0.803	1	0	1	0	0
7	117232223	C	T	1711.6	CFTR	CF transmembrane conductance regulator	.	rs1800100	structural_interaction_variant	HIGH	26.6	Conflicting_interpretations_of_pathogenicity	Chronic_sinusitis|Cystic_fibrosis|Hereditary_pancreatitis|Congenital_bilateral_absence_of_the_vas_deferens|Bronchiectasis_with_or_without_elevated_sweat_chloride_1|Lung_disease,_non-specific|not_specified|not_provided	CFTR regulator domain	0.957	0.761	0.591	1.29	0.013	0	1	0	0
8	90983441	ATTTGT	A	5511.6	NBN	nibrin	p.Lys219fs	rs587776650	frameshift_variant	HIGH	33	Pathogenic	Microcephaly|Lissencephaly|Ovarian_Neoplasms|Hereditary_cancer-predisposing_syndrome|Microcephaly,_normal_intelligence_and_immunodeficiency|Breast-ovarian_cancer,_familial_1|not_provided	.	0.039	0.055	0.017	3.275	0.006	1	0	0	0
8	145641416	CG	C	116.73	SLC39A4	solute carrier family 39 member 4	p.Pro84fs	rs781996962	frameshift_variant	HIGH	15.3	.	.	.	0.002	0	0.002	0	1	1	0	0	0
9	215012	C	A	3733.6	C9orf66	DOCK8 antisense RNA 1	p.Glu129*	rs566738926	stop_gained	HIGH	45	Uncertain_significance	Hyper-IgE_syndrome	.	0.007	0	0.002	0	1	1	0	0	0
9	32481339	C	T	7465.6	DDX58	DExD/H-box helicase 58	.	rs61752945	structural_interaction_variant	HIGH	27.7	.	.	.	1.927	1.149	0.848	1.358	0	0	2	0	0
9	33796801	G	A	744.6	PRSS3	serine protease 3	.	rs143707562	splice_donor_variant&intron_variant	HIGH	23.1	.	.	.	0.038	0	0.005	0	1	8	6	0	0
9	33799093	GT	G	175.6	PRSS3	serine protease 3	p.Cys277fs	rs751223571	frameshift_variant	HIGH	29.3	.	.	.	0.004	0	0.002	0	1	0	1	0	0
9	33799099	G	A	130.6	PRSS3	serine protease 3	p.Trp279*	rs755075387	stop_gained	HIGH	24.3	.	.	.	0.001	0	0	0	1	0	1	0	0
9	135946690	GC	G	141.6	CEL	carboxyl ester lipase	p.Val607fs	.	frameshift_variant	HIGH	20.1	.	.	.	0.005	0	0.002	0	1	0	1	0	0
9	139259592	C	G	3394.77	CARD9	caspase recruitment domain family member 9	.	rs141992399	splice_donor_variant&intron_variant	HIGH	23.6	Likely_benign	Candidiasis,_familial,_2	.	0.537	0.62	0.311	2.003	0	1	0	0	0
11	6638271	G	A	1661.77	TPP1	tripeptidyl peptidase 1	p.Arg208*	rs119455955	stop_gained	HIGH	36	Pathogenic	Inborn_genetic_diseases|Neuronal_ceroid_lipofuscinosis|Childhood-onset_autosomal_recessive_slowly_progressive_spinocerebellar_ataxia|Ceroid_lipofuscinosis_neuronal_2|not_provided	Sedolisin domain|Sedolisin domain	0.04	0.028	0.022	1.255	0.565	0	1	0	0
11	108121410	C	CTT	143.73	ATM	ATM serine/threonine kinase	.	rs34325032	splice_acceptor_variant&intron_variant	HIGH	0.476	.	.	.	1.391	1.047	1.194	0.875	0.241	0	1	0	0
12	6125716	G	A	2091.77	VWF	von Willebrand factor	.	rs41276736	structural_interaction_variant	HIGH	2.227	Conflicting_interpretations_of_pathogenicity	von_Willebrand_disorder|not_provided	.	1.416	1.273	0.765	1.672	0	1	2	0	0
12	6153463	CG	C	854.73	VWF	von Willebrand factor	p.Pro812fs	rs62643632	frameshift_variant	HIGH	29.5	Pathogenic	von_Willebrand_disease_type_3|not_provided	.	0.018	0.007	0.011	0.606	1	1	0	0	0
12	122064788	G	GT	5839.64	ORAI1	ORAI calcium release-activated calcium modulator 1	p.Pro48fs	rs375895928	frameshift_variant	HIGH	21.2	Likely_benign	not_specified	.	0.663	0.569	0.438	1.302	0.056	1	0	0	0
13	108863332	C	T	8331.6	LIG4	DNA ligase 4	.	rs150146196	structural_interaction_variant	HIGH	7.548	Likely_benign	Lig4_syndrome|not_specified	.	0.11	0.097	0.069	1.405	0.255	1	0	0	0
14	20942714	G	A	4487.6	PNP	purine nucleoside phosphorylase	.	rs104894453	structural_interaction_variant	HIGH	26.5	Pathogenic	Purine-nucleoside_phosphorylase_deficiency	.	0.004	0.007	0.002	4.075	0.258	1	0	0	0
14	20943410	T	C	885.77	PNP	purine nucleoside phosphorylase	.	rs200790798	structural_interaction_variant	HIGH	15.78	.	.	.	0.005	0	0.002	0	1	0	1	0	0
14	24617542	G	A	2483.6	RNF31	ring finger protein 31	.	rs45466595	structural_interaction_variant	HIGH	15.07	.	.	PUB domain	0.614	0.581	0.373	1.558	0	0	1	0	0
15	91304245	C	T	3518.6	BLM	BLM RecQ like helicase	p.Gln548*	rs200389141	stop_gained	HIGH	35	Pathogenic/Likely_pathogenic	Bloom_syndrome|Hereditary_cancer-predisposing_syndrome|not_provided	Bloom syndrome protein, BDHCT-box associated domain	0.029	0.048	0.012	4.116	0.003	1	0	0	0
16	3293338	G	A	7626.6	MEFV	MEFV innate immuity regulator, pyrin	.	rs104895192	structural_interaction_variant	HIGH	12.66	.	.	SPRY domain|Butyrophylin-like, SPRY domain|B30.2/SPRY domain|SPRY domain	0.033	0.021	0.068	0.304	0.028	1	0	0	0
16	3293403	T	C	5022.77	MEFV	MEFV innate immuity regulator, pyrin	.	rs104895094	structural_interaction_variant	HIGH	14.41	Conflicting_interpretations_of_pathogenicity	Abnormality_of_the_dentition|Urticaria|Syncope|Intermittent_diarrhea|Cachexia|Peripheral_neuropathy|Inborn_genetic_diseases|Familial_Mediterranean_fever|Familial_mediterranean_fever,_autosomal_dominant|not_specified|not_provided	SPRY domain|B30.2/SPRY domain|SPRY domain	0.68	0.819	0.506	1.623	0	2	1	0	0
16	3293438	C	T	3687.77	MEFV	MEFV innate immuity regulator, pyrin	.	rs104895092	structural_interaction_variant	HIGH	0.024	not_provided	Familial_Mediterranean_fever	.	0.016	0.007	0.005	1.482	0.511	0	1	0	0
16	3293880	A	G	3527.6	MEFV	MEFV innate immuity regulator, pyrin	.	rs11466045	structural_interaction_variant	HIGH	0.027	Conflicting_interpretations_of_pathogenicity	Familial_Mediterranean_fever|not_specified|not_provided	B30.2/SPRY domain	1.642	1.337	1.052	1.275	0.002	1	1	0	0
16	8906914	A	C	4815.77	PMM2	phosphomannomutase 2	.	rs34258285	structural_interaction_variant	HIGH	18.68	Benign/Likely_benign	Congenital_disorder_of_glycosylation|Carbohydrate-deficient_glycoprotein_syndrome_type_I|not_specified	.	2.649	2.208	1.982	1.116	0.062	3	3	0	0
16	50763778	G	GC	12788.6	NOD2	nucleotide binding oligomerization domain containing 2	p.Leu1007fs	rs2066847	frameshift_variant	HIGH	35	Likely_benign,_risk_factor	Inflammatory_bowel_disease_1|Blau_syndrome|Yao_syndrome|Crohn_disease	.	2.296	2.058	1.466	1.412	0	3	4	0	0
17	5445271	C	T	6323.6	NLRP1	NLR family pyrin domain containing 1	.	rs146505967	structural_interaction_variant	HIGH	7.758	.	.	.	0.116	0.103	0.131	0.789	0.474	1	0	0	0
17	41209079	T	TG	11042.6	BRCA1	BRCA1 DNA repair associated	p.Gln1777fs	rs80357906	frameshift_variant	HIGH	35	Pathogenic	Pancreatic_cancer,_susceptibility_to|Neoplasm_of_ovary|Neoplasm_of_the_breast|Ovarian_Neoplasms|Hereditary_breast_and_ovarian_cancer_syndrome|Familial_cancer_of_breast|Hereditary_cancer-predisposing_syndrome|Porokeratosis_punctata_palmaris_et_plantaris|Breast-ovarian_cancer,_familial_1|Breast_and/or_ovarian_cancer|not_provided	.	0.018	0.076	0.015	5.126	0	29	28	0	0
17	41215362	TTTTC	T	334.73	BRCA1	BRCA1 DNA repair associated	p.Arg1747fs	rs1391722830	frameshift_variant	HIGH	34	Pathogenic	Ovarian_Neoplasms|Hereditary_breast_and_ovarian_cancer_syndrome|Hereditary_cancer-predisposing_syndrome|Breast-ovarian_cancer,_familial_1|not_provided	.	0.012	0	0.001	0	1	1	0	0	0
17	41243512	CT	C	13753.6	BRCA1	BRCA1 DNA repair associated	p.Glu1346fs	rs80357711	frameshift_variant	HIGH	18.12	Pathogenic	Hereditary_breast_and_ovarian_cancer_syndrome|Familial_cancer_of_breast|Hereditary_cancer-predisposing_syndrome|Breast-ovarian_cancer,_familial_1|not_provided	.	0.004	0.021	0.001	24.414	0.002	3	4	0	0
17	41243788	TAGAC	T	949.73	BRCA1	BRCA1 DNA repair associated	p.Ser1253fs	rs80357868	frameshift_variant	HIGH	24.2	Pathogenic	Ovarian_Neoplasms|Hereditary_breast_and_ovarian_cancer_syndrome|Familial_cancer_of_breast|Hereditary_cancer-predisposing_syndrome|Breast-ovarian_cancer,_familial_1|Breast_and/or_ovarian_cancer|breast_cancer|not_provided	.	0.004	0.021	0.001	16.287	0.003	0	1	0	0
17	41245586	CT	C	1090.73	BRCA1	BRCA1 DNA repair associated	p.Lys654fs	rs80357522	frameshift_variant	HIGH	15.18	Pathogenic	Neoplasm_of_the_breast|Hereditary_breast_and_ovarian_cancer_syndrome|Hereditary_cancer-predisposing_syndrome|Infiltrating_duct_carcinoma_of_breast|Breast-ovarian_cancer,_familial_1|not_provided	.	0.002	0.007	0	16.269	0.112	1	0	0	0
17	41246037	CG	C	1975.73	BRCA1	BRCA1 DNA repair associated	p.Arg504fs	rs80357908	frameshift_variant	HIGH	25.5	Pathogenic	Hereditary_breast_and_ovarian_cancer_syndrome|Hereditary_cancer-predisposing_syndrome|Breast-ovarian_cancer,_familial_1	.	0.001	0.007	0	inf	0.058	0	1	0	0
17	41276044	ACT	A	352.73	BRCA1	BRCA1 DNA repair associated	p.Glu23fs	rs386833395	frameshift_variant	HIGH	26.9	Pathogenic	Ovarian_Neoplasms|Hereditary_breast_and_ovarian_cancer_syndrome|Familial_cancer_of_breast|Hereditary_cancer-predisposing_syndrome|Breast-ovarian_cancer,_familial_1|Pancreatic_cancer_4|Breast_and/or_ovarian_cancer|not_provided	.	0.013	0.034	0.022	1.567	0.384	1	0	0	0
17	76128868	G	T	3047.6	TMC8	transmembrane channel like 8	.	rs377668069	splice_acceptor_variant&intron_variant	HIGH	28.4	.	.	.	0.001	0	0	0	1	1	0	0	0
19	4818186	C	T	8063.6	TICAM1	toll like receptor adaptor molecule 1	.	rs376605000	structural_interaction_variant	HIGH	0.084	.	.	.	0.006	0.024	0.001	17.99	0.003	0	1	0	0
19	7708033	C	CCACCCTG	2884.64	STXBP2	syntaxin binding protein 2	.	rs776600326	splice_acceptor_variant&intron_variant	HIGH	7.329	.	.	.	0.026	0.007	0.082	0.084	0	1	0	0	0
19	10488926	C	T	2364.6	TYK2	tyrosine kinase 2	.	rs55762744	structural_interaction_variant	HIGH	22.8	Benign	Tyrosine_kinase_2_deficiency|not_specified	FERM domain|Band 4.1 domain	1.094	0.873	0.727	1.202	0.061	1	1	0	0
19	48620943	C	A	4688.77	LIG1	DNA ligase 1	.	rs145821638	structural_interaction_variant	HIGH	24.4	.	.	DNA ligase, ATP-dependent, C-terminal	0.169	0.126	0.085	1.49	0.121	1	0	0	0
19	48640807	C	T	3132.77	LIG1	DNA ligase 1	.	rs4987068	structural_interaction_variant	HIGH	14.01	.	.	DNA ligase, ATP-dependent, N-terminal	2.053	1.369	1.31	1.046	0.543	0	1	0	0
20	33000324	C	T	2345.6	ITCH	itchy E3 ubiquitin protein ligase	.	rs753422142	structural_interaction_variant	HIGH	0.198	.	.	.	0.037	0.021	0.074	0.281	0.015	0	1	0	0
20	43254304	C	T	5179.6	ADA	adenosine deaminase	.	rs572092463	structural_interaction_variant	HIGH	17.16	.	.	.	0.039	0	0.023	0	0.646	1	0	0	0
21	45709656	C	T	11958.6	AIRE	autoimmune regulator	p.Arg257*	rs121434254	stop_gained	HIGH	39	Pathogenic	Polyglandular_autoimmune_syndrome,_type_1|not_provided	SAND domain|SAND domain	0.061	0.07	0.075	0.936	1	1	2	0	0
22	23915673	TA	T	115.6	IGLL1	immunoglobulin lambda like polypeptide 1	p.Tyr141fs	rs765603007	frameshift_variant	HIGH	22.6	.	.	.	0.018	0.007	0.009	0.777	1	1	0	0	0
22	37333972	GC	G	10397.6	CSF2RB	colony stimulating factor 2 receptor subunit beta	p.Ser709fs	rs568607741	frameshift_variant	HIGH	25.8	Uncertain_significance	not_specified	.	0.135	0.303	0.176	1.725	0.001	1	0	0	0
X	64951029	T	C	2907.6	MSN	moesin	.	rs45457796	structural_interaction_variant	HIGH	11.49	.	.	.	1.51	1.465	1.105	1.331	0.002	2	3	0	0
X	153657081	C	T	3631.6	ATP6AP1	ATPase H+ transporting accessory protein 1	p.Arg15*	rs201620814	stop_gained	HIGH	28.8	Uncertain_significance	not_provided	.	0.342	0.277	0.117	2.359	0.097	0	1	0	0

## Sheet: Late-onset specific SNPs
Kuligina ES et al. Germline variants in immune response-related genes: possible modifying effects on age-dependent BRCA1 penetrance in breast cancer patients.
Correspondence to: Ekaterina S. Kuligina. N.N. Petrov Institute of Oncology, St.-Petersburg 197758, Russia. E-mail: kate.kuligina@gmail.com
Supplementary Table S3b. The list of potentially pathogenic high- and moderate-impact mutations in immunodeficiency-related genes found exclusively in late-onset BRCA1-driven breast cancer patients.
Chrom	Position	REF	ALT	Quality (>100)	Gene	Description	Protein	rs-id dbSNP	Effect	Impact	CADD	CinVar significance	CinVar disease	Protein domain affected	MAF popmax	MAF cancer (TCGA)	MAF noncancer	Odds_ratio (OR)	OR p-value	N carriers young-onset (<39 y.o.)	N carriers late-onset (>57 y.o.)	Homozygous young-onset (<39 y.o.)	Homozygous late-onset (>57 y.o.)
1	11105542	C	T	5245.6	MASP2	mannan binding lectin serine peptidase 2	p.Cys156Tyr	rs41307788	missense_variant	MODERATE	26.5	Conflicting_interpretations_of_pathogenicity	MASP2_deficiency|not_specified	EGF-like calcium-binding domain|EGF-like calcium-binding, conserved site|EGF-like calcium-binding domain|EGF-like domain	0.905	0.744	0.588	1.266	0.028	0	1	0	0
1	59131171	G	A	2267.77	MYSM1	Myb like, SWIRM and MPN domains 1	p.Arg722Cys	rs200350305	missense_variant&splice_region_variant	MODERATE	34	.	.	.	0.045	0.062	0.041	1.53	0.207	0	1	0	0
1	235922443	T	G	6281.6	LYST	lysosomal trafficking regulator	p.Gln2237Pro	rs138443479	missense_variant	MODERATE	25.1	Conflicting_interpretations_of_pathogenicity	Ch??diak-Higashi_syndrome|not_specified	.	0.195	0.262	0.13	2.008	0	0	3	0	0
2	47273468	A	G	2510.6	TTC7A	tetratricopeptide repeat domain 7A	p.Lys606Arg	rs139010200	missense_variant	MODERATE	28.4	Conflicting_interpretations_of_pathogenicity	Multiple_gastrointestinal_atresias|not_provided	.	0.324	0.401	0.202	1.988	0	0	1	0	0
2	47277182	T	C	1290.6	TTC7A	tetratricopeptide repeat domain 7A	p.Ser696Pro	rs149602485	missense_variant	MODERATE	26.2	Conflicting_interpretations_of_pathogenicity	Multiple_gastrointestinal_atresias|not_provided	.	0.32	0.38	0.201	1.898	0	0	1	0	0
2	224642579	A	C	2617.6	AP1S3	adaptor related protein complex 1 subunit sigma 3	p.Phe4Cys	rs116107386	missense_variant	MODERATE	31	risk_factor	Psoriasis_15,_pustular,_susceptibility_to	.	1.274	1.171	0.734	1.604	0	0	2	0	0
2	231042873	C	T	1466.6	SP110	SP110 nuclear body protein	p.Gly483Arg	rs149485401	missense_variant&splice_region_variant	MODERATE	28.9	Benign/Likely_benign	Hepatic_venoocclusive_disease_with_immunodeficiency	.	0.949	0.603	0.782	0.769	0.016	0	1	0	0
4	103522150	G	A	791.6	NFKB1	nuclear factor kappa B subunit 1	p.Arg579Lys	rs4648086	missense_variant	MODERATE	25	.	.	.	0.937	0.041	0.164	0.252	0	0	1	0	0
4	103553372	C	T	418.77	MANBA	mannosidase beta	p.Val828Ile	rs75826658	missense_variant	MODERATE	26.5	Likely_benign	Beta-D-mannosidosis|not_provided	.	1.759	1.438	1.38	1.043	0.558	0	1	0	0
5	34945012	G	A	1938.77	DNAJC21	DnaJ heat shock protein family (Hsp40) member C21	p.Val342Met	rs144600070	missense_variant	MODERATE	26.6	.	.	Matrin/U1-C-like, C2H2-type zinc finger	0.532	0.509	0.312	1.635	0	0	2	0	0
5	34954704	G	A	1107.77	DNAJC21	DnaJ heat shock protein family (Hsp40) member C21	p.Arg539Gln	rs146933471	missense_variant	MODERATE	33	.	.	Zinc finger C2H2-type|Zinc finger C2H2-type	0.053	0.062	0.029	2.146	0.044	0	1	0	0
5	39311336	A	T	624.77	C9	complement C9	p.Phe338Leu	rs141600725	missense_variant	MODERATE	25.3	.	.	Membrane attack complex component/perforin (MACPF) domain|Membrane attack complex component/perforin domain, conserved site|Membrane attack complex component/perforin (MACPF) domain|Membrane attack complex component/perforin (MACPF) domain	0.179	0.193	0.099	1.941	0.002	0	1	0	0
5	147494001	G	A	1138.77	SPINK5	serine peptidase inhibitor Kazal type 5	p.Gly655Asp	rs142227576	missense_variant	MODERATE	28.4	Conflicting_interpretations_of_pathogenicity	Netherton_syndrome|not_provided	.	0.435	0.379	0.255	1.484	0.007	0	1	0	0
7	6045634	T	C	647.6	PMS2	PMS1 homolog 2, mismatch repair system component	p.Ile18Val	rs63750123	missense_variant	MODERATE	25.2	Likely_benign	Hereditary_nonpolyposis_colon_cancer|Hereditary_cancer-predisposing_syndrome|Lynch_syndrome|Hereditary_nonpolyposis_colorectal_cancer_type_4|Lynch_syndrome_I|not_specified|not_provided	DNA mismatch repair protein family, N-terminal	1.15	0.81	0.906	0.893	0.287	0	1	0	0
7	74202903	G	T	3277.6	NCF1	neutrophil cytosolic factor 1	p.Arg302Ser	.	missense_variant&splice_region_variant	MODERATE	26.7	.	.	Neutrophil cytosol factor 1, C-terminal	0.005	0	0.057	0	0.417	0	1	0	0
7	117144344	C	T	3191.77	CFTR	CF transmembrane conductance regulator	p.Arg31Cys	rs1800073	missense_variant	MODERATE	28.9	Conflicting_interpretations_of_pathogenicity	Cystic_fibrosis|Hereditary_pancreatitis|Congenital_bilateral_absence_of_the_vas_deferens|Bronchiectasis_with_or_without_elevated_sweat_chloride_1|not_specified|not_provided	.	0.544	0.179	0.167	1.071	0.677	0	1	0	0
8	48802895	A	T	3197.6	PRKDC	protein kinase, DNA-activated, catalytic subunit	p.Tyr1331Asn	rs370559742	missense_variant	MODERATE	25.1	.	.	.	0.02	0.007	0.112	0.062	0	0	1	0	0
9	328163	G	A	3644.6	DOCK8	dedicator of cytokinesis 8	p.Val346Ile	rs148994877	missense_variant	MODERATE	25.2	.	.	.	0.099	0	0.018	0	0.178	0	1	0	0
9	420579	A	G	3230.77	DOCK8	dedicator of cytokinesis 8	p.Tyr1340Cys	rs116920018	missense_variant	MODERATE	32	Conflicting_interpretations_of_pathogenicity	Hyperimmunoglobulin_E_recurrent_infection_syndrome,_autosomal_recessive|not_specified	.	0.327	0.234	0.273	0.856	0.412	0	1	0	0
9	98660173	C	T	592.77	ERCC6L2	ERCC excision repair 6 like 2	p.Arg183Cys	rs149385968	missense_variant	MODERATE	27.5	.	.	.	0.145	0.014	0.029	0.469	0.442	0	1	0	0
9	135946015	T	C	238.77	CEL	carboxyl ester lipase	p.Ile488Thr	rs77696629	missense_variant	MODERATE	25.6	Likely_benign	Monogenic_diabetes|not_specified	Carboxylesterase, type B	1.986	1.196	0.787	1.527	0	0	1	0	0
10	16911749	C	T	3362.77	CUBN	cubilin	p.Gly3114Ser	rs117035284	missense_variant	MODERATE	25.5	Benign	Megaloblastic_anemia_due_to_inborn_errors_of_metabolism|not_specified	CUB domain|CUB domain|CUB domain|CUB domain	1.1	0.708	0.655	1.083	0.428	0	1	0	0
11	36614561	G	T	3782.77	RAG2	recombination activating 2	p.Phe386Leu	rs34629171	missense_variant	MODERATE	25.2	Benign/Likely_benign	Primary_immunodeficiency|Severe_immunodeficiency,_autosomal_recessive,_T-cell_negative,_B-cell_negative,_NK_cell-positive|Combined_cellular_and_humoral_immune_defects_with_granulomas|Histiocytic_medullary_reticulosis|not_specified|Recombinase_activating_gene_2_deficiency	.	1.669	1.218	0.952	1.283	0.002	0	1	0	0
12	49434801	G	A	8993.77	KMT2D	lysine methyltransferase 2D	p.Ser2251Leu	rs189199944	missense_variant	MODERATE	28.5	Conflicting_interpretations_of_pathogenicity	Kabuki_syndrome|Kabuki_syndrome_1|not_specified	.	1.228	0.118	0.25	0.473	0.001	0	1	0	0
12	49443476	G	A	5660.6	KMT2D	lysine methyltransferase 2D	p.Arg1299Cys	rs773797737	missense_variant	MODERATE	29.5	.	.	.	0.006	0	0.002	0	1	0	1	0	0
12	133249316	G	A	5743.77	POLE	DNA polymerase epsilon, catalytic subunit	p.Thr528Met	rs116263919	missense_variant	MODERATE	25.3	Uncertain_significance	Hereditary_cancer-predisposing_syndrome|Colorectal_cancer,_susceptibility_to,_12|not_specified|not_provided	.	0.019	0.014	0.009	1.518	0.396	0	1	0	0
13	32929222	A	C	4452.6	BRCA2	BRCA2 DNA repair associated	p.Lys2411Thr	rs80358950	missense_variant	MODERATE	27.1	Conflicting_interpretations_of_pathogenicity	Hereditary_breast_and_ovarian_cancer_syndrome|Hereditary_cancer-predisposing_syndrome|Breast-ovarian_cancer,_familial_2|not_specified|not_provided	.	0.004	0	0.006	0	1	0	1	0	0
14	94849325	C	T	1135.77	SERPINA1	serpin family A member 1	p.Ala84Thr	rs111850950	missense_variant	MODERATE	26.3	Uncertain_significance	not_provided	Serpin domain|Serpin domain	0.051	0.048	0.027	1.796	0.128	0	1	0	0
15	51040384	T	C	1995.6	SPPL2A	signal peptide peptidase like 2A	p.Asn126Asp	rs61751063	missense_variant	MODERATE	27.3	.	.	PA domain	4.712	2.697	2.661	1.014	0.799	0	1	0	0
16	23635370	C	T	533.77	PALB2	partner and localizer of BRCA2	p.Val932Met	rs45624036	missense_variant	MODERATE	25.3	Benign/Likely_benign	Familial_cancer_of_breast|Hereditary_cancer-predisposing_syndrome|Pancreatic_cancer_3|not_specified|not_provided	Partner and localiser of BRCA2, WD40 domain	0.66	0.471	0.519	0.907	0.47	0	1	0	0
16	67683449	A	G	1971.77	CARMIL2	capping protein regulator and myosin 1 linker 2	p.Ile616Val	rs118040419	missense_variant	MODERATE	25.5	.	.	.	1.179	1.105	1.117	0.989	0.933	0	1	0	0
16	69727480	A	G	2463.6	NFAT5	nuclear factor of activated T cells 5	p.Gln1251Arg	rs145602190	missense_variant	MODERATE	25.5	Benign	Immunodeficiency	.	0.612	0.413	0.35	1.18	0.221	0	1	0	0
17	56350196	G	A	5639.6	MPO	myeloperoxidase	p.Arg569Trp	rs119468010	missense_variant	MODERATE	32	Pathogenic	Myeloperoxidase_deficiency|not_provided	.	0.286	0.207	0.141	1.462	0.055	0	1	0	0
17	76117124	G	A	13112.6	TMC6	transmembrane channel like 6	p.Pro502Leu	rs75400929	missense_variant	MODERATE	25.8	Benign	EPIDERMODYSPLASIA_VERRUCIFORMIS	.	0.976	0.583	0.864	0.673	0	0	2	0	0
18	2929103	G	A	4104.6	LPIN2	lipin 2	p.Leu504Phe	rs104895500	missense_variant	MODERATE	26.2	Conflicting_interpretations_of_pathogenicity	Majeed_syndrome|not_specified|not_provided	Lipin, middle domain	0.363	0.31	0.253	1.227	0.176	0	1	0	0
18	43534568	G	A	5065.77	EPG5	ectopic P-granules autophagy protein 5 homolog	p.Ser267Leu	rs180913079	missense_variant	MODERATE	25	Benign	not_specified	.	0.11	0.096	0.115	0.838	0.612	0	1	0	0
19	7711153	C	T	4755.77	STXBP2	syntaxin binding protein 2	p.Arg470Trp	rs142105943	missense_variant	MODERATE	25.3	Likely_benign	Familial_hemophagocytic_lymphohistiocytosis	.	0.179	0.147	0.45	0.326	0	0	2	0	0
20	398562	C	T	2690.77	RBCK1	RANBP2-type and C3HC4-type zinc finger containing 1	p.Arg150Trp	rs778995926	missense_variant	MODERATE	27.6	.	.	.	0.011	0	0.003	0	1	0	1	0	0
20	31383232	C	T	4021.77	DNMT3B	DNA methyltransferase 3 beta	p.Arg382Cys	rs35846833	missense_variant	MODERATE	32	Uncertain_significance	Centromeric_instability_of_chromosomes_1,9_and_16_and_immunodeficiency|not_provided	.	0.095	0.062	0.055	1.12	0.715	0	1	0	0
22	37260104	C	T	3033.6	NCF4	neutrophil cytosolic factor 4	p.Pro17Leu	rs147322774	missense_variant	MODERATE	26.2	.	.	.	0.021	0.028	0.009	2.964	0.06	0	1	0	0
22	37333724	C	T	7392.6	CSF2RB	colony stimulating factor 2 receptor subunit beta	p.Ser625Phe	rs560156832	missense_variant	MODERATE	25.8	.	.	.	0.209	0	0.034	0	0.408	0	1	0	0
1	32740639	G	A	3008.77	LCK	LCK proto-oncogene, Src family tyrosine kinase	.	rs762005602	structural_interaction_variant	HIGH	18.11	.	.	SH3 domain|SH3 domain|SH3 domain|SH3 domain|Lck, SH3 domain	0.005	0	0.011	0	0.399	0	1	0	0
1	33487007	C	T	1610.6	AK2	adenylate kinase 2	.	rs61750965	structural_interaction_variant	HIGH	19.46	Benign	Reticular_dysgenesis|not_specified	.	0.66	0.495	0.406	1.223	0.108	0	1	0	0
1	33502376	G	A	457.77	AK2	adenylate kinase 2	.	rs76061645	structural_interaction_variant	HIGH	19.52	.	.	.	1.878	2.269	0.839	2.744	0	0	1	0	0
1	33502381	G	C	1682.77	AK2	adenylate kinase 2	.	rs138577419	structural_interaction_variant	HIGH	25.8	Likely_benign	Reticular_dysgenesis	.	0.221	0.208	0.109	1.914	0.005	0	1	0	0
1	196963258	C	CA	4345.64	CFHR5	complement factor H related 5	p.Glu163fs	rs886045749	frameshift_variant	HIGH	19.36	Uncertain_significance	CFHR5_deficiency|not_specified|not_provided	.	0.313	0.255	0.2	1.275	0.154	0	1	0	0
2	48026936	C	G	7311.6	MSH6	mutS homolog 6	.	rs587781616	structural_interaction_variant	HIGH	22.8	Uncertain_significance	Endometrial_carcinoma|Hereditary_nonpolyposis_colon_cancer|Hereditary_cancer-predisposing_syndrome|Turcot_syndrome|Lynch_syndrome|Hereditary_nonpolyposis_colorectal_cancer_type_5|not_provided	.	0.006	0	0.003	0	1	0	1	0	0
3	9932407	A	G	5209.77	JAGN1	jagunal homolog 1	p.Met1?	rs143438463	start_lost	HIGH	25.9	Likely_benign	not_provided	.	0.132	0.019	0.353	0.053	0	0	1	0	0
4	103505961	C	T	3378.77	NFKB1	nuclear factor kappa B subunit 1	.	rs4648039	structural_interaction_variant	HIGH	4.327	.	.	.	2.363	1.826	1.511	1.212	0.003	0	3	0	0
5	158743788	C	A	3677.6	IL12B	interleukin 12B	.	rs3213119	structural_interaction_variant	HIGH	25	Benign/Likely_benign	Immunodeficiency_29|Familial_Atypical_Mycobacteriosis,_Autosomal_Recessive	Fibronectin type III|Fibronectin type III	3.002	2.592	2.042	1.277	0	0	2	0	0
7	100777156	G	A	4562.77	SERPINE1	serpin family E member 1	.	rs887033206	structural_interaction_variant	HIGH	32	.	.	Serpin domain|Serpin domain	0.002	0	0.001	0	1	0	1	0	0
7	117227832	G	T	984.77	CFTR	CF transmembrane conductance regulator	p.Gly542*	rs113993959	stop_gained	HIGH	38	Pathogenic	Cystic_fibrosis|Hereditary_pancreatitis|Congenital_bilateral_absence_of_the_vas_deferens|Bronchiectasis_with_or_without_elevated_sweat_chloride_1|ataluren_response_-_Efficacy|not_provided	ABC transporter-like|ABC transporter-like|AAA+ ATPase domain	0.078	0.028	0.034	0.803	1	0	1	0	0
7	117232223	C	T	1711.6	CFTR	CF transmembrane conductance regulator	.	rs1800100	structural_interaction_variant	HIGH	26.6	Conflicting_interpretations_of_pathogenicity	Chronic_sinusitis|Cystic_fibrosis|Hereditary_pancreatitis|Congenital_bilateral_absence_of_the_vas_deferens|Bronchiectasis_with_or_without_elevated_sweat_chloride_1|Lung_disease,_non-specific|not_specified|not_provided	CFTR regulator domain	0.957	0.761	0.591	1.29	0.013	0	1	0	0
9	32481339	C	T	7465.6	DDX58	DExD/H-box helicase 58	.	rs61752945	structural_interaction_variant	HIGH	27.7	.	.	.	1.927	1.149	0.848	1.358	0	0	2	0	0
9	33799093	GT	G	175.6	PRSS3	serine protease 3	p.Cys277fs	rs751223571	frameshift_variant	HIGH	29.3	.	.	.	0.004	0	0.002	0	1	0	1	0	0
9	33799099	G	A	130.6	PRSS3	serine protease 3	p.Trp279*	rs755075387	stop_gained	HIGH	24.3	.	.	.	0.001	0	0	0	1	0	1	0	0
9	135946690	GC	G	141.6	CEL	carboxyl ester lipase	p.Val607fs	.	frameshift_variant	HIGH	20.1	.	.	.	0.005	0	0.002	0	1	0	1	0	0
11	6638271	G	A	1661.77	TPP1	tripeptidyl peptidase 1	p.Arg208*	rs119455955	stop_gained	HIGH	36	Pathogenic	Inborn_genetic_diseases|Neuronal_ceroid_lipofuscinosis|Childhood-onset_autosomal_recessive_slowly_progressive_spinocerebellar_ataxia|Ceroid_lipofuscinosis_neuronal_2|not_provided	Sedolisin domain|Sedolisin domain	0.04	0.028	0.022	1.255	0.565	0	1	0	0
11	108121410	C	CTT	143.73	ATM	ATM serine/threonine kinase	.	rs34325032	splice_acceptor_variant&intron_variant	HIGH	0.476	.	.	.	1.391	1.047	1.194	0.875	0.241	0	1	0	0
14	20943410	T	C	885.77	PNP	purine nucleoside phosphorylase	.	rs200790798	structural_interaction_variant	HIGH	15.78	.	.	.	0.005	0	0.002	0	1	0	1	0	0
14	24617542	G	A	2483.6	RNF31	ring finger protein 31	.	rs45466595	structural_interaction_variant	HIGH	15.07	.	.	PUB domain	0.614	0.581	0.373	1.558	0	0	1	0	0
16	3293438	C	T	3687.77	MEFV	MEFV innate immuity regulator, pyrin	.	rs104895092	structural_interaction_variant	HIGH	0.024	not_provided	Familial_Mediterranean_fever	.	0.016	0.007	0.005	1.482	0.511	0	1	0	0
17	41243788	TAGAC	T	949.73	BRCA1	BRCA1 DNA repair associated	p.Ser1253fs	rs80357868	frameshift_variant	HIGH	24.2	Pathogenic	Ovarian_Neoplasms|Hereditary_breast_and_ovarian_cancer_syndrome|Familial_cancer_of_breast|Hereditary_cancer-predisposing_syndrome|Breast-ovarian_cancer,_familial_1|Breast_and/or_ovarian_cancer|breast_cancer|not_provided	.	0.004	0.021	0.001	16.287	0.003	0	1	0	0
17	41246037	CG	C	1975.73	BRCA1	BRCA1 DNA repair associated	p.Arg504fs	rs80357908	frameshift_variant	HIGH	25.5	Pathogenic	Hereditary_breast_and_ovarian_cancer_syndrome|Hereditary_cancer-predisposing_syndrome|Breast-ovarian_cancer,_familial_1	.	0.001	0.007	0	inf	0.058	0	1	0	0
19	4818186	C	T	8063.6	TICAM1	toll like receptor adaptor molecule 1	.	rs376605000	structural_interaction_variant	HIGH	0.084	.	.	.	0.006	0.024	0.001	17.99	0.003	0	1	0	0
19	48640807	C	T	3132.77	LIG1	DNA ligase 1	.	rs4987068	structural_interaction_variant	HIGH	14.01	.	.	DNA ligase, ATP-dependent, N-terminal	2.053	1.369	1.31	1.046	0.543	0	1	0	0
20	33000324	C	T	2345.6	ITCH	itchy E3 ubiquitin protein ligase	.	rs753422142	structural_interaction_variant	HIGH	0.198	.	.	.	0.037	0.021	0.074	0.281	0.015	0	1	0	0
X	153657081	C	T	3631.6	ATP6AP1	ATPase H+ transporting accessory protein 1	p.Arg15*	rs201620814	stop_gained	HIGH	28.8	Uncertain_significance	not_provided	.	0.342	0.277	0.117	2.359	0.097	0	1	0	0

## Sheet: Young-onset specific SNPs
Kuligina ES et al. Germline variants in immune response-related genes: possible modifying effects on age-dependent BRCA1 penetrance in breast cancer patients.
Correspondence to: Ekaterina S. Kuligina. N.N. Petrov Institute of Oncology, St.-Petersburg 197758, Russia. E-mail: kate.kuligina@gmail.com
Supplementary Table S3b. The list of potentially pathogenic high- and moderate-impact mutations in immunodeficiency-related genes found exclusively in young-onset BRCA1-driven breast cancer patients.
Chrom	Position	REF	ALT	Quality (>100)	Gene	Description	Protein	rs-id dbSNP	Effect	Impact	CADD	CinVar significance	CinVar disease	Protein domain affected	MAF popmax	MAF cancer (TCGA)	MAF noncancer	Odds_ratio (OR)	OR p-value	N carriers young-onset (<39 y.o.)	N carriers late-onset (>57 y.o.)	Homozygous young-onset (<39 y.o.)	Homozygous late-onset (>57 y.o.)
1	22987340	G	A	2937.77	C1QB	complement C1q B chain	p.Gly75Arg	rs35477594	missense_variant	MODERATE	28.8	Uncertain_significance	C1q_deficiency	.	0.089	0.062	0.055	1.124	0.715	1	0	0	0
1	119466114	G	A	181.77	TBX15	T-box transcription factor 15	p.Thr163Met	rs763967043	missense_variant	MODERATE	28.1	.	.	.	0.006	0	0	0	1	1	0	0	0
1	235866186	C	T	5001.6	LYST	lysosomal trafficking regulator	p.Arg3412His	rs148409403	missense_variant	MODERATE	29.9	Uncertain_significance	Ch??diak-Higashi_syndrome|not_provided	BEACH domain|BEACH domain|BEACH domain|BEACH domain	0.106	0.144	0.063	2.297	0.001	1	0	0	0
1	235929405	G	A	902.77	LYST	lysosomal trafficking regulator	p.Thr2032Met	rs368119710	missense_variant	MODERATE	25.1	.	.	.	0.004	0.007	0.001	5.442	0.212	1	0	0	0
2	15618404	C	G	1915.77	NBAS	NBAS subunit of NRZ tethering complex	p.Asp365His	rs76459791	missense_variant	MODERATE	25.7	Likely_benign	not_provided	Neuroblastoma-amplified sequence, N-terminal	1.322	1.178	0.768	1.541	0	1	0	0	0
2	98349402	C	T	6216.6	ZAP70	zeta chain of T cell receptor associated protein kinase 70	p.Thr207Met	rs141564129	missense_variant	MODERATE	25.9	Uncertain_significance	ZAP70-Related_Severe_Combined_Immunodeficiency|not_provided	SH2 domain|SH2 domain|SH2 domain|SH2 domain	0.012	0	0.005	0	1	1	0	0	0
2	109381755	G	T	9926.6	RANBP2	RAN binding protein 2	p.Gly1587Val	rs148677577	missense_variant	MODERATE	25.8	Benign	Encephalopathy,_acute,_infection-induced,_3,_suceptibility_to	.	0.184	0.158	0.214	0.738	0.163	1	0	0	0
2	191904022	G	A	291.77	STAT4	signal transducer and activator of transcription 4	p.Thr446Ile	rs141331848	missense_variant&splice_region_variant	MODERATE	34	.	.	STAT transcription factor, DNA-binding	0.11	0.124	0.064	1.944	0.012	1	0	0	0
3	3189140	C	G	581.77	TRNT1	tRNA nucleotidyl transferase 1	p.Pro270Arg	rs187921784	missense_variant	MODERATE	29.6	.	.	.	0.064	0.117	0.102	1.145	0.593	1	0	0	0
3	38181953	C	T	15194.6	MYD88	MYD88 innate immune signal transduction adaptor	p.Arg193Trp	rs201772694	missense_variant	MODERATE	33	.	.	Toll/interleukin-1 receptor homology (TIR) domain|Toll/interleukin-1 receptor homology (TIR) domain|Toll/interleukin-1 receptor homology (TIR) domain	0.029	0.014	0.047	0.294	0.068	1	0	0	0
3	48501625	G	A	217.77	ATRIP	ATR interacting protein	p.Arg391Gln	rs142899473	missense_variant	MODERATE	25.8	.	.	.	0.431	0.062	0.084	0.735	0.457	1	0	0	0
3	186980439	C	T	1543.6	MASP1	mannan binding lectin serine peptidase 1	p.Gly103Ser	rs199628370	missense_variant	MODERATE	28.8	.	.	CUB domain|CUB domain|CUB domain|CUB domain	0.016	0.014	0.071	0.195	0.005	1	0	0	0
4	126389831	C	T	6894.6	FAT4	FAT atypical cadherin 4	p.Arg4024Trp	rs138019311	missense_variant	MODERATE	26	Conflicting_interpretations_of_pathogenicity	not_specified	Laminin G domain|Laminin G domain|Laminin G domain	0.593	0.482	0.407	1.186	0.181	2	0	0	0
6	34392928	T	C	288.77	RPS10-NUDT3	RPS10-NUDT3 readthrough	p.Lys24Arg	rs201147592	missense_variant	MODERATE	27.7	Likely_benign	Diamond-Blackfan_anemia	Plectin/S10, N-terminal	0.141	0	0.036	0	0.01	1	0	0	0
7	20824958	C	A	166.1	SP8	Sp8 transcription factor	p.Gly160Trp	rs1389181991	missense_variant	MODERATE	25.3	.	.	.	0.004	0	0.001	0	1	1	0	1	0
7	117149147	G	A	2329.77	CFTR	CF transmembrane conductance regulator	p.Arg75Gln	rs1800076	missense_variant	MODERATE	29.3	Conflicting_interpretations_of_pathogenicity	Cystic_fibrosis|Hereditary_pancreatitis|Lung_disease,_non-specific|not_specified|not_provided	.	2.851	2.402	1.491	1.626	0	1	0	0	0
7	117267592	G	T	1898.6	CFTR	CF transmembrane conductance regulator	p.Arg1162Leu	rs1800120	missense_variant	MODERATE	33	Conflicting_interpretations_of_pathogenicity	Cystic_fibrosis|not_specified|not_provided	.	0.128	0.214	0.059	3.634	0	1	0	0	0
8	145738669	C	T	2820.6	RECQL4	RecQ like helicase 4	p.Val799Met	rs34293591	missense_variant	MODERATE	25.9	Benign	Baller-Gerold_syndrome|not_specified	Helicase, C-terminal|Helicase, C-terminal|Helicase, C-terminal|Helicase, C-terminal	2.593	2.027	1.597	1.275	0.001	2	0	0	0
10	16930427	A	G	1380.77	CUBN	cubilin	p.Phe2965Ser	rs117620008	missense_variant	MODERATE	25.9	Uncertain_significance	not_specified|not_provided	CUB domain|CUB domain|CUB domain|CUB domain	0.274	0.248	0.132	1.882	0.001	1	0	0	0
11	2411654	G	A	4850.6	CD81	CD81 molecule	p.Val27Met	rs1035678198	missense_variant	MODERATE	25.8	.	.	.	0.002	0	0.001	0	1	1	0	0	0
11	59610581	A	G	725.77	GIF	cobalamin binding intrinsic factor	p.Met97Thr	rs150884181	missense_variant	MODERATE	25.5	Likely_benign	Intrinsic_factor_deficiency	.	1.09	0.791	0.907	0.871	0.161	1	0	0	0
11	126162590	G	A	4368.6	TIRAP	TIR domain containing adaptor protein	p.Asp96Asn	rs8177400	missense_variant	MODERATE	26.8	.	.	Toll/interleukin-1 receptor homology (TIR) domain|Toll/interleukin-1 receptor homology (TIR) domain	0.514	0.275	0.276	0.994	1	1	0	0	0
12	7169829	T	C	6765.6	C1S	complement C1s	p.Met19Thr	rs782622054	missense_variant	MODERATE	25.5	.	.	CUB domain|CUB domain|CUB domain|CUB domain	0.002	0	0.001	0	1	1	0	0	0
12	49427347	C	T	747.77	KMT2D	lysine methyltransferase 2D	p.Arg3714Lys	rs186696516	missense_variant	MODERATE	27	Benign/Likely_benign	Kabuki_syndrome_1|not_specified	.	0.634	0.049	0.329	0.149	0	1	0	0	0
12	109723241	T	G	1601.6	FOXN4	forkhead box N4	p.Lys257Gln	rs147176302	missense_variant	MODERATE	26	.	.	.	0.045	0.062	0.022	2.78	0.009	1	0	0	0
12	133220544	C	T	5216.6	POLE	DNA polymerase epsilon, catalytic subunit	p.Arg1390His	rs200776293	missense_variant	MODERATE	26.5	Uncertain_significance	Hereditary_cancer-predisposing_syndrome|Colorectal_cancer,_susceptibility_to,_12|not_provided	.	0.02	0.014	0.013	1.049	0.717	1	0	0	0
14	45665603	G	A	1091.77	FANCM	FA complementation group M	p.Val1857Met	rs144008013	missense_variant	MODERATE	25.6	Uncertain_significance	Fanconi_anemia|Fanconi_anemia,_complementation_group_M|SPERMATOGENIC_FAILURE_28|PREMATURE_OVARIAN_FAILURE_15	ERCC4 domain|ERCC4 domain	0.062	0.034	0.044	0.783	0.836	1	0	0	0
14	50117066	A	G	3774.6	POLE2	DNA polymerase epsilon 2, accessory subunit	p.Tyr472His	rs34000915	missense_variant	MODERATE	28.7	.	.	DNA polymerase alpha/epsilon, subunit B	0.642	0.144	0.487	0.296	0	1	0	0	0
15	34635241	C	G	3323.6	NOP10	NOP10 ribonucleoprotein	p.Asp12His	rs146261631	missense_variant	MODERATE	28	Benign/Likely_benign	Dyskeratosis_congenita_autosomal_recessive_1|not_specified|Dyskeratosis_Congenita,_Recessive|not_provided	.	1.218	0.951	0.987	0.963	0.697	3	0	0	0
16	23634293	C	T	267.77	PALB2	partner and localizer of BRCA2	p.Gly998Glu	rs45551636	missense_variant	MODERATE	27.7	Benign/Likely_benign	Familial_cancer_of_breast|Fanconi_anemia|Hereditary_cancer-predisposing_syndrome|Pancreatic_cancer_3|not_specified|not_provided	Partner and localiser of BRCA2, WD40 domain	2.216	1.878	1.625	1.159	0.022	1	0	0	0
17	5462129	G	T	2449.77	NLRP1	NLR family pyrin domain containing 1	p.Phe629Leu	rs149035689	missense_variant	MODERATE	25.9	.	.	.	1.225	0.069	0.179	0.383	0.001	1	0	0	0
17	41258504	A	C	1555.77	BRCA1	BRCA1 DNA repair associated	p.Cys61Gly	rs28897672	missense_variant	MODERATE	25.5	Pathogenic	Breast_carcinoma|Neoplasm_of_the_breast|Ovarian_Neoplasms|Hereditary_breast_and_ovarian_cancer_syndrome|Familial_cancer_of_breast|Hereditary_cancer-predisposing_syndrome|Breast-ovarian_cancer,_familial_1|Pancreatic_cancer_4|FANCONI_ANEMIA,_COMPLEMENTATION_GROUP_S|not_specified|not_provided	Zinc finger, C3HC4 RING-type|Zinc finger, RING-type|Zinc finger, RING-type	0.006	0.014	0.003	5.44	0.074	1	0	0	0
17	56350259	G	A	4657.6	MPO	myeloperoxidase	p.Arg548Trp	rs148802625	missense_variant	MODERATE	33	.	.	.	0.047	0.083	0.028	2.926	0.002	1	0	0	0
17	73826167	G	A	7338.6	UNC13D	unc-13 homolog D	p.Arg966Trp	rs118049905	missense_variant	MODERATE	26	Conflicting_interpretations_of_pathogenicity	Familial_hemophagocytic_lymphohistiocytosis|Hemophagocytic_lymphohistiocytosis,_familial,_3|not_specified	C2 domain|C2 domain|C2 domain	0.763	0.481	0.439	1.096	0.539	1	0	0	0
18	57106922	C	T	3996.6	CCBE1	collagen and calcium binding EGF domains 1	p.Arg301Gln	rs200772179	missense_variant	MODERATE	25.3	.	.	.	0.042	0.048	0.019	2.594	0.027	1	0	0	0
19	7964482	G	A	253.6	LRRC8E	leucine rich repeat containing 8 VRAC subunit E	p.Val359Ile	rs45584934	missense_variant	MODERATE	25.1	.	.	.	0.361	0.201	0.222	0.908	0.714	1	0	0	0
19	12918047	G	A	1766.77	RNASEH2A	ribonuclease H2 subunit A	p.Arg76Gln	rs747608935	missense_variant	MODERATE	29.4	.	.	Ribonuclease HII/HIII domain	0.02	0	0.003	0	1	1	0	0	0
19	33904512	G	A	300.77	PEPD	peptidase D	p.Arg237Cys	rs766107449	missense_variant	MODERATE	33	.	.	Peptidase M24	0.002	0.011	0.001	21.367	0.087	1	0	0	0
20	18505200	G	T	2192.6	SEC23B	SEC23 homolog B, COPII coat complex component	p.Val164Leu	rs36023150	missense_variant	MODERATE	26.4	Conflicting_interpretations_of_pathogenicity	Congenital_dyserythropoietic_anemia|Congenital_dyserythropoietic_anemia,_type_II|Cowden_syndrome_7|not_specified	Sec23/Sec24, trunk domain	3.094	1.018	1.084	0.938	0.482	1	0	0	0
21	34655448	C	G	1989.77	IL10RB	interleukin 10 receptor subunit beta	p.Pro183Arg	rs141328537	missense_variant	MODERATE	26.2	.	.	Interferon/interleukin receptor domain|Fibronectin type III|Fibronectin type III	0.005	0	0.003	0	1	1	0	0	0
22	40815316	G	A	8323.6	MKL1	myocardin related transcription factor A	p.Arg411Cys	rs1295279056	missense_variant	MODERATE	29.4	.	.	SAP domain|SAP domain|SAP domain	0.001	0	0	0	1	1	0	0	0
X	44929231	T	A	5293.6	KDM6A	lysine demethylase 6A	p.Asn829Lys	rs148434372	missense_variant	MODERATE	26.5	.	.	.	0.04	0.018	0.02	0.877	1	1	0	0	0
1	949597	C	T	11871.6	ISG15	ISG15 ubiquitin like modifier	.	rs61766284	structural_interaction_variant	HIGH	0.028	Benign	Immunodeficiency_38_with_basal_ganglia_calcification	.	0.854	0.563	0.869	0.646	0	1	0	0	0
1	27699670	AG	A	11818	FCN3	ficolin 3	p.Leu117fs	rs532781899	frameshift_variant	HIGH	24.1	Pathogenic	Immunodeficiency_due_to_ficolin_3_deficiency	.	2.829	1.684	1.609	1.047	0.495	1	0	0	0
1	151804213	G	A	4613.6	RORC	RAR related orphan receptor C	p.Arg10*	rs17582155	stop_gained	HIGH	36	Uncertain_significance	Immunodeficiency_42	.	0.368	0.284	0.206	1.377	0.061	2	0	0	0
1	183559352	C	T	1879.77	NCF2	neutrophil cytosolic factor 2	.	rs147415774	structural_interaction_variant	HIGH	26.9	Uncertain_significance	Chronic_granulomatous_disease,_autosomal_recessive_cytochrome_b-positive,_type_2|not_provided	.	0.196	0.069	0.124	0.554	0.064	1	0	0	0
1	196927185	G	T	5179.6	CFHR2	complement factor H related 2	p.Glu199*	rs41257904	stop_gained	HIGH	35	.	.	.	0.956	0.661	0.733	0.9	0.34	2	0	0	0
2	32476005	G	A	4587.77	NLRC4	NLR family CARD domain containing 4	p.Arg310*	rs199475953	stop_gained	HIGH	35	Uncertain_significance	Autoinflammation_with_infantile_enterocolitis|Familial_cold_autoinflammatory_syndrome_4|not_provided	NACHT nucleoside triphosphatase	0.031	0.055	0.014	3.836	0.003	1	0	0	0
2	107084720	C	A	986.6	RGPD3	RANBP2 like and GRIP domain containing 3	p.Glu9*	rs200527401	stop_gained	HIGH	40	.	.	.	0.654	0.516	0.371	1.394	0.011	1	0	0	0
2	163124596	C	T	2839.77	IFIH1	interferon induced with helicase C domain 1	.	rs35732034	splice_donor_variant&intron_variant	HIGH	33	Benign	Aicardi-Goutieres_syndrome_7|Singleton-Merten_syndrome_1	.	1.179	0.862	0.645	1.339	0.002	1	0	0	0
3	9974543	G	C	4318.6	IL17RC	interleukin 17 receptor C	.	rs148575246	splice_donor_variant&intron_variant	HIGH	29.7	Benign	Candidiasis,_familial,_9	.	1.02	0.883	0.614	1.442	0.001	1	0	0	0
3	39450231	G	A	1496.77	RPSA	ribosomal protein SA	.	rs190008375	splice_donor_variant&intron_variant	HIGH	0.537	.	.	.	0.049	0	0.004	0	1	1	0	0	0
5	40945362	TACGTCGACAGA	T	567.73	C7	complement C7	p.Ser212fs	rs770367814	frameshift_variant	HIGH	23.2	.	.	.	0.023	0.044	0.008	5.232	0.002	1	0	0	0
7	18066967	CATACA	C	625.73	PRPS1L1	phosphoribosyl pyrophosphate synthetase 1 like 1	p.Leu145fs	rs142789488	frameshift_variant	HIGH	33	.	.	.	2.524	2.009	1.904	1.056	0.365	1	0	0	0
7	100775205	G	C	3957.6	SERPINE1	serpin family E member 1	.	rs201293550	structural_interaction_variant	HIGH	8.684	Likely_benign	Plasminogen_activator_inhibitor_type_1_deficiency	.	4.04	0.055	0.536	0.102	0	1	0	0	0
8	90983441	ATTTGT	A	5511.6	NBN	nibrin	p.Lys219fs	rs587776650	frameshift_variant	HIGH	33	Pathogenic	Microcephaly|Lissencephaly|Ovarian_Neoplasms|Hereditary_cancer-predisposing_syndrome|Microcephaly,_normal_intelligence_and_immunodeficiency|Breast-ovarian_cancer,_familial_1|not_provided	.	0.039	0.055	0.017	3.275	0.006	1	0	0	0
8	145641416	CG	C	116.73	SLC39A4	solute carrier family 39 member 4	p.Pro84fs	rs781996962	frameshift_variant	HIGH	15.3	.	.	.	0.002	0	0.002	0	1	1	0	0	0
9	215012	C	A	3733.6	C9orf66	DOCK8 antisense RNA 1	p.Glu129*	rs566738926	stop_gained	HIGH	45	Uncertain_significance	Hyper-IgE_syndrome	.	0.007	0	0.002	0	1	1	0	0	0
9	139259592	C	G	3394.77	CARD9	caspase recruitment domain family member 9	.	rs141992399	splice_donor_variant&intron_variant	HIGH	23.6	Likely_benign	Candidiasis,_familial,_2	.	0.537	0.62	0.311	2.003	0	1	0	0	0
12	6153463	CG	C	854.73	VWF	von Willebrand factor	p.Pro812fs	rs62643632	frameshift_variant	HIGH	29.5	Pathogenic	von_Willebrand_disease_type_3|not_provided	.	0.018	0.007	0.011	0.606	1	1	0	0	0
12	122064788	G	GT	5839.64	ORAI1	ORAI calcium release-activated calcium modulator 1	p.Pro48fs	rs375895928	frameshift_variant	HIGH	21.2	Likely_benign	not_specified	.	0.663	0.569	0.438	1.302	0.056	1	0	0	0
13	108863332	C	T	8331.6	LIG4	DNA ligase 4	.	rs150146196	structural_interaction_variant	HIGH	7.548	Likely_benign	Lig4_syndrome|not_specified	.	0.11	0.097	0.069	1.405	0.255	1	0	0	0
14	20942714	G	A	4487.6	PNP	purine nucleoside phosphorylase	.	rs104894453	structural_interaction_variant	HIGH	26.5	Pathogenic	Purine-nucleoside_phosphorylase_deficiency	.	0.004	0.007	0.002	4.075	0.258	1	0	0	0
15	91304245	C	T	3518.6	BLM	BLM RecQ like helicase	p.Gln548*	rs200389141	stop_gained	HIGH	35	Pathogenic/Likely_pathogenic	Bloom_syndrome|Hereditary_cancer-predisposing_syndrome|not_provided	Bloom syndrome protein, BDHCT-box associated domain	0.029	0.048	0.012	4.116	0.003	1	0	0	0
16	3293338	G	A	7626.6	MEFV	MEFV innate immuity regulator, pyrin	.	rs104895192	structural_interaction_variant	HIGH	12.66	.	.	SPRY domain|Butyrophylin-like, SPRY domain|B30.2/SPRY domain|SPRY domain	0.033	0.021	0.068	0.304	0.028	1	0	0	0
17	5445271	C	T	6323.6	NLRP1	NLR family pyrin domain containing 1	.	rs146505967	structural_interaction_variant	HIGH	7.758	.	.	.	0.116	0.103	0.131	0.789	0.474	1	0	0	0
17	41215362	TTTTC	T	334.73	BRCA1	BRCA1 DNA repair associated	p.Arg1747fs	rs1391722830	frameshift_variant	HIGH	34	Pathogenic	Ovarian_Neoplasms|Hereditary_breast_and_ovarian_cancer_syndrome|Hereditary_cancer-predisposing_syndrome|Breast-ovarian_cancer,_familial_1|not_provided	.	0.012	0	0.001	0	1	1	0	0	0
17	41245586	CT	C	1090.73	BRCA1	BRCA1 DNA repair associated	p.Lys654fs	rs80357522	frameshift_variant	HIGH	15.18	Pathogenic	Neoplasm_of_the_breast|Hereditary_breast_and_ovarian_cancer_syndrome|Hereditary_cancer-predisposing_syndrome|Infiltrating_duct_carcinoma_of_breast|Breast-ovarian_cancer,_familial_1|not_provided	.	0.002	0.007	0	16.269	0.112	1	0	0	0
17	41276044	ACT	A	352.73	BRCA1	BRCA1 DNA repair associated	p.Glu23fs	rs386833395	frameshift_variant	HIGH	26.9	Pathogenic	Ovarian_Neoplasms|Hereditary_breast_and_ovarian_cancer_syndrome|Familial_cancer_of_breast|Hereditary_cancer-predisposing_syndrome|Breast-ovarian_cancer,_familial_1|Pancreatic_cancer_4|Breast_and/or_ovarian_cancer|not_provided	.	0.013	0.034	0.022	1.567	0.384	1	0	0	0
17	76128868	G	T	3047.6	TMC8	transmembrane channel like 8	.	rs377668069	splice_acceptor_variant&intron_variant	HIGH	28.4	.	.	.	0.001	0	0	0	1	1	0	0	0
19	7708033	C	CCACCCTG	2884.64	STXBP2	syntaxin binding protein 2	.	rs776600326	splice_acceptor_variant&intron_variant	HIGH	7.329	.	.	.	0.026	0.007	0.082	0.084	0	1	0	0	0
19	48620943	C	A	4688.77	LIG1	DNA ligase 1	.	rs145821638	structural_interaction_variant	HIGH	24.4	.	.	DNA ligase, ATP-dependent, C-terminal	0.169	0.126	0.085	1.49	0.121	1	0	0	0
20	43254304	C	T	5179.6	ADA	adenosine deaminase	.	rs572092463	structural_interaction_variant	HIGH	17.16	.	.	.	0.039	0	0.023	0	0.646	1	0	0	0
22	23915673	TA	T	115.6	IGLL1	immunoglobulin lambda like polypeptide 1	p.Tyr141fs	rs765603007	frameshift_variant	HIGH	22.6	.	.	.	0.018	0.007	0.009	0.777	1	1	0	0	0
22	37333972	GC	G	10397.6	CSF2RB	colony stimulating factor 2 receptor subunit beta	p.Ser709fs	rs568607741	frameshift_variant	HIGH	25.8	Uncertain_significance	not_specified	.	0.135	0.303	0.176	1.725	0.001	1	0	0	0
