# Supplementary material for: Germline Variants in the Immune Response-Related Genes: Possible Modifying Effect on Age-Dependent BRCA1 Penetrance in Breast Cancer Patient
Source: Cancers (Basel). 2025 Nov 25;17(23):3756. doi: 10.3390/cancers17233756 (PMC12691255; doi:10.3390/cancers17233756)
Supplement: Supplementary file 1 [file cancers-17-03756-s001.zip › Table S5.xlsx]

## Sheet: Table S5
Kuligina ES et al. Germline variants in immune response-related genes: possible modifying effects on age-dependent BRCA1 penetrance in breast cancer patients.
Correspondence to: Ekaterina S. Kuligina. N.N. Petrov Institute of Oncology, St.-Petersburg 197758, Russia. E-mail: kate.kuligina@gmail.com
Supplementary Table S5. List of probably pathogenic candidate allelic variants in immunodeficiency genes found exclusively in young- or late-onset BRCA1-driven BC.
Chrom	Position	REF	ALT	Quality	Gene	Description	Protein	rs-id dbSNP	Effect	Impact	CADD	CinVar significance	CinVar disease	Protein domain affected	MAF popmax	MAF cancer (TCGA)	MAF noncancer	Odds ratio (cancer vs noncancer)	OR p-value	N carriers young-onset (<39 y.o.)	N carriers late-onset (>57 y.o.)	Expected effect on BRCA1-associated BC risk*	Validation: (BC young) (N = 90) wt/wt - mut/wt - mut/mut)	Validation: (BC late) (N = 90) wt/wt - mut/wt - mut/mut)	Resume
1	33502381	G	C	1682.77	AK2	adenylate kinase 2	.	rs138577419	structural_interaction_variant	HIGH	25.8	Likely_benign	Reticular_dysgenesis	.	0.221	0.208	0.109	1.914	0.005	0	1	protective	90 (90 - 0 - 0)	90 (90 - 0 - 0)	ns
2	231042873	C	T	1466.6	SP110	SP110 nuclear body protein	p.Gly483Arg	rs149485401	missense_variant&splice_region_variant	MODERATE	28.9	Benign/Likely_benign	Hepatic_venoocclusive_disease_with_immunodeficiency	.	0.949	0.603	0.782	0.769	0.016	0	1	protective	90 (90 - 0 - 0)	90 (90 - 0 - 0)	ns
3	9932407	A	G	5209.77	JAGN1	jagunal homolog 1	p.Met1?	rs143438463	start_lost	HIGH	25.9	Likely_benign	not_provided	.	0.132	0.019	0.353	0.053	0	0	1	protective	84 (84 - 0 - 0)	79 (79 - 0 - 0)	ns
5	158743788	C	A	3677.6	IL12B	interleukin 12B	.	rs3213119	structural_interaction_variant	HIGH	25	Benign/Likely_benign	Immunodeficiency_29|Familial_Atypical_Mycobacteriosis,_Autosomal_Recessive	Fibronectin type III|Fibronectin type III	3.002	2.592	2.042	1.277	0	0	2	protective	90 (88 - 2 - 0)	98 (98 - 0 - 0)	ns
9	420579	A	G	3230.77	DOCK8	dedicator of cytokinesis 8	p.Tyr1340Cys	rs116920018	missense_variant	MODERATE	32	Conflicting_interpretations_of_pathogenicity	Hyperimmunoglobulin_E_recurrent_infection_syndrome,_autosomal_recessive|not_specified	.	0.327	0.234	0.273	0.856	0.412	0	1	protective	90 (89 - 1 - 0)	98 (98 - 0 - 0)	ns
9	32481339	C	T	7465.6	DDX58	DExD/H-box helicase 58	.	rs61752945	structural_interaction_variant	HIGH	27.7	.	.	.	1.927	1.149	0.848	1.358	0	0	2	protective	84 (83 - 1 - 0)	88 (86 - 2 - 0)	ns
11	6638271	G	A	1661.77	TPP1	tripeptidyl peptidase 1	p.Arg208*	rs119455955	stop_gained	HIGH	36	Pathogenic	Inborn_genetic_diseases|Neuronal_ceroid_lipofuscinosis|Childhood-onset_autosomal_recessive_slowly_progressive_spinocerebellar_ataxia|Ceroid_lipofuscinosis_neuronal_2|not_provided	Sedolisin domain|Sedolisin domain	0.04	0.028	0.022	1.255	0.565	0	1	protective	90 (88 - 2 - 0)	90 (90 - 0 - 0)	ns
17	76117124	G	A	13112.6	TMC6	transmembrane channel like 6	p.Pro502Leu	rs75400929	missense_variant	MODERATE	25.8	Benign	EPIDERMODYSPLASIA_VERRUCIFORMIS	.	0.976	0.583	0.864	0.673	0	0	2	protective	89 (89 - 0 - 0)	90 (90 - 0 - 0)	ns
X	153657081	C	T	3631.6	ATP6AP1	ATPase H+ transporting accessory protein 1	p.Arg15*	rs201620814	stop_gained	HIGH	28.8	Uncertain_significance	not_provided	.	0.342	0.277	0.117	2.359	0.097	0	1	protective	90 (90 - 0 - 0)	90 (90 - 0 - 0)	ns
5	176940361	A	T	576.77	DDX41	DEAD-box helicase 41	p.Val408Asp	.	missense_variant	MODERATE	32	.	.	Helicase, C-terminal|Helicase superfamily 1/2, ATP-binding domain	.	.	.	.	.	0	3	protective	90 (87 - 3 - 0)	90 (87 - 3 - 0)	ns
5	34954704	G	A	1107.77	DNAJC21	DnaJ heat shock protein family (Hsp40) member C21	p.Arg539Gln	rs146933471	missense_variant	MODERATE	33	.	.	Zinc finger C2H2-type|Zinc finger C2H2-type	0.053	0.062	0.029	2.146	0.044	0	1	protective	90 (90 - 0 - 0)	90 (90 - 0 - 0)	ns
1	36932047	C	T	921.77	CSF3R	colony stimulating factor 3 receptor	p.Glu835Lys	rs146617729	missense_variant	MODERATE	25	Benign/Likely_benign	Neutropenia,_severe_congenital,_7,_autosomal_recessive|not_specified	.	0.852	0.779	0.646	1.208	0.064	0	1	protective
1	57395201	C	G	4628.6	C8B	complement C8 beta chain	p.Trp551Ser	.	missense_variant	MODERATE	28	.	.	.	.	.	.	.	.	0	1	protective
1	109792735	A	AAGC	235.1	CELSR2	cadherin EGF LAG seven-pass G-type receptor 2	p.Thr12delinsLysPro	.	disruptive_inframe_insertion	MODERATE	.	.	.	.	.	.	.	.	.	0	1	protective
1	217793803	A	G	133.77	GPATCH2	G-patch domain containing 2	p.Leu32Pro	.	missense_variant	MODERATE	28.3	.	.	.	.	.	.	.	.	0	1	protective
3	48621385	C	G	112.77	COL7A1	collagen type VII alpha 1 chain	p.Gly1409Ala	.	missense_variant&splice_region_variant	MODERATE	25.1	.	.	.	.	.	.	.	.	0	1	protective
4	103522150	G	A	791.6	NFKB1	nuclear factor kappa B subunit 1	p.Arg579Lys	rs4648086	missense_variant	MODERATE	25	.	.	.	0.937	0.041	0.164	0.252	0	0	1	protective
4	103553372	C	T	418.77	MANBA	mannosidase beta	p.Val828Ile	rs75826658	missense_variant	MODERATE	26.5	Likely_benign	Beta-D-mannosidosis|not_provided	.	1.759	1.438	1.38	1.043	0.558	0	1	protective
5	34945012	G	A	1938.77	DNAJC21	DnaJ heat shock protein family (Hsp40) member C21	p.Val342Met	rs144600070	missense_variant	MODERATE	26.6	.	.	Matrin/U1-C-like, C2H2-type zinc finger	0.532	0.509	0.312	1.635	0	0	2	protective
5	147494001	G	A	1138.77	SPINK5	serine peptidase inhibitor Kazal type 5	p.Gly655Asp	rs142227576	missense_variant	MODERATE	28.4	Conflicting_interpretations_of_pathogenicity	Netherton_syndrome|not_provided	.	0.435	0.379	0.255	1.484	0.007	0	1	protective
7	2962773	A	T	104.77	CARD11	caspase recruitment domain family member 11	p.Leu712Gln	.	missense_variant	MODERATE	25	.	.	.	.	.	.	.	.	0	1	protective
7	100777156	G	A	4562.77	SERPINE1	serpin family E member 1	.	rs887033206	structural_interaction_variant	HIGH	32	.	.	Serpin domain|Serpin domain	0.002	0	0.001	0	1	0	1	protective
9	33799093	GT	G	175.6	PRSS3	serine protease 3	p.Cys277fs	rs751223571	frameshift_variant	HIGH	29.3	.	.	.	0.004	0	0.002	0	1	0	1	protective
9	98660173	C	T	592.77	ERCC6L2	ERCC excision repair 6 like 2	p.Arg183Cys	rs149385968	missense_variant	MODERATE	27.5	.	.	.	0.145	0.014	0.029	0.469	0.442	0	1	protective
15	90761054	A	T	195.77	SEMA4B	semaphorin 4B	p.Asp179Val	.	missense_variant	MODERATE	28.9	.	.	Sema domain|Sema domain|Sema domain	.	.	.	.	.	0	1	protective
16	69727480	A	G	2463.6	NFAT5	nuclear factor of activated T cells 5	p.Gln1251Arg	rs145602190	missense_variant	MODERATE	25.5	Benign	Immunodeficiency	.	0.612	0.413	0.35	1.18	0.221	0	1	protective
18	51750584	TGCC	T	151.06	MBD2	methyl-CpG binding domain protein 2	p.Gly115del	rs1198738552	conservative_inframe_deletion	MODERATE	.	.	.	.	0.084	0	0.077	0	1	0	1	protective
20	31383232	C	T	4021.77	DNMT3B	DNA methyltransferase 3 beta	p.Arg382Cys	rs35846833	missense_variant	MODERATE	32	Uncertain_significance	Centromeric_instability_of_chromosomes_1,9_and_16_and_immunodeficiency|not_provided	.	0.095	0.062	0.055	1.12	0.715	0	1	protective
22	37260104	C	T	3033.6	NCF4	neutrophil cytosolic factor 4	p.Pro17Leu	rs147322774	missense_variant	MODERATE	26.2	.	.	.	0.021	0.028	0.009	2.964	0.06	0	1	protective
1	151804213	G	A	4613.6	RORC	RAR related orphan receptor C	p.Arg10*	rs17582155	stop_gained	HIGH	36	Uncertain_significance	Immunodeficiency_42	.	0.368	0.284	0.206	1.377	0.061	2	0	aggravating	90 (90 - 0 - 0)	90 (90 - 0 - 0)	ns
2	32476005	G	A	4587.77	NLRC4	NLR family CARD domain containing 4	p.Arg310*	rs199475953	stop_gained	HIGH	35	Uncertain_significance	Autoinflammation_with_infantile_enterocolitis|Familial_cold_autoinflammatory_syndrome_4|not_provided	NACHT nucleoside triphosphatase	0.031	0.055	0.014	3.836	0.003	1	0	aggravating	90 (90 - 0 - 0)	90 (90 - 0 - 0)	ns
2	191904022	G	A	291.77	STAT4	signal transducer and activator of transcription 4	p.Thr446Ile	rs141331848	missense_variant&splice_region_variant	MODERATE	34	.	.	STAT transcription factor, DNA-binding	0.11	0.124	0.064	1.944	0.012	1	0	aggravating	86 (86 - 0 - 0)	88 (88 - 0 - 0)	ns
3	9974543	G	C	4318.6	IL17RC	interleukin 17 receptor C	.	rs148575246	splice_donor_variant&intron_variant	HIGH	29.7	Benign	Candidiasis,_familial,_9	.	1.02	0.883	0.614	1.442	0.001	1	0	aggravating	89 (89 - 0 - 0)	90 (89 - 1 - 0)	ns
14	20942714	G	A	4487.6	PNP	purine nucleoside phosphorylase	.	rs104894453	structural_interaction_variant	HIGH	26.5	Pathogenic	Purine-nucleoside_phosphorylase_deficiency	.	0.004	0.007	0.002	4.075	0.258	1	0	aggravating	89 (89 - 0 - 0)	86 (86 - 0 - 0)	ns
15	34635241	C	G	3323.6	NOP10	NOP10 ribonucleoprotein	p.Asp12His	rs146261631	missense_variant	MODERATE	28	Benign/Likely_benign	Dyskeratosis_congenita_autosomal_recessive_1|not_specified|Dyskeratosis_Congenita,_Recessive|not_provided	.	1.218	0.951	0.987	0.963	0.697	3	0	aggravating	90 (87 - 3 - 0)	90 (87 - 3 - 0)	ns
16	50756540	G	C	4001.6	NOD2	nucleotide binding oligomerization domain containing 2	p.Gly908Arg	rs2066845	missense_variant	MODERATE	29.8	Conflicting_interpretations_of_pathogenicity,_risk_factor	Inflammatory_bowel_disease_1|Blau_syndrome|Yao_syndrome|Crohn_disease|not_specified	.	1.427	1.479	1.107	1.341	0	2	0	aggravating	90 (89 - 1 - 0)	87 (82 - 5 - 0)	ns
17	5462129	G	T	2449.77	NLRP1	NLR family pyrin domain containing 1	p.Phe629Leu	rs149035689	missense_variant	MODERATE	25.9	.	.	.	1.225	0.069	0.179	0.383	0.001	1	0	aggravating	90 (90 - 0 - 0)	90 (90 - 0 - 0)	ns
19	33904512	G	A	300.77	PEPD	peptidase D	p.Arg237Cys	rs766107449	missense_variant	MODERATE	33	.	.	Peptidase M24	0.002	0.011	0.001	21.367	0.087	1	0	aggravating	89 (89 - 0 - 0)	90 (90 - 0 - 0)	ns
10	72360387	G	A	15411	PRF1	perforin 1	p.Ala91Val	rs35947132	missense_variant	MODERATE	25	Pathogenic	Hemophagocytic_lymphohistiocytosis,_familial,_2,_susceptibility_to|Familial_hemophagocytic_lymphohistiocytosis|Hemophagocytic_lymphohistiocytosis,_familial,_2|not_specified|not_provided	.	4.662	3.635	2.889	1.268	0	3	0	aggravating	73 (66 - 7 - 0)	78 (78 - 0 - 0)	p = 0.055 / Take to validation study
1	15766841	G	A	462.6	CTRC	chymotrypsin C	p.Arg29Gln	rs772024986	missense_variant	MODERATE	25	.	.	Serine proteases, trypsin domain	0.027	0	0.004	0	1	1	0	aggravating
1	119466114	G	A	181.77	TBX15	T-box transcription factor 15	p.Thr163Met	rs763967043	missense_variant	MODERATE	28.1	.	.	.	0.006	0	0	0	1	1	0	aggravating
3	3189140	C	G	581.77	TRNT1	tRNA nucleotidyl transferase 1	p.Pro270Arg	rs187921784	missense_variant	MODERATE	29.6	.	.	.	0.064	0.117	0.102	1.145	0.593	1	0	aggravating
3	38181953	C	T	15194.6	MYD88	MYD88 innate immune signal transduction adaptor	p.Arg193Trp	rs201772694	missense_variant	MODERATE	33	.	.	Toll/interleukin-1 receptor homology (TIR) domain|Toll/interleukin-1 receptor homology (TIR) domain|Toll/interleukin-1 receptor homology (TIR) domain	0.029	0.014	0.047	0.294	0.068	1	0	aggravating
3	186980439	C	T	1543.6	MASP1	mannan binding lectin serine peptidase 1	p.Gly103Ser	rs199628370	missense_variant	MODERATE	28.8	.	.	CUB domain|CUB domain|CUB domain|CUB domain	0.016	0.014	0.071	0.195	0.005	1	0	aggravating
4	48636312	G	A	109.77	FRYL	FRY like transcription coactivator	p.Pro39Leu	.	missense_variant	MODERATE	27.2	.	.	.	.	.	.	.	.	1	0	aggravating
6	168343818	C	T	127.77	AFDN	afadin, adherens junction formation factor	p.Gln989*	.	stop_gained	HIGH	49	.	.	PDZ domain|PDZ domain|PDZ domain	.	.	.	.	.	1	0	aggravating
7	20824958	C	A	166.1	SP8	Sp8 transcription factor	p.Gly160Trp	rs1389181991	missense_variant	MODERATE	25.3	.	.	.	0.004	0	0.001	0	1	1	0	aggravating
7	55249028	C	T	141.03	EGFR	epidermal growth factor receptor	.	rs1275022697	structural_interaction_variant	HIGH	34	.	.	Serine-threonine/tyrosine-protein kinase, catalytic domain|Protein kinase domain|Tyrosine-protein kinase, catalytic domain	.	.	.	.	.	1	0	aggravating
7	94049709	C	T	187.93	COL1A2	collagen type I alpha 2 chain	p.Arg714Cys	rs770271259	missense_variant	MODERATE	34	Uncertain_significance	not_provided	.	.	.	.	.	.	1	0	aggravating
7	137588759	G	A	120.77	CREB3L2	cAMP responsive element binding protein 3 like 2	p.Ser307Phe	.	missense_variant	MODERATE	33	.	.	Basic-leucine zipper domain|Basic-leucine zipper domain|Basic-leucine zipper domain|Basic-leucine zipper domain	.	.	.	.	.	1	0	aggravating
8	48883967	C	T	4181.6	MCM4	minichromosome maintenance complex component 4	p.Gln623*	.	stop_gained	HIGH	37	.	.	.	.	.	.	.	.	1	0	aggravating
10	22024126	C	T	130.77	MLLT10	MLLT10 histone lysine methyltransferase DOT1L cofactor	p.Gln973*	.	stop_gained	HIGH	41	.	.	.	.	.	.	.	.	1	0	aggravating
10	32558013	GTGT	G	100.73	EPC1	enhancer of polycomb homolog 1	p.Asn829del	.	disruptive_inframe_deletion	MODERATE	.	.	.	.	.	.	.	.	.	1	0	aggravating
11	2411654	G	A	4850.6	CD81	CD81 molecule	p.Val27Met	rs1035678198	missense_variant	MODERATE	25.8	.	.	.	0.002	0	0.001	0	1	1	0	aggravating
11	59610581	A	G	725.77	GIF	cobalamin binding intrinsic factor	p.Met97Thr	rs150884181	missense_variant	MODERATE	25.5	Likely_benign	Intrinsic_factor_deficiency	.	1.09	0.791	0.907	0.871	0.161	1	0	aggravating
12	7169829	T	C	6765.6	C1S	complement C1s	p.Met19Thr	rs782622054	missense_variant	MODERATE	25.5	.	.	CUB domain|CUB domain|CUB domain|CUB domain	0.002	0	0.001	0	1	1	0	aggravating
12	57492657	G	A	159.77	STAT6	signal transducer and activator of transcription 6	p.Gln662*	.	stop_gained	HIGH	39	.	.	STAT6, C-terminal	.	.	.	.	.	1	0	aggravating
12	58220172	G	A	148.77	CTDSP2	CTD small phosphatase 2	p.Ala123Val	.	missense_variant	MODERATE	32	.	.	FCP1 homology domain|FCP1 homology domain|FCP1 homology domain|Dullard phosphatase domain, eukaryotic	.	.	.	.	.	1	0	aggravating
12	109723241	T	G	1601.6	FOXN4	forkhead box N4	p.Lys257Gln	rs147176302	missense_variant	MODERATE	26	.	.	.	0.045	0.062	0.022	2.78	0.009	1	0	aggravating
12	122064661	C	A	104.77	ORAI1	ORAI calcium release-activated calcium modulator 1	p.Pro5His	.	missense_variant	MODERATE	25	.	.	.	.	.	.	.	.	1	0	aggravating
16	14340376	C	T	139.82	MKL2	myocardin related transcription factor B	p.Ser420Leu	rs1295349023	missense_variant	MODERATE	31	.	.	.	.	.	.	.	.	1	0	aggravating
17	73826167	G	A	7338.6	UNC13D	unc-13 homolog D	p.Arg966Trp	rs118049905	missense_variant	MODERATE	26	Conflicting_interpretations_of_pathogenicity	Familial_hemophagocytic_lymphohistiocytosis|Hemophagocytic_lymphohistiocytosis,_familial,_3|not_specified	C2 domain|C2 domain|C2 domain	0.763	0.481	0.439	1.096	0.539	1	0	aggravating
17	76128868	G	T	3047.6	TMC8	transmembrane channel like 8	.	rs377668069	splice_acceptor_variant&intron_variant	HIGH	28.4	.	.	.	0.001	0	0	0	1	1	0	aggravating
18	57106922	C	T	3996.6	CCBE1	collagen and calcium binding EGF domains 1	p.Arg301Gln	rs200772179	missense_variant	MODERATE	25.3	.	.	.	0.042	0.048	0.019	2.594	0.027	1	0	aggravating
19	6502184	T	C	162.61	TUBB4A	tubulin beta 4A class IVa	p.Asn65Asp	.	missense_variant	MODERATE	26.3	.	.	Tubulin/FtsZ, GTPase domain	.	.	.	.	.	1	0	aggravating
19	7964482	G	A	253.6	LRRC8E	leucine rich repeat containing 8 VRAC subunit E	p.Val359Ile	rs45584934	missense_variant	MODERATE	25.1	.	.	.	0.361	0.201	0.222	0.908	0.714	1	0	aggravating
19	12918047	G	A	1766.77	RNASEH2A	ribonuclease H2 subunit A	p.Arg76Gln	rs747608935	missense_variant	MODERATE	29.4	.	.	Ribonuclease HII/HIII domain	0.02	0	0.003	0	1	1	0	aggravating
21	34655448	C	G	1989.77	IL10RB	interleukin 10 receptor subunit beta	p.Pro183Arg	rs141328537	missense_variant	MODERATE	26.2	.	.	Interferon/interleukin receptor domain|Fibronectin type III|Fibronectin type III	0.005	0	0.003	0	1	1	0	aggravating
21	45709656	C	T	11958.6	AIRE	autoimmune regulator	p.Arg257*	rs121434254	stop_gained	HIGH	39	Pathogenic	Polyglandular_autoimmune_syndrome,_type_1|not_provided	SAND domain|SAND domain	0.061	0.07	0.075	0.936	1	1	0	aggravating	90 (88 - 2 - 0)	90 (89 - 1 - 0)	ns
22	19748522	CCCG	C	121.6	TBX1	T-box transcription factor 1	p.Pro48del	rs1369946501	disruptive_inframe_deletion	MODERATE	.	.	.	.	.	.	0	nan	1	1	0	aggravating
22	40815316	G	A	8323.6	MKL1	myocardin related transcription factor A	p.Arg411Cys	rs1295279056	missense_variant	MODERATE	29.4	.	.	SAP domain|SAP domain|SAP domain	0.001	0	0	0	1	1	0	aggravating
	* According to our hypothesis, alleles associated with young-onset cases may act as potential modifiers that increase BRCA1 penetrance (aggravating factors), whereas variants associated with late-onset cases may exert a protective effect by delaying the onset of breast cancer.
	ns - non significant
